# Supplementary material for: Identification of a RAB32-LRMDA-Commander membrane trafficking complex reveals the molecular mechanism of human oculocutaneous albinism type 7
Source: bioRxiv. 2025 Feb 4:2025.02.04.636395. Preprint. [Version 1] doi: 10.1101/2025.02.04.636395 (PMC11838575; doi:10.1101/2025.02.04.636395)
Supplement: Supplement 2 [file media-2.xlsx]

## Sheet: Guide
	Accession Improvement (Hidden)	ProtGroupAccessionList	List of uniprot accessions in the protein group
		MasterCandidateAccessionList	List of uniprot accessions in the protein group which had equal identification metrics to the master protein.
		OriginalAccession	Original Protein Accession from PD2.1 prior to either update by Uniprot, or improvement by matching to identical sequence with better annotation
		OriginalMaster	The original Master Protein for the protein group prior to improvement for best annotated accession (whilst maintaining ID metrics)
	Accession Information	Best Accession	The Uniprot accession for the Master Protein of the protein group.
		Gene name	The Primary Gene Name associated with the protein (retrieved from the Uniprot Accession).
		Protein names	The full protein name (retrieved from the Uniprot Accession).
	Annotation	Reviewed	Has the protein been manually reviewed on Uniprot
		Annotation score	How much annotation is available for the Uniprot accession? Gene names, GO terms etc.
	ID Metrics	Coverage	The % of the total amino acid sequence of the protein covered by the identified peptides.
		Protein FDR Confidence	The confidence that the identified protein is truly in the sample. Medium = Identified at <5%FDR. High = Identified at <1%FDR.
		# Peptides	The number of distinct peptides identified which map to this protein.
		# PSMs	The number of peptide spectrum matches identified which map to this protein.
		# Unique Peptides	The number of distinct peptides identified which map to this protein and are not present in any other protein group.
	Databases	Marked as	The databases that a master candidate protein was identified in.
		Contaminant	Most samples will contain contaminant proteins such as keratins, bovine serum proteins and others that are present as a result of sample processing/handling, rather than being genuinely derived from the sample under analysis. These common contaminant proteins are included in the search to avoid miss-assignment of peptides from these proteins to proteins from your species of interest. All proteins…
	Conditional Comparisons (Total)	Replicates	The number of samples used to calculate the T-test and Log-Fold Change.
		LogFC	The difference between the mean Log2 Normalised Protein Abundances for each condition.
		T-Test	The result of a T-test performed on the Log2 Normalised Protein Abundances of the conditions listed.
		FDR	The FDR corrected p-value (q-value) of the above T.test.
	Log2 Normalised Protein Abundance	Values	The Normalised Protein Abundance of the master protein. These data are Log2 transformed to bring them closer to a normal distribution
	Normalised Protein Abundance	Values	The Protein Abundance of the master protein. These values are the raw abundances, normalised to the maximum protein abundance detected in any of the samples, as outputted from Proteome Discoverer.
	Raw Abundance	Values	The Protein Abundance of the master protein. These data are raw, as outputted from Proteome Discoverer.
	Abundance Counts	Values	The number of PSMs which were used to quantify the master protein.
	Found in Sample	Values	The confidence that the identified protein is truly in the sample. Medium = Identified at <5%FDR. High = Identified at <1%FDR. Expressed per-run.

## Sheet: LRMDA interactome - RPE1
Accession Improvement				Accession Information			Annotation		ID Metrics					Databases		lm WT v GFP				Stats - lm - mutants Vs WT - Normalised abudnance - all samples										Paired T-Tests - Normalised -All Samples												Paired T-tests - Raw - -WT2&WT4				Normalised - PairedLogFC
ProtGroupAccessionList	MasterCandidateAccessionList	OriginalAccession	OriginalMaster	BestAccession	Primary Gene names	Protein names	Reviewed	Annotation	Coverage	Protein FDR Confidence	# Peptides	# PSMs	# Unique Peptides	Marked as	Contaminant	raw abundances - WT3 and 4 removed				lm Summary Mutants v WT	lm 145 v WT			lm 226 v WT			lm both v WT			145 v WT				226 v WT				145 226 v WT				WT v GFP				norm WT v GFP
																Replicate Number	LogFC	P Value	FDR		LogFC	P Value	FDR	LogFC	P Value	FDR	LogFC	P Value	FDR	# Reps	LogFC	p-value	FDR	# Reps	LogFC	p-value	FDR	# Reps	LogFC	p-value	FDR	# Reps	LogFC	p-value	FDR	rep 1	rep 2	rep 3	rep 4
Inf_Accession.Improvement_ProtGroupAccessionList	Inf_Accession.Improvement_MasterCandidateAccessionList	Inf_Accession.Improvement_OriginalAccession	Inf_Accession.Improvement_OriginalMaster	Inf_Accession.Information_BestAccession	Inf_Accession.Information_Primary.Gene.names	Inf_Accession.Information_Protein.names	Inf_Annotation_Reviewed	Inf_Annotation_Annotation	Inf_ID.Metrics_Coverage__	Inf_ID.Metrics_Protein.FDR.Confidence_Combined	Inf_ID.Metrics_X_Peptides	Inf_ID.Metrics_X_PSMs	Inf_ID.Metrics_X_Unique.Peptides	Inf_Databases_Marked.as	Inf_Databases_Contaminant	Stats_lm.WT.v.GFP_Replicate.Number	Stats_lm.WT.v.GFP_LogFC2	Stats_lm.WT.v.GFP_P.Value	Stats_lm.WT.v.GFP_FDR	Stats_lm.Summary.Mutants.v.WT_Replicate.Number	Stats_lm.145.v.WT_LogFC	Stats_lm.145.v.WT_P.Value	Stats_lm.145.v.WT_FDR	Stats_lm.226.v.WT_LogFC	Stats_lm.226.v.WT_P.Value	Stats_lm.226.v.WT_FDR	Stats_lm.both.v.WT_LogFC	Stats_lm.both.v.WT_P.Value	Stats_lm.both.v.WT_FDR	Stats_norm.145.v.WT_Replicate.Number	Stats_norm.145.v.WT_LogFC	Stats_norm.145.v.WT_P.Value	Stats_norm.145.v.WT_FDR	Stats_norm.226.v.WT_Replicate.Number	Stats_norm.226.v.WT_LogFC	Stats_norm.226.v.WT_P.Value	Stats_norm.226.v.WT_FDR	Stats_norm.both.v.WT_Replicate.Number	Stats_norm.both.v.WT_LogFC	Stats_norm.both.v.WT_P.Value	Stats_norm.both.v.WT_FDR	Stats_raw.WT.v.GFP_Replicate.Number	Stats_raw.WT.v.GFP_LogFC	Stats_raw.WT.v.GFP_P.Value	Stats_raw.WT.v.GFP_FDR	PairedLogFC_norm.WT.v.GFP_rep 1	PairedLogFC_norm.WT.v.GFP_rep 2	PairedLogFC_norm.WT.v.GFP_rep 3	PairedLogFC_norm.WT.v.GFP_rep 4
M0R2H0	M0R2H0	M0R2H0	M0R2H0	M0R2H0	LRMDA	Leucine rich melanocyte differentiation associated	unreviewed	1	87	High	5	252	1	Human	FALSE	NA	#VALUE!	NA	NA	16 samples	-0.466428	0.111058	0.779669	-0.218206	0.43479	0.68777	-0.349975	0.220155	0.55165	4 v 4	-0.466428	0.149994	0.636643	4 v 4	-0.218206	0.361197	0.661705	4 v 4	-0.349975	0.172135	0.547307	2 v 2	3.95494	0.133762	0.999255	6.68276	NA	7.5017	8.83021
tr	tr	tr	tr	tr	NA	NA	NA	NA	54	High	15	326	15	GFP	FALSE	NA	#VALUE!	NA	NA	NA	NA	NA	NA	NA	NA	NA	NA	NA	NA	NA	NA	NA	NA	NA	NA	NA	NA	NA	NA	NA	NA	NA	NA	NA	NA	0	0	0	0
A0A024RBG1	A0A024RBG1	A0A024RBG1	A0A024RBG1	A0A024RBG1	NUDT4B	Diphosphoinositol polyphosphate phosphohydrolase NUDT4B (DIPP-2B) (EC 3.6.1.52) (Nucleoside diphosphate-linked moiety X motif 4B) (Nudix motif 4B) (Nudix hydrolase 4B)	reviewed	4	24	High	3	10	1	Human	FALSE	NA	#VALUE!	NA	NA	NA	NA	NA	NA	NA	NA	NA	NA	NA	NA	0 v 0	NA	NA	NA	0 v 0	NA	NA	NA	0 v 0	NA	NA	NA	0 v 0	NA	NA	NA	NA	NA	NA	NA
A0A087WUG6, H7C3R7	A0A087WUG6, H7C3R7	A0A087WUG6	H7C3R7	A0A087WUG6	CSH1	Chorionic somatomammotropin hormone 1 (Chorionic somatomammotropin hormone 2)	unreviewed	2	5	Medium	1	1	1	Human	FALSE	NA	#VALUE!	NA	NA	NA	NA	NA	NA	NA	NA	NA	NA	NA	NA	0 v 0	NA	NA	NA	0 v 0	NA	NA	NA	0 v 0	NA	NA	NA	0 v 0	NA	NA	NA	NA	NA	NA	NA
A0A087WUX1	A0A087WUX1	A0A087WUX1	A0A087WUX1	A0A087WUX1	ENKUR	Enkurin, TRPC channel interacting protein	unreviewed	1	5	Medium	1	1	1	Human	FALSE	NA	#VALUE!	NA	NA	NA	NA	NA	NA	NA	NA	NA	NA	NA	NA	0 v 0	NA	NA	NA	0 v 0	NA	NA	NA	0 v 0	NA	NA	NA	0 v 0	NA	NA	NA	NA	NA	NA	NA
A0A087WXF8, A0A087WXU5, A0A087WYV3, A0A0D9SEW3, Q9NP64	A0A087WYV3	A0A087WYV3	A0A087WYV3	A0A087WYV3	ZCCHC17	Zinc finger CCHC-type containing 17	unreviewed	1	8	High	2	3	2	Human	FALSE	NA	#VALUE!	NA	NA	NA	NA	NA	NA	NA	NA	NA	NA	NA	NA	0 v 0	NA	NA	NA	0 v 0	NA	NA	NA	0 v 0	NA	NA	NA	0 v 0	NA	NA	NA	NA	NA	NA	NA
A0A087WZ13, E9PAU2, K7EKR9, K7EQG2, Q8IY67	A0A087WZ13, E9PAU2	A0A087WZ13	A0A087WZ13	A0A087WZ13	RAVER1	Ribonucleoprotein, PTB binding 1	unreviewed	1	9	High	4	5	4	Human	FALSE	NA	#VALUE!	NA	NA	NA	NA	NA	NA	NA	NA	NA	NA	NA	NA	2 v 2	-0.631915	0.374332	0.739419	2 v 2	-0.912816	0.176904	0.624359	2 v 2	0.0101034	0.821469	0.93307	1 v 1	0.143143	NA	NA	NA	NA	2.87226	3.92717
A0A087X0K9, A0A0G2JNH2, A0A7I2V5U5, G3V1L9, G5E9E7, H0YKB1, Q07157	A0A087X0K9, A0A7I2V5U5, G5E9E7	A0A087X0K9	A0A087X0K9	A0A087X0K9	TJP1	Tight junction protein 1 (Tight junction protein 1 (Zona occludens 1), isoform CRA_a)	unreviewed	4	8	High	11	20	11	Human	FALSE	NA	#VALUE!	NA	NA	NA	NA	NA	NA	NA	NA	NA	NA	NA	NA	2 v 2	-1.03684	0.341379	0.725757	2 v 2	-1.09537	0.352391	0.656905	2 v 2	-0.479224	0.251002	0.609754	1 v 1	0.32022	NA	NA	3.81655	4.92701	NA	NA
A0A096LP50	A0A096LP50	A0A096LP50	A0A096LP50	A0A096LP50	PCDHB9	Protocadherin beta 9	unreviewed	1	11	Medium	1	4	1	Human	FALSE	NA	#VALUE!	NA	NA	NA	NA	NA	NA	NA	NA	NA	NA	NA	NA	0 v 0	NA	NA	NA	0 v 0	NA	NA	NA	0 v 0	NA	NA	NA	0 v 0	NA	NA	NA	NA	NA	NA	NA
A0A0A0MSM0	A0A0A0MSM0	A0A0A0MSM0	A0A0A0MSM0	A0A0A0MSM0	HSPH1	Heat shock protein family H (Hsp110) member 1	unreviewed	2	34	High	24	76	1	Human	FALSE	NA	#VALUE!	NA	NA	NA	NA	NA	NA	NA	NA	NA	NA	NA	NA	0 v 0	NA	NA	NA	0 v 0	NA	NA	NA	0 v 0	NA	NA	NA	0 v 0	NA	NA	NA	NA	NA	NA	NA
A0A0A0MTS0, K7EJN4	A0A0A0MTS0, K7EJN4	A0A0A0MTS0	A0A0A0MTS0	A0A0A0MTS0	TCF3	Transcription factor 3	unreviewed	1	4	Medium	1	3	1	Human	FALSE	NA	#VALUE!	NA	NA	NA	NA	NA	NA	NA	NA	NA	NA	NA	NA	0 v 0	NA	NA	NA	0 v 0	NA	NA	NA	0 v 0	NA	NA	NA	0 v 0	NA	NA	NA	NA	NA	NA	NA
A0A0A6YYG5, Q53S48, Q9Y6Q2	A0A0A6YYG5, Q53S48	A0A0A6YYG5	Q53S48	A0A0A6YYG5	STON1-GTF2A1L	Protein STON1-GTF2A1L	unreviewed	2	3	High	4	7	4	Human	FALSE	NA	#VALUE!	NA	NA	NA	NA	NA	NA	NA	NA	NA	NA	NA	NA	0 v 0	NA	NA	NA	0 v 0	NA	NA	NA	0 v 0	NA	NA	NA	0 v 0	NA	NA	NA	NA	NA	NA	NA
A0A0A6YYH1, H0YL03, H0YL85, H0YLI7, H0YMK0, H0YMP5, P59780, Q7Z6K5	A0A0A6YYH1	A0A0A6YYH1	A0A0A6YYH1	A0A0A6YYH1	C15orf38-AP3S2	Arpin	unreviewed	2	18	High	7	11	7	Human	FALSE	NA	#VALUE!	NA	NA	NA	NA	NA	NA	NA	NA	NA	NA	NA	NA	2 v 2	-0.0587157	0.47677	0.771722	2 v 2	-0.209401	0.151403	0.624359	2 v 2	0.0775323	0.735088	0.889078	2 v 2	-0.0209675	0.980256	0.999255	NA	NA	NA	NA
A0A0A6YYJ5	A0A0A6YYJ5	A0A0A6YYJ5	A0A0A6YYJ5	A0A0A6YYJ5	MACF1	Microtubule actin crosslinking factor 1	unreviewed	2	7	High	11	21	0	Human	FALSE	NA	#VALUE!	NA	NA	NA	NA	NA	NA	NA	NA	NA	NA	NA	NA	0 v 0	NA	NA	NA	0 v 0	NA	NA	NA	0 v 0	NA	NA	NA	0 v 0	NA	NA	NA	NA	NA	NA	NA
A0A0B4J2F2, P57059	A0A0B4J2F2, P57059	A0A0B4J2F2	A0A0B4J2F2	A0A0B4J2F2	SIK1B	Putative serine/threonine-protein kinase SIK1B (EC 2.7.11.1) (Salt-inducible kinase 1B)	reviewed	5	2	High	2	4	1	Human	FALSE	NA	#VALUE!	NA	NA	NA	NA	NA	NA	NA	NA	NA	NA	NA	NA	0 v 0	NA	NA	NA	0 v 0	NA	NA	NA	0 v 0	NA	NA	NA	0 v 0	NA	NA	NA	NA	NA	NA	NA
A0A0C4DG65	A0A0C4DG65	A0A0C4DG65	A0A0C4DG65	A0A0C4DG65	FOXN4	Forkhead box N4	unreviewed	1	7	Medium	1	3	1	Human	FALSE	NA	#VALUE!	NA	NA	NA	NA	NA	NA	NA	NA	NA	NA	NA	NA	0 v 0	NA	NA	NA	0 v 0	NA	NA	NA	0 v 0	NA	NA	NA	0 v 0	NA	NA	NA	NA	NA	NA	NA
A0A0C4DGA1	A0A0C4DGA1	A0A0C4DGA1	A0A0C4DGA1	A0A0C4DGA1	FLNB	Filamin B	unreviewed	1	69	High	4	10	1	Human	FALSE	NA	#VALUE!	NA	NA	NA	NA	NA	NA	NA	NA	NA	NA	NA	NA	0 v 0	NA	NA	NA	0 v 0	NA	NA	NA	0 v 0	NA	NA	NA	0 v 0	NA	NA	NA	NA	NA	NA	NA
A0A0C4DGR6	A0A0C4DGR6	A0A0C4DGR6	A0A0C4DGR6	A0A0C4DGR6	SFXN2	Sideroflexin 2 (Sideroflexin 2, isoform CRA_b)	unreviewed	1	8	Medium	1	1	1	Human	FALSE	NA	#VALUE!	NA	NA	NA	NA	NA	NA	NA	NA	NA	NA	NA	NA	0 v 0	NA	NA	NA	0 v 0	NA	NA	NA	0 v 0	NA	NA	NA	0 v 0	NA	NA	NA	NA	NA	NA	NA
A0A0D9SF54	A0A0D9SF54	A0A0D9SF54	A0A0D9SF54	A0A0D9SF54	SPTAN1	Spectrin alpha, non-erythrocytic 1	unreviewed	2	42	High	88	204	1	Human	FALSE	NA	#VALUE!	NA	NA	NA	NA	NA	NA	NA	NA	NA	NA	NA	NA	2 v 2	0.0863556	0.756168	0.901002	2 v 2	0.0975391	0.866932	0.929262	2 v 2	0.668684	0.0807757	0.454537	1 v 1	-0.380822	NA	NA	3.11337	2.5001	NA	NA
A0A0D9SFI9	A0A0D9SFI9	A0A0D9SFI9	A0A0D9SFI9	A0A0D9SFI9	NPLOC4	NPL4 homolog, ubiquitin recognition factor	unreviewed	1	19	High	3	5	1	Human	FALSE	NA	#VALUE!	NA	NA	NA	NA	NA	NA	NA	NA	NA	NA	NA	NA	0 v 0	NA	NA	NA	0 v 0	NA	NA	NA	0 v 0	NA	NA	NA	0 v 0	NA	NA	NA	NA	NA	NA	NA
A0A0J9YXC7	A0A0J9YXC7	A0A0J9YXC7	A0A0J9YXC7	A0A0J9YXC7	LIMS3	LIM and senescent cell antigen-like-containing domain protein	unreviewed	2	7	High	3	5	1	Human	FALSE	NA	#VALUE!	NA	NA	NA	NA	NA	NA	NA	NA	NA	NA	NA	NA	0 v 0	NA	NA	NA	0 v 0	NA	NA	NA	0 v 0	NA	NA	NA	0 v 0	NA	NA	NA	NA	NA	NA	NA
A0A0U1RQL9, A0A0U1RQN3, A0A0U1RQS5, A0A0U1RQV1, B3KNS4, Q96A10	A0A0U1RQS5, A0A0U1RQV1, B3KNS4	A0A0U1RQV1	B3KNS4	A0A0U1RQV1	ERVK3-1	Endogenous retrovirus group K3 member 1	unreviewed	1	37	High	4	10	4	Human	FALSE	NA	#VALUE!	NA	NA	NA	NA	NA	NA	NA	NA	NA	NA	NA	NA	2 v 2	-0.57496	0.435252	0.765776	2 v 2	-0.747128	0.279214	0.642184	2 v 2	-0.563287	0.4628	0.745584	1 v 1	0.640713	NA	NA	NA	NA	3.36447	3.92815
A0A0U1RR91	A0A0U1RR91	A0A0U1RR91	A0A0U1RR91	A0A0U1RR91	CARMIL1	Capping protein regulator and myosin 1 linker 1	unreviewed	1	10	Medium	2	2	1	Human	FALSE	NA	#VALUE!	NA	NA	NA	NA	NA	NA	NA	NA	NA	NA	NA	NA	0 v 0	NA	NA	NA	0 v 0	NA	NA	NA	0 v 0	NA	NA	NA	0 v 0	NA	NA	NA	NA	NA	NA	NA
A0A0X1KG79	A0A0X1KG79	A0A0X1KG79	A0A0X1KG79	A0A0X1KG79	CHRNA2	Cholinergic receptor nicotinic alpha 2 subunit	unreviewed	2	2	High	1	5	1	Human	FALSE	NA	#VALUE!	NA	NA	NA	NA	NA	NA	NA	NA	NA	NA	NA	NA	2 v 2	0.108316	0.237448	0.687613	2 v 2	0.0356704	0.957295	0.978961	2 v 2	0.585274	0.211412	0.576889	2 v 2	-0.182048	0.721941	0.999255	NA	NA	NA	NA
A0A0U1RRL2, A0A1B0GUS7, B1AM27, O14795	A0A1B0GUS7	A0A1B0GUS7	A0A1B0GUS7	A0A1B0GUS7	UNC13B	Unc-13 homolog B	unreviewed	2	1	High	3	5	2	Human	FALSE	NA	#VALUE!	NA	NA	NA	NA	NA	NA	NA	NA	NA	NA	NA	NA	0 v 0	NA	NA	NA	0 v 0	NA	NA	NA	0 v 0	NA	NA	NA	0 v 0	NA	NA	NA	NA	NA	NA	NA
A0A0U1RR79, A0A1B0GVU9	A0A1B0GVU9	A0A1B0GVU9	A0A1B0GVU9	A0A1B0GVU9	QARS1	glutamine--tRNA ligase (EC 6.1.1.18) (Glutaminyl-tRNA synthetase)	unreviewed	2	40	High	27	68	1	Human	FALSE	NA	#VALUE!	NA	NA	NA	NA	NA	NA	NA	NA	NA	NA	NA	NA	2 v 2	-0.127075	0.775074	0.909992	2 v 2	0.260188	0.70182	0.829572	2 v 2	0.457416	0.0192468	0.31355	2 v 2	-0.416091	0.259878	0.999255	NA	NA	NA	NA
A0A1B0GWE0	A0A1B0GWE0	A0A1B0GWE0	A0A1B0GWE0	A0A1B0GWE0	DOCK7	Dedicator of cytokinesis 7	unreviewed	1	17	High	22	58	1	Human	FALSE	NA	#VALUE!	NA	NA	NA	NA	NA	NA	NA	NA	NA	NA	NA	NA	0 v 0	NA	NA	NA	0 v 0	NA	NA	NA	0 v 0	NA	NA	NA	0 v 0	NA	NA	NA	NA	NA	NA	NA
A0A1W2PP10	A0A1W2PP10	A0A1W2PP10	A0A1W2PP10	A0A1W2PP10	VPS35	VPS35 retromer complex component	unreviewed	1	50	High	2	4	1	Human	FALSE	NA	#VALUE!	NA	NA	NA	NA	NA	NA	NA	NA	NA	NA	NA	NA	0 v 0	NA	NA	NA	0 v 0	NA	NA	NA	0 v 0	NA	NA	NA	0 v 0	NA	NA	NA	NA	NA	NA	NA
A0A2R8Y693	A0A2R8Y693	A0A2R8Y693	A0A2R8Y693	A0A2R8Y693	STAT4	Signal transducer and activator of transcription 4	unreviewed	1	24	Medium	2	2	1	Human	FALSE	NA	#VALUE!	NA	NA	NA	NA	NA	NA	NA	NA	NA	NA	NA	NA	0 v 0	NA	NA	NA	0 v 0	NA	NA	NA	0 v 0	NA	NA	NA	0 v 0	NA	NA	NA	NA	NA	NA	NA
A0A3B3IS09, A0A3B3ISY9, A0A3B3ISZ0, A0A3B3ITD0, A0A3B3ITV0, A0A3B3ITX7, A0A3B3IUC9, E9PC15, E9PG39, Q53H12	A0A3B3ISY9, A0A3B3ITV0, A0A3B3IUC9	A0A3B3ISY9	A0A3B3ISY9	A0A3B3ISY9	AGK	Acylglycerol kinase, mitochondrial (EC 2.7.1.107) (EC 2.7.1.138) (EC 2.7.1.94) (Multiple substrate lipid kinase)	unreviewed	5	11	High	4	4	4	Human	FALSE	NA	#VALUE!	NA	NA	NA	NA	NA	NA	NA	NA	NA	NA	NA	NA	2 v 2	-0.674277	0.58959	0.818622	2 v 2	-0.133153	0.868172	0.92986	2 v 2	0.558788	0.449626	0.742699	1 v 1	-0.113009	NA	NA	NA	NA	2.61039	4.04895
A0A3B3ITT1, Q6IQ22	A0A3B3ITT1	A0A3B3ITT1	A0A3B3ITT1	A0A3B3ITT1	RAB12	RAB12, member RAS oncogene family	unreviewed	1	16	High	4	7	3	Human	FALSE	NA	#VALUE!	NA	NA	NA	NA	NA	NA	NA	NA	NA	NA	NA	NA	0 v 0	NA	NA	NA	0 v 0	NA	NA	NA	0 v 0	NA	NA	NA	0 v 0	NA	NA	NA	NA	NA	NA	NA
A0A494C0S0	A0A494C0S0	A0A494C0S0	A0A494C0S0	A0A494C0S0	SNX25	Sorting nexin 25	unreviewed	2	2	High	1	1	1	Human	FALSE	NA	#VALUE!	NA	NA	NA	NA	NA	NA	NA	NA	NA	NA	NA	NA	0 v 0	NA	NA	NA	0 v 0	NA	NA	NA	0 v 0	NA	NA	NA	0 v 0	NA	NA	NA	NA	NA	NA	NA
A0A494C0W2	A0A494C0W2	A0A494C0W2	A0A494C0W2	A0A494C0W2	MXI1	MAX interactor 1, dimerization protein	unreviewed	1	15	Medium	1	2	1	Human	FALSE	NA	#VALUE!	NA	NA	NA	NA	NA	NA	NA	NA	NA	NA	NA	NA	2 v 2	-1.80372	0.514681	0.787536	2 v 2	-1.22373	0.69521	0.826378	2 v 2	-1.31064	0.605965	0.814232	1 v 1	0.836501	NA	NA	4.33498	8.94054	NA	NA
A0A590UJG2, H0Y390	A0A590UJG2	A0A590UJG2	A0A590UJG2	A0A590UJG2	MACF1	Microtubule actin crosslinking factor 1	unreviewed	2	25	High	116	215	0	Human	FALSE	NA	#VALUE!	NA	NA	NA	NA	NA	NA	NA	NA	NA	NA	NA	NA	0 v 0	NA	NA	NA	0 v 0	NA	NA	NA	0 v 0	NA	NA	NA	0 v 0	NA	NA	NA	NA	NA	NA	NA
A0A5F9ZH79, A0A5F9ZHP1, H0YCB3, H0YE76, H0YER2, Q8N9N2	A0A5F9ZH79, A0A5F9ZHP1	A0A5F9ZHP1	A0A5F9ZHP1	A0A5F9ZHP1	ASCC1	Activating signal cointegrator 1 complex subunit 1	unreviewed	1	6	High	3	4	3	Human	FALSE	NA	#VALUE!	NA	NA	NA	NA	NA	NA	NA	NA	NA	NA	NA	NA	0 v 0	NA	NA	NA	0 v 0	NA	NA	NA	0 v 0	NA	NA	NA	0 v 0	NA	NA	NA	NA	NA	NA	NA
A0A669KBL0	A0A669KBL0	A0A669KBL0	A0A669KBL0	A0A669KBL0	TSGA10	Testis specific 10	unreviewed	1	2	Medium	2	2	2	Human	FALSE	NA	#VALUE!	NA	NA	NA	NA	NA	NA	NA	NA	NA	NA	NA	NA	0 v 0	NA	NA	NA	0 v 0	NA	NA	NA	0 v 0	NA	NA	NA	0 v 0	NA	NA	NA	NA	NA	NA	NA
A0A6I8PRS9	A0A6I8PRS9	A0A6I8PRS9	A0A6I8PRS9	A0A6I8PRS9	PRKN	Parkin RBR E3 ubiquitin protein ligase	unreviewed	1	11	Medium	1	3	1	Human	FALSE	NA	#VALUE!	NA	NA	NA	NA	NA	NA	NA	NA	NA	NA	NA	NA	0 v 0	NA	NA	NA	0 v 0	NA	NA	NA	0 v 0	NA	NA	NA	0 v 0	NA	NA	NA	NA	NA	NA	NA
A0A6Q8PF87	A0A6Q8PF87	A0A6Q8PF87	A0A6Q8PF87	A0A6Q8PF87	AIFM1	Apoptosis inducing factor mitochondria associated 1	unreviewed	1	17	High	3	5	1	Human	FALSE	NA	#VALUE!	NA	NA	NA	NA	NA	NA	NA	NA	NA	NA	NA	NA	0 v 0	NA	NA	NA	0 v 0	NA	NA	NA	0 v 0	NA	NA	NA	0 v 0	NA	NA	NA	NA	NA	NA	NA
A0A6Q8PFE4	A0A6Q8PFE4	A0A6Q8PFE4	A0A6Q8PFE4	A0A6Q8PFE4	ACTB	Actin beta	unreviewed	1	65	High	18	311	1	Human	FALSE	NA	#VALUE!	NA	NA	NA	NA	NA	NA	NA	NA	NA	NA	NA	NA	2 v 2	0.12868	0.0216791	0.551328	2 v 2	-0.609826	0.537374	0.749628	2 v 2	0.27745	0.493615	0.756963	2 v 2	-0.338009	0.0148016	0.667748	NA	NA	NA	NA
A0A6Q8PFJ4, A0A6Q8PGA3, A0A6Q8PGR2, A0A6Q8PGS9, A0A6Q8PGV8, O95140, Q5JXC5	A0A6Q8PFJ4	A0A6Q8PFJ4	A0A6Q8PFJ4	A0A6Q8PFJ4	MFN2	Mitofusin 2	unreviewed	1	6	High	4	5	3	Human	FALSE	NA	#VALUE!	NA	NA	NA	NA	NA	NA	NA	NA	NA	NA	NA	NA	0 v 0	NA	NA	NA	0 v 0	NA	NA	NA	0 v 0	NA	NA	NA	0 v 0	NA	NA	NA	NA	NA	NA	NA
A0A6Q8PFT2, A0A6Q8PFU3, A0A6Q8PG63, A0A6Q8PH33, P43034	A0A6Q8PFT2, A0A6Q8PH33	A0A6Q8PFT2	A0A6Q8PFT2	A0A6Q8PFT2	PAFAH1B1	Platelet activating factor acetylhydrolase 1b regulatory subunit 1	unreviewed	2	6	High	2	2	2	Human	FALSE	NA	#VALUE!	NA	NA	NA	NA	NA	NA	NA	NA	NA	NA	NA	NA	2 v 2	-0.719567	0.528892	0.793608	2 v 2	-0.650185	0.420159	0.687712	2 v 2	0.0685146	0.943596	0.98265	1 v 1	-0.306978	NA	NA	3.18756	5.5712	NA	NA
A0A6Q8PGI1	A0A6Q8PGI1	A0A6Q8PGI1	A0A6Q8PGI1	A0A6Q8PGI1	CALD1	Caldesmon 1	unreviewed	1	49	High	11	40	2	Human	FALSE	NA	#VALUE!	NA	NA	NA	NA	NA	NA	NA	NA	NA	NA	NA	NA	2 v 2	0.323269	0.446848	0.765776	2 v 2	-0.575222	0.0124922	0.549615	2 v 2	0.238834	0.875998	0.961484	1 v 1	1.72008	NA	NA	NA	NA	4.44637	-0.0958158
A0A6Q8PHA4	A0A6Q8PHA4	A0A6Q8PHA4	A0A6Q8PHA4	A0A6Q8PHA4	ATRX	ATRX chromatin remodeler	unreviewed	2	2	Medium	2	2	2	Human	FALSE	NA	#VALUE!	NA	NA	NA	NA	NA	NA	NA	NA	NA	NA	NA	NA	0 v 0	NA	NA	NA	0 v 0	NA	NA	NA	0 v 0	NA	NA	NA	0 v 0	NA	NA	NA	NA	NA	NA	NA
A0A7I2V3T6, A0A7I2YQL2, D6RDG3	A0A7I2V3T6, A0A7I2YQL2	A0A7I2V3T6	A0A7I2YQL2	A0A7I2V3T6	BTF3	Transcription factor BTF3	unreviewed	1	50	High	9	21	1	Human	FALSE	NA	#VALUE!	NA	NA	NA	NA	NA	NA	NA	NA	NA	NA	NA	NA	0 v 0	NA	NA	NA	0 v 0	NA	NA	NA	0 v 0	NA	NA	NA	0 v 0	NA	NA	NA	NA	NA	NA	NA
A0A7I2V365, A0A7I2V4H7, A0A7I2V4I0, A0A7I2V692, A0A7I2YQJ8	A0A7I2V4H7, A0A7I2V4I0, A0A7I2V692	A0A7I2V4H7	A0A7I2V4H7	A0A7I2V4H7	CIT	Citron rho-interacting serine/threonine kinase	unreviewed	2	36	High	59	138	3	Human	FALSE	NA	#VALUE!	NA	NA	NA	NA	NA	NA	NA	NA	NA	NA	NA	NA	2 v 2	0.0259049	0.810367	0.926644	2 v 2	0.280412	0.150313	0.624359	2 v 2	0.234053	0.400043	0.714732	2 v 2	-0.520224	0.301212	0.999255	NA	NA	NA	NA
A0A7I2V579	A0A7I2V579	A0A7I2V579	A0A7I2V579	A0A7I2V579	NPM1	Nucleophosmin 1	unreviewed	1	65	High	7	24	1	Human	FALSE	NA	#VALUE!	NA	NA	NA	NA	NA	NA	NA	NA	NA	NA	NA	NA	0 v 0	NA	NA	NA	0 v 0	NA	NA	NA	0 v 0	NA	NA	NA	0 v 0	NA	NA	NA	NA	NA	NA	NA
A0A7I2V5Y4	A0A7I2V5Y4	A0A7I2V5Y4	A0A7I2V5Y4	A0A7I2V5Y4	TBK1	TANK binding kinase 1	unreviewed	1	27	High	2	2	1	Human	FALSE	NA	#VALUE!	NA	NA	NA	NA	NA	NA	NA	NA	NA	NA	NA	NA	0 v 0	NA	NA	NA	0 v 0	NA	NA	NA	0 v 0	NA	NA	NA	0 v 0	NA	NA	NA	NA	NA	NA	NA
A0A7N4I394, A0A8Q3SIG7, A0A8V8TM61, A0A8V8TM87, F5H578, H0YG38, H7C2N3, O75400	A0A7N4I394	A0A7N4I394	A0A7N4I394	A0A7N4I394	PRPF40A	Pre-mRNA processing factor 40 homolog A	unreviewed	1	4	High	4	6	4	Human	FALSE	NA	#VALUE!	NA	NA	NA	NA	NA	NA	NA	NA	NA	NA	NA	NA	2 v 2	-0.170443	0.60105	0.822636	2 v 2	0.166282	0.478205	0.718593	2 v 2	0.250727	0.415423	0.721873	1 v 1	0.478732	NA	NA	3.97492	3.81197	NA	NA
A0A7P0T8B0	A0A7P0T8B0	A0A7P0T8B0	A0A7P0T8B0	A0A7P0T8B0	BRDT	Bromodomain testis associated	unreviewed	1	2	High	1	3	1	Human	FALSE	NA	#VALUE!	NA	NA	NA	NA	NA	NA	NA	NA	NA	NA	NA	NA	0 v 0	NA	NA	NA	0 v 0	NA	NA	NA	0 v 0	NA	NA	NA	0 v 0	NA	NA	NA	NA	NA	NA	NA
A0A7P0T8V5, A0A7P0T9W4, A0A7P0TBH4, A0A7P0Z4E9, O60890	A0A7P0T8V5	A0A7P0T8V5	A0A7P0T8V5	A0A7P0T8V5	OPHN1	Oligophrenin 1	unreviewed	1	4	High	2	2	2	Human	FALSE	NA	#VALUE!	NA	NA	NA	NA	NA	NA	NA	NA	NA	NA	NA	NA	0 v 0	NA	NA	NA	0 v 0	NA	NA	NA	0 v 0	NA	NA	NA	0 v 0	NA	NA	NA	NA	NA	NA	NA
A0A804F6T5, A0A804F729, H3BTN5	A0A804F6T5, A0A804F729	A0A804F6T5	A0A804F6T5	A0A804F6T5	PKM	Pyruvate kinase (EC 2.7.1.40)	unreviewed	3	55	High	31	133	1	Human	FALSE	NA	#VALUE!	NA	NA	NA	NA	NA	NA	NA	NA	NA	NA	NA	NA	2 v 2	-0.275024	0.280237	0.706798	2 v 2	0.0437565	0.543955	0.750389	2 v 2	-0.0165345	0.976689	0.993473	2 v 2	0.440519	0.148847	0.999255	NA	NA	NA	NA
A0A1B0GUF4, A0A804HIC4, O60447	A0A1B0GUF4, A0A804HIC4	A0A804HIC4	A0A1B0GUF4	A0A804HIC4	EVI5	Ecotropic viral integration site 5	unreviewed	1	3	High	2	2	2	Human	FALSE	NA	#VALUE!	NA	NA	NA	NA	NA	NA	NA	NA	NA	NA	NA	NA	0 v 0	NA	NA	NA	0 v 0	NA	NA	NA	0 v 0	NA	NA	NA	0 v 0	NA	NA	NA	NA	NA	NA	NA
A0A804HKD7, Q5R372	A0A804HKD7	A0A804HKD7	A0A804HKD7	A0A804HKD7	RABGAP1L	RAB GTPase activating protein 1 like	unreviewed	1	3	High	3	3	1	Human	FALSE	NA	#VALUE!	NA	NA	NA	NA	NA	NA	NA	NA	NA	NA	NA	NA	0 v 0	NA	NA	NA	0 v 0	NA	NA	NA	0 v 0	NA	NA	NA	0 v 0	NA	NA	NA	NA	NA	NA	NA
A0A8I5KWI2	A0A8I5KWI2	A0A8I5KWI2	A0A8I5KWI2	A0A8I5KWI2	DPF1	D4, zinc and double PHD fingers family 1, isoform CRA_c (Double PHD fingers 1)	unreviewed	1	2	Medium	1	3	1	Human	FALSE	NA	#VALUE!	NA	NA	NA	NA	NA	NA	NA	NA	NA	NA	NA	NA	0 v 0	NA	NA	NA	0 v 0	NA	NA	NA	0 v 0	NA	NA	NA	0 v 0	NA	NA	NA	NA	NA	NA	NA
A0A0S2Z4Z4, A0A8Q3SHP3, A0A8Q3SHR2, A0A8Q3SHS3, A0A8Q3SHU2, A0A8Q3SHW6, A0A8Q3SI03, A0A8Q3SIM7, A0A8Q3SIS1, A0A8Q3WKF8, A0A8Q3WKI5, A0A8Q3WKN2	A0A8Q3SHR2	A0A8Q3SHR2	A0A8Q3SHR2	A0A8Q3SHR2	AP3B1	AP-3 complex subunit beta	unreviewed	2	18	High	17	34	1	Human	FALSE	NA	#VALUE!	NA	NA	NA	NA	NA	NA	NA	NA	NA	NA	NA	NA	0 v 0	NA	NA	NA	0 v 0	NA	NA	NA	0 v 0	NA	NA	NA	0 v 0	NA	NA	NA	NA	NA	NA	NA
A0A8Q3SI05	A0A8Q3SI05	A0A8Q3SI05	A0A8Q3SI05	A0A8Q3SI05	C3	Complement C3	unreviewed	2	2	High	3	5	1	Human	FALSE	NA	#VALUE!	NA	NA	NA	NA	NA	NA	NA	NA	NA	NA	NA	NA	0 v 0	NA	NA	NA	0 v 0	NA	NA	NA	0 v 0	NA	NA	NA	0 v 0	NA	NA	NA	NA	NA	NA	NA
A0A0D9SEZ6, A0A0D9SG71, A0A0R4J2E5, A0A8Q3SIL6, P49459	A0A8Q3SIL6	A0A8Q3SIL6	A0A8Q3SIL6	A0A8Q3SIL6	UBE2A	Ubiquitin conjugating enzyme E2 A	unreviewed	2	21	High	2	2	2	Human	FALSE	NA	#VALUE!	NA	NA	NA	NA	NA	NA	NA	NA	NA	NA	NA	NA	2 v 2	0.87292	0.522547	0.789917	2 v 2	0.711827	0.535889	0.749304	2 v 2	1.31854	0.409587	0.718645	1 v 1	-0.00604904	NA	NA	NA	NA	2.7209	0.966357
A0A8Q3WKK4, A0A8V8TMA7, C9J372, C9J4Z9, C9J9D3, C9JG84, C9JN77, C9JWC3, C9JZ60	A0A8Q3WKK4, A0A8V8TMA7, C9J372, C9J4Z9, C9J9D3, C9JG84, C9JN77, C9JWC3, C9JZ60	A0A8Q3WKK4	C9JZ60	A0A8Q3WKK4	SORBS2	Sorbin and SH3 domain containing 2	unreviewed	1	1	Medium	1	1	1	Human	FALSE	NA	#VALUE!	NA	NA	NA	NA	NA	NA	NA	NA	NA	NA	NA	NA	0 v 0	NA	NA	NA	0 v 0	NA	NA	NA	0 v 0	NA	NA	NA	0 v 0	NA	NA	NA	NA	NA	NA	NA
A0A2R8Y8D9, A0A8Q3WKY3, A0A8Q3WKY6, A0A8Q3WKY7, C9JFW7, Q2NL68	A0A2R8Y8D9, A0A8Q3WKY3, A0A8Q3WKY6	A0A8Q3WKY3	A0A8Q3WKY6	A0A8Q3WKY3	PROSER3	Proline and serine rich 3	unreviewed	1	5	High	2	3	2	Human	FALSE	NA	#VALUE!	NA	NA	NA	NA	NA	NA	NA	NA	NA	NA	NA	NA	0 v 0	NA	NA	NA	0 v 0	NA	NA	NA	0 v 0	NA	NA	NA	0 v 0	NA	NA	NA	NA	NA	NA	NA
A0A8V8TLZ6	A0A8V8TLZ6	A0A8V8TLZ6	A0A8V8TLZ6	A0A8V8TLZ6	LRBA	LPS responsive beige-like anchor protein	unreviewed	1	6	High	4	5	1	Human	FALSE	NA	#VALUE!	NA	NA	NA	NA	NA	NA	NA	NA	NA	NA	NA	NA	0 v 0	NA	NA	NA	0 v 0	NA	NA	NA	0 v 0	NA	NA	NA	0 v 0	NA	NA	NA	NA	NA	NA	NA
A0A8V8TNI4	A0A8V8TNI4	A0A8V8TNI4	A0A8V8TNI4	A0A8V8TNI4	IL6ST	Interleukin 6 cytokine family signal transducer	unreviewed	1	2	Medium	2	4	2	Human	FALSE	NA	#VALUE!	NA	NA	NA	NA	NA	NA	NA	NA	NA	NA	NA	NA	0 v 0	NA	NA	NA	0 v 0	NA	NA	NA	0 v 0	NA	NA	NA	0 v 0	NA	NA	NA	NA	NA	NA	NA
A0A8V8TPU9	A0A8V8TPU9	A0A8V8TPU9	A0A8V8TPU9	A0A8V8TPU9	PKP2	Plakophilin 2	unreviewed	1	5	High	2	3	1	Human	FALSE	NA	#VALUE!	NA	NA	NA	NA	NA	NA	NA	NA	NA	NA	NA	NA	2 v 2	0.605926	0.257969	0.694481	2 v 2	-0.336142	0.253552	0.635252	2 v 2	1.74959	0.239343	0.601526	1 v 1	-1.69585	NA	NA	NA	NA	1.02934	1.74246
A1A4S6	A1A4S6	A1A4S6	A1A4S6	A1A4S6	ARHGAP10	Rho GTPase-activating protein 10 (GTPase regulator associated with focal adhesion kinase 2) (Graf-related protein 2) (Rho-type GTPase-activating protein 10)	reviewed	5	2	High	1	1	1	Human	FALSE	NA	#VALUE!	NA	NA	NA	NA	NA	NA	NA	NA	NA	NA	NA	NA	2 v 2	-0.970286	0.474856	0.771722	2 v 2	-0.820272	0.531127	0.747446	2 v 2	-0.73981	0.611052	0.816431	1 v 1	-0.380949	NA	NA	3.11111	4.89584	NA	NA
A0A2R8Y2X6, A1A5D9	A0A2R8Y2X6, A1A5D9	A1A5D9	A0A2R8Y2X6	A1A5D9	BICDL2	BICD family-like cargo adapter 2 (Bicaudal D-related protein 2) (BICD-related protein 2) (BICDR-2) (Coiled-coil domain-containing protein 64B)	reviewed	4	5	High	3	6	1	Human	FALSE	NA	#VALUE!	NA	NA	NA	NA	NA	NA	NA	NA	NA	NA	NA	NA	0 v 0	NA	NA	NA	0 v 0	NA	NA	NA	0 v 0	NA	NA	NA	0 v 0	NA	NA	NA	NA	NA	NA	NA
A1KXE4	A1KXE4	A1KXE4	A1KXE4	A1KXE4	FAM168B	Myelin-associated neurite-outgrowth inhibitor (Mani) (p20)	reviewed	5	14	High	1	1	1	Human	FALSE	NA	#VALUE!	NA	NA	NA	NA	NA	NA	NA	NA	NA	NA	NA	NA	0 v 0	NA	NA	NA	0 v 0	NA	NA	NA	0 v 0	NA	NA	NA	0 v 0	NA	NA	NA	NA	NA	NA	NA
A1L0T0, M0R026	A1L0T0, M0R026	A1L0T0	M0R026	A1L0T0	ILVBL	2-hydroxyacyl-CoA lyase 2 (EC 4.1.2.-) (Acetolactate synthase-like protein) (IlvB-like protein)	reviewed	5	1	High	1	1	1	Human	FALSE	NA	#VALUE!	NA	NA	NA	NA	NA	NA	NA	NA	NA	NA	NA	NA	0 v 0	NA	NA	NA	0 v 0	NA	NA	NA	0 v 0	NA	NA	NA	0 v 0	NA	NA	NA	NA	NA	NA	NA
A1XBS5, E5RGD0, E5RID3, H0YC32	A1XBS5, E5RGD0, E5RID3, H0YC32	A1XBS5	A1XBS5	A1XBS5	CIBAR1	CBY1-interacting BAR domain-containing protein 1	reviewed	5	4	Medium	1	2	1	Human	FALSE	NA	#VALUE!	NA	NA	NA	NA	NA	NA	NA	NA	NA	NA	NA	NA	0 v 0	NA	NA	NA	0 v 0	NA	NA	NA	0 v 0	NA	NA	NA	0 v 0	NA	NA	NA	NA	NA	NA	NA
A0A8V8TPL8, A0A8V8TPS6, A0A8V8TQX6, A2RRP1, H0Y5G7	A0A8V8TPL8, A0A8V8TPS6, A0A8V8TQX6, A2RRP1, H0Y5G7	A2RRP1	A0A8V8TPL8	A2RRP1	NBAS	NBAS subunit of NRZ tethering complex (Neuroblastoma-amplified gene protein) (Neuroblastoma-amplified sequence)	reviewed	5	0	Medium	1	1	1	Human	FALSE	NA	#VALUE!	NA	NA	NA	NA	NA	NA	NA	NA	NA	NA	NA	NA	2 v 2	-0.346023	0.647543	0.843624	2 v 2	-0.438062	0.62429	0.788752	2 v 2	-0.134867	0.897502	0.967833	1 v 1	0.606658	NA	NA	4.10451	4.35936	NA	NA
A2RUS2, E9PF32, H0YAY3	A2RUS2, E9PF32, H0YAY3	A2RUS2	E9PF32	A2RUS2	DENND3	DENN domain-containing protein 3	reviewed	4	1	Medium	1	1	1	Human	FALSE	NA	#VALUE!	NA	NA	NA	NA	NA	NA	NA	NA	NA	NA	NA	NA	0 v 0	NA	NA	NA	0 v 0	NA	NA	NA	0 v 0	NA	NA	NA	0 v 0	NA	NA	NA	NA	NA	NA	NA
A2VCK2	A2VCK2	A2VCK2	A2VCK2	A2VCK2	DCDC2B	Doublecortin domain-containing protein 2B	reviewed	3	3	Medium	1	4	1	Human	FALSE	NA	#VALUE!	NA	NA	NA	NA	NA	NA	NA	NA	NA	NA	NA	NA	0 v 0	NA	NA	NA	0 v 0	NA	NA	NA	0 v 0	NA	NA	NA	0 v 0	NA	NA	NA	NA	NA	NA	NA
A3KN83	A3KN83	A3KN83	A3KN83	A3KN83	SBNO1	Protein strawberry notch homolog 1 (Monocyte protein 3) (MOP-3)	reviewed	4	2	High	2	2	2	Human	FALSE	NA	#VALUE!	NA	NA	NA	NA	NA	NA	NA	NA	NA	NA	NA	NA	0 v 0	NA	NA	NA	0 v 0	NA	NA	NA	0 v 0	NA	NA	NA	0 v 0	NA	NA	NA	NA	NA	NA	NA
A4D1E9	A4D1E9	A4D1E9	A4D1E9	A4D1E9	GTPBP10	GTP-binding protein 10 (Protein obg homolog 2) (ObgH2)	reviewed	5	4	High	1	1	1	Human	FALSE	NA	#VALUE!	NA	NA	NA	NA	NA	NA	NA	NA	NA	NA	NA	NA	0 v 0	NA	NA	NA	0 v 0	NA	NA	NA	0 v 0	NA	NA	NA	0 v 0	NA	NA	NA	NA	NA	NA	NA
A5D8V6, F5H4Q5	A5D8V6, F5H4Q5	A5D8V6	A5D8V6	A5D8V6	VPS37C	Vacuolar protein sorting-associated protein 37C (hVps37C) (ESCRT-I complex subunit VPS37C)	reviewed	5	2	Medium	1	1	1	Human	FALSE	NA	#VALUE!	NA	NA	NA	NA	NA	NA	NA	NA	NA	NA	NA	NA	0 v 0	NA	NA	NA	0 v 0	NA	NA	NA	0 v 0	NA	NA	NA	0 v 0	NA	NA	NA	NA	NA	NA	NA
A6ND36	A6ND36	A6ND36	A6ND36	A6ND36	FAM83G	Protein FAM83G (Protein associated with SMAD1)	reviewed	5	1	High	1	2	1	Human	FALSE	NA	#VALUE!	NA	NA	NA	NA	NA	NA	NA	NA	NA	NA	NA	NA	0 v 0	NA	NA	NA	0 v 0	NA	NA	NA	0 v 0	NA	NA	NA	0 v 0	NA	NA	NA	NA	NA	NA	NA
A6NDU8	A6NDU8	A6NDU8	A6NDU8	A6NDU8	RIMOC1	RAB7A-interacting MON1-CCZ1 complex subunit 1 (UPF0600 protein C5orf51)	reviewed	4	5	High	1	1	1	Human	FALSE	NA	#VALUE!	NA	NA	NA	NA	NA	NA	NA	NA	NA	NA	NA	NA	0 v 0	NA	NA	NA	0 v 0	NA	NA	NA	0 v 0	NA	NA	NA	0 v 0	NA	NA	NA	NA	NA	NA	NA
A6NHC0	A6NHC0	A6NHC0	A6NHC0	A6NHC0	CAPN8	Calpain-8 (EC 3.4.22.53) (New calpain 2) (nCL-2) (Stomach-specific M-type calpain)	reviewed	4	2	Medium	2	2	1	Human	FALSE	NA	#VALUE!	NA	NA	NA	NA	NA	NA	NA	NA	NA	NA	NA	NA	0 v 0	NA	NA	NA	0 v 0	NA	NA	NA	0 v 0	NA	NA	NA	0 v 0	NA	NA	NA	NA	NA	NA	NA
A0A590PWR5, A6NI56, B7ZBA8, H3BS06	A0A590PWR5, A6NI56, B7ZBA8, H3BS06	A6NI56	A6NI56	A6NI56	CCDC154	Coiled-coil domain-containing protein 154	reviewed	2	1	Medium	1	2	1	Human	FALSE	NA	#VALUE!	NA	NA	NA	NA	NA	NA	NA	NA	NA	NA	NA	NA	0 v 0	NA	NA	NA	0 v 0	NA	NA	NA	0 v 0	NA	NA	NA	0 v 0	NA	NA	NA	NA	NA	NA	NA
A6NIH7, C9JSK0, K7EJU3, K7EN86, Q13432	A6NIH7	A6NIH7	A6NIH7	A6NIH7	UNC119B	Protein unc-119 homolog B	reviewed	5	23	High	4	5	4	Human	FALSE	NA	#VALUE!	NA	NA	NA	NA	NA	NA	NA	NA	NA	NA	NA	NA	0 v 0	NA	NA	NA	0 v 0	NA	NA	NA	0 v 0	NA	NA	NA	0 v 0	NA	NA	NA	NA	NA	NA	NA
A6NKD9, G3V2D7, G3V5D5, H0YJE0	A6NKD9, G3V2D7, G3V5D5, H0YJE0	A6NKD9	A6NKD9	A6NKD9	CCDC85C	Coiled-coil domain-containing protein 85C	reviewed	3	2	Medium	1	1	1	Human	FALSE	NA	#VALUE!	NA	NA	NA	NA	NA	NA	NA	NA	NA	NA	NA	NA	0 v 0	NA	NA	NA	0 v 0	NA	NA	NA	0 v 0	NA	NA	NA	0 v 0	NA	NA	NA	NA	NA	NA	NA
A6NKL6	A6NKL6	A6NKL6	A6NKL6	A6NKL6	TMEM200C	Transmembrane protein 200C (Transmembrane protein TTMA) (Two transmembrane domain-containing family member A)	reviewed	2	2	Medium	1	11	1	Human	FALSE	NA	#VALUE!	NA	NA	NA	NA	NA	NA	NA	NA	NA	NA	NA	NA	0 v 0	NA	NA	NA	0 v 0	NA	NA	NA	0 v 0	NA	NA	NA	0 v 0	NA	NA	NA	NA	NA	NA	NA
A6NM62	A6NM62	A6NM62	A6NM62	A6NM62	LRRC53	Leucine-rich repeat-containing protein 53	reviewed	2	1	High	1	2	1	Human	FALSE	NA	#VALUE!	NA	NA	NA	NA	NA	NA	NA	NA	NA	NA	NA	NA	0 v 0	NA	NA	NA	0 v 0	NA	NA	NA	0 v 0	NA	NA	NA	0 v 0	NA	NA	NA	NA	NA	NA	NA
A6NNY8, Q9UPT9	A6NNY8, Q9UPT9	A6NNY8	A6NNY8	A6NNY8	USP27X	Ubiquitin carboxyl-terminal hydrolase 27 (EC 3.4.19.12) (Deubiquitinating enzyme 27) (Ubiquitin carboxyl-terminal hydrolase 22-like) (Ubiquitin thioesterase 27) (Ubiquitin-specific-processing protease 27) (X-linked ubiquitin carboxyl-terminal hydrolase 27)	reviewed	5	3	High	1	1	1	Human	FALSE	NA	#VALUE!	NA	NA	NA	NA	NA	NA	NA	NA	NA	NA	NA	NA	2 v 2	0.0681245	0.664728	0.853137	2 v 2	-0.380055	0.375965	0.6676	2 v 2	0.110033	0.524039	0.778913	1 v 1	-0.131865	NA	NA	NA	NA	2.59453	3.67161
A7E2V4, H0YCW2, H7BZ52, S4R393, S4R3H3, S4R410	A7E2V4, H7BZ52, S4R393, S4R3H3, S4R410	A7E2V4	S4R410	A7E2V4	ZSWIM8	Zinc finger SWIM domain-containing protein 8	reviewed	5	3	High	5	8	5	Human	FALSE	NA	#VALUE!	NA	NA	NA	NA	NA	NA	NA	NA	NA	NA	NA	NA	0 v 0	NA	NA	NA	0 v 0	NA	NA	NA	0 v 0	NA	NA	NA	0 v 0	NA	NA	NA	NA	NA	NA	NA
A8MV65, H7C571	A8MV65, H7C571	A8MV65	A8MV65	A8MV65	VGLL3	Transcription cofactor vestigial-like protein 3 (Vgl-3)	reviewed	5	3	Medium	1	3	1	Human	FALSE	NA	#VALUE!	NA	NA	NA	NA	NA	NA	NA	NA	NA	NA	NA	NA	0 v 0	NA	NA	NA	0 v 0	NA	NA	NA	0 v 0	NA	NA	NA	0 v 0	NA	NA	NA	NA	NA	NA	NA
A8MYB1	A8MYB1	A8MYB1	A8MYB1	A8MYB1	TMCO5B	Transmembrane and coiled-coil domain-containing protein 5B	reviewed	2	4	Medium	1	2	1	Human	FALSE	NA	#VALUE!	NA	NA	NA	NA	NA	NA	NA	NA	NA	NA	NA	NA	0 v 0	NA	NA	NA	0 v 0	NA	NA	NA	0 v 0	NA	NA	NA	0 v 0	NA	NA	NA	NA	NA	NA	NA
A8MYS5	A8MYS5	A8MYS5	A8MYS5	A8MYS5	PGAP2	Post-GPI attachment to proteins factor 2	unreviewed	2	4	Medium	1	1	1	Human	FALSE	NA	#VALUE!	NA	NA	NA	NA	NA	NA	NA	NA	NA	NA	NA	NA	0 v 0	NA	NA	NA	0 v 0	NA	NA	NA	0 v 0	NA	NA	NA	0 v 0	NA	NA	NA	NA	NA	NA	NA
A0A0G2JP21, A0A0G2JRP8, A8MZA4, H0YM25, P0DX00, P0DX01, P0DX02, Q8N7Z2	A0A0G2JP21, A0A0G2JRP8, A8MZA4, H0YM25, P0DX00, P0DX01, P0DX02, Q8N7Z2	A8MZA4	A8MZA4	A8MZA4	GOLGA6L6	Golgin subfamily A member 6-like protein 6	reviewed	2	2	Medium	2	2	1	Human	FALSE	NA	#VALUE!	NA	NA	NA	NA	NA	NA	NA	NA	NA	NA	NA	NA	0 v 0	NA	NA	NA	0 v 0	NA	NA	NA	0 v 0	NA	NA	NA	0 v 0	NA	NA	NA	NA	NA	NA	NA
A0A3B3IU65, A9UHW6, J3KSB8, J3KSU6, J3QKW3, J3QLD1, J3QLJ5, J3QLN4, J3QRZ6	A0A3B3IU65, A9UHW6, J3KSB8, J3KSU6, J3QKW3, J3QLD1, J3QLJ5, J3QLN4, J3QRZ6	A9UHW6	J3QKW3	A9UHW6	MIF4GD	MIF4G domain-containing protein (SLBP-interacting protein 1) (hSLIP1)	reviewed	5	6	High	1	1	1	Human	FALSE	NA	#VALUE!	NA	NA	NA	NA	NA	NA	NA	NA	NA	NA	NA	NA	0 v 0	NA	NA	NA	0 v 0	NA	NA	NA	0 v 0	NA	NA	NA	0 v 0	NA	NA	NA	NA	NA	NA	NA
A0A1W2PP08, A0A1W2PPY3, A0A1W2PQT1, A0A1W2PR91, A0A8I5KTZ3, B3KU38, C9J366, C9JWG6, P0DPB3	A0A8I5KTZ3, B3KU38, P0DPB3	B3KU38	A0A8I5KTZ3	B3KU38	IQCJ-SCHIP1	IQCJ-SCHIP1 readthrough transcript protein	reviewed	5	4	High	3	5	3	Human	FALSE	NA	#VALUE!	NA	NA	NA	NA	NA	NA	NA	NA	NA	NA	NA	NA	0 v 0	NA	NA	NA	0 v 0	NA	NA	NA	0 v 0	NA	NA	NA	0 v 0	NA	NA	NA	NA	NA	NA	NA
B4DDD6	B4DDD6	B4DDD6	B4DDD6	B4DDD6	DBNL	Drebrin like (cDNA FLJ59450, highly similar to Drebrin-like protein)	unreviewed	3	39	High	13	35	1	Human	FALSE	NA	#VALUE!	NA	NA	NA	NA	NA	NA	NA	NA	NA	NA	NA	NA	2 v 2	-0.236038	0.765401	0.905319	2 v 2	-0.170537	0.708194	0.832652	2 v 2	0.187925	0.78319	0.913929	1 v 1	0.25952	NA	NA	3.75419	2.31034	NA	NA
B7Z524, E9PHZ9, E9PS53	B7Z524	B7Z524	B7Z524	B7Z524	HBS1L	HBS1 like translational GTPase (cDNA FLJ52343, highly similar to HBS1-like protein)	unreviewed	2	13	High	7	12	1	Human	FALSE	NA	#VALUE!	NA	NA	NA	NA	NA	NA	NA	NA	NA	NA	NA	NA	0 v 0	NA	NA	NA	0 v 0	NA	NA	NA	0 v 0	NA	NA	NA	0 v 0	NA	NA	NA	NA	NA	NA	NA
A0A0B4J231, B9A064	A0A0B4J231, B9A064	B9A064	A0A0B4J231	B9A064	IGLL5	Immunoglobulin lambda-like polypeptide 5 (G lambda-1) (Germline immunoglobulin lambda 1)	reviewed	4	4	High	1	6	1	Human	FALSE	NA	#VALUE!	NA	NA	NA	NA	NA	NA	NA	NA	NA	NA	NA	NA	0 v 0	NA	NA	NA	0 v 0	NA	NA	NA	0 v 0	NA	NA	NA	0 v 0	NA	NA	NA	NA	NA	NA	NA
C9J0F2	C9J0F2	C9J0F2	C9J0F2	C9J0F2	PCMT1	Protein-L-isoaspartate (D-aspartate) O-methyltransferase	unreviewed	1	32	High	3	6	1	Human	FALSE	NA	#VALUE!	NA	NA	NA	NA	NA	NA	NA	NA	NA	NA	NA	NA	0 v 0	NA	NA	NA	0 v 0	NA	NA	NA	0 v 0	NA	NA	NA	0 v 0	NA	NA	NA	NA	NA	NA	NA
C9J2R5	C9J2R5	C9J2R5	C9J2R5	C9J2R5	LPP	LIM domain containing preferred translocation partner in lipoma	unreviewed	1	81	High	4	10	2	Human	FALSE	NA	#VALUE!	NA	NA	NA	NA	NA	NA	NA	NA	NA	NA	NA	NA	2 v 2	0.19074	0.203241	0.671121	2 v 2	0.101641	0.726237	0.843067	2 v 2	0.738852	0.125465	0.507483	1 v 1	-0.722037	NA	NA	2.77157	2.46973	NA	NA
C9J363	C9J363	C9J363	C9J363	C9J363	PDCD10	Programmed cell death 10 (Programmed cell death 10, isoform CRA_b)	unreviewed	1	24	High	3	5	1	Human	FALSE	NA	#VALUE!	NA	NA	NA	NA	NA	NA	NA	NA	NA	NA	NA	NA	0 v 0	NA	NA	NA	0 v 0	NA	NA	NA	0 v 0	NA	NA	NA	0 v 0	NA	NA	NA	NA	NA	NA	NA
C9J7T9	C9J7T9	C9J7T9	C9J7T9	C9J7T9	TNNC2	Troponin C type 2 (Fast), isoform CRA_a (Troponin C2, fast skeletal type)	unreviewed	1	9	Medium	2	6	1	Human	FALSE	NA	#VALUE!	NA	NA	NA	NA	NA	NA	NA	NA	NA	NA	NA	NA	0 v 0	NA	NA	NA	0 v 0	NA	NA	NA	0 v 0	NA	NA	NA	0 v 0	NA	NA	NA	NA	NA	NA	NA
C9JDX0, C9JFM2, C9JXD6	C9JDX0, C9JFM2, C9JXD6	C9JXD6	C9JDX0	C9JXD6	CRACDL	CRACD like	unreviewed	1	5	Medium	1	1	1	Human	FALSE	NA	#VALUE!	NA	NA	NA	NA	NA	NA	NA	NA	NA	NA	NA	NA	0 v 0	NA	NA	NA	0 v 0	NA	NA	NA	0 v 0	NA	NA	NA	0 v 0	NA	NA	NA	NA	NA	NA	NA
D6R973, D6R9V8, D6RDN0, D6RFH2	D6R9V8	D6R9V8	D6R9V8	D6R9V8	CDV3	CDV3 homolog	unreviewed	2	66	High	6	9	1	Human	FALSE	NA	#VALUE!	NA	NA	NA	NA	NA	NA	NA	NA	NA	NA	NA	NA	0 v 0	NA	NA	NA	0 v 0	NA	NA	NA	0 v 0	NA	NA	NA	0 v 0	NA	NA	NA	NA	NA	NA	NA
D6RAN1	D6RAN1	D6RAN1	D6RAN1	D6RAN1	PDLIM7	PDZ and LIM domain 7	unreviewed	1	32	High	3	11	1	Human	FALSE	NA	#VALUE!	NA	NA	NA	NA	NA	NA	NA	NA	NA	NA	NA	NA	2 v 2	-0.0339021	0.865944	0.947254	2 v 2	0.00400245	0.991702	0.995789	2 v 2	0.323177	0.601334	0.813668	2 v 2	-0.360576	0.473481	0.999255	NA	NA	NA	NA
D6RAV0	D6RAV0	D6RAV0	D6RAV0	D6RAV0	CDV3	CDV3 homolog	unreviewed	1	71	High	4	12	1	Human	FALSE	NA	#VALUE!	NA	NA	NA	NA	NA	NA	NA	NA	NA	NA	NA	NA	0 v 0	NA	NA	NA	0 v 0	NA	NA	NA	0 v 0	NA	NA	NA	0 v 0	NA	NA	NA	NA	NA	NA	NA
D6RBR1	D6RBR1	D6RBR1	D6RBR1	D6RBR1	CAST	Calpastatin	unreviewed	1	71	High	11	33	1	Human	FALSE	NA	#VALUE!	NA	NA	NA	NA	NA	NA	NA	NA	NA	NA	NA	NA	0 v 0	NA	NA	NA	0 v 0	NA	NA	NA	0 v 0	NA	NA	NA	0 v 0	NA	NA	NA	NA	NA	NA	NA
D6RD83	D6RD83	D6RD83	D6RD83	D6RD83	HNRNPD	Heterogeneous nuclear ribonucleoprotein D	unreviewed	2	42	High	2	4	2	Human	FALSE	NA	#VALUE!	NA	NA	NA	NA	NA	NA	NA	NA	NA	NA	NA	NA	2 v 2	-0.379306	0.250217	0.694481	2 v 2	-0.0848307	0.0121417	0.549615	2 v 2	-0.035246	0.86132	0.956248	1 v 1	1.23763	NA	NA	NA	NA	3.96552	2.87889
D6RIF6, H0Y9L2	D6RIF6, H0Y9L2	D6RIF6	H0Y9L2	D6RIF6	SLAIN2	SLAIN motif family member 2	unreviewed	2	3	Medium	1	1	1	Human	FALSE	NA	#VALUE!	NA	NA	NA	NA	NA	NA	NA	NA	NA	NA	NA	NA	0 v 0	NA	NA	NA	0 v 0	NA	NA	NA	0 v 0	NA	NA	NA	0 v 0	NA	NA	NA	NA	NA	NA	NA
E5RIH3	E5RIH3	E5RIH3	E5RIH3	E5RIH3	PSD3	Pleckstrin and Sec7 domain containing 3	unreviewed	1	8	Medium	1	1	1	Human	FALSE	NA	#VALUE!	NA	NA	NA	NA	NA	NA	NA	NA	NA	NA	NA	NA	0 v 0	NA	NA	NA	0 v 0	NA	NA	NA	0 v 0	NA	NA	NA	0 v 0	NA	NA	NA	NA	NA	NA	NA
E7ENW1	E7ENW1	E7ENW1	E7ENW1	E7ENW1	C2orf73	Chromosome 2 open reading frame 73	unreviewed	1	5	Medium	1	2	1	Human	FALSE	NA	#VALUE!	NA	NA	NA	NA	NA	NA	NA	NA	NA	NA	NA	NA	0 v 0	NA	NA	NA	0 v 0	NA	NA	NA	0 v 0	NA	NA	NA	0 v 0	NA	NA	NA	NA	NA	NA	NA
E7ETU9	E7ETU9	E7ETU9	E7ETU9	E7ETU9	PLOD2	procollagen-lysine 5-dioxygenase (EC 1.14.11.4)	unreviewed	2	23	High	13	33	1	Human	FALSE	NA	#VALUE!	NA	NA	NA	NA	NA	NA	NA	NA	NA	NA	NA	NA	2 v 2	0.068386	0.867546	0.947621	2 v 2	-0.147369	0.752214	0.861307	2 v 2	0.0065034	0.992936	0.996662	1 v 1	0.548742	NA	NA	NA	NA	3.27846	3.0198
E9PDU6	E9PDU6	E9PDU6	E9PDU6	E9PDU6	CNN3	Calponin	unreviewed	2	68	High	11	94	1	Human	FALSE	NA	#VALUE!	NA	NA	NA	NA	NA	NA	NA	NA	NA	NA	NA	NA	0 v 0	NA	NA	NA	0 v 0	NA	NA	NA	0 v 0	NA	NA	NA	0 v 0	NA	NA	NA	NA	NA	NA	NA
C9JWZ6, E9PE22	C9JWZ6, E9PE22	E9PE22	C9JWZ6	E9PE22	MATCAP2	KIAA0895	unreviewed	1	3	Medium	1	3	1	Human	FALSE	NA	#VALUE!	NA	NA	NA	NA	NA	NA	NA	NA	NA	NA	NA	NA	2 v 2	0.227256	0.659982	0.850217	2 v 2	-0.137947	0.368582	0.66535	2 v 2	0.42321	0.245444	0.605992	1 v 1	-0.235378	NA	NA	3.26	2.91571	NA	NA
C9J987, E7EX73, E9PGM1	E9PGM1	E9PGM1	E9PGM1	E9PGM1	EIF4G1	Eukaryotic translation initiation factor 4 gamma 1	unreviewed	2	27	High	37	117	2	Human	FALSE	NA	#VALUE!	NA	NA	NA	NA	NA	NA	NA	NA	NA	NA	NA	NA	0 v 0	NA	NA	NA	0 v 0	NA	NA	NA	0 v 0	NA	NA	NA	0 v 0	NA	NA	NA	NA	NA	NA	NA
B7ZAA0, E9PC65, E9PH88, P54277, Q3BDU3, Q5FBZ9	E9PH88	E9PH88	E9PH88	E9PH88	PMS1	PMS1 homolog 1, mismatch repair system component	unreviewed	1	7	High	2	6	2	Human	FALSE	NA	#VALUE!	NA	NA	NA	NA	NA	NA	NA	NA	NA	NA	NA	NA	2 v 2	-0.169762	0.234726	0.686228	2 v 2	0.22133	0.43312	0.69172	2 v 2	0.366125	0.0356669	0.374438	2 v 2	-0.10636	0.838607	0.999255	NA	NA	NA	NA
E9PHK0, P05452, Q2KIS7	E9PHK0	E9PHK0	E9PHK0	E9PHK0	CLEC3B	C-type lectin domain family 3 member B	unreviewed	1	17	High	2	4	2	Human	FALSE	NA	#VALUE!	NA	NA	NA	NA	NA	NA	NA	NA	NA	NA	NA	NA	2 v 2	-0.221308	0.351106	0.732055	2 v 2	-0.57875	0.352613	0.656905	2 v 2	-0.309232	0.457956	0.745584	1 v 1	-0.238572	NA	NA	3.25667	4.50458	NA	NA
E9PL71, E9PN91	E9PL71	E9PL71	E9PL71	E9PL71	EEF1D	Elongation factor 1-delta	unreviewed	1	50	High	9	61	1	Human	FALSE	NA	#VALUE!	NA	NA	NA	NA	NA	NA	NA	NA	NA	NA	NA	NA	0 v 0	NA	NA	NA	0 v 0	NA	NA	NA	0 v 0	NA	NA	NA	0 v 0	NA	NA	NA	NA	NA	NA	NA
E9PLY5	E9PLY5	E9PLY5	E9PLY5	E9PLY5	MACF1	Microtubule actin crosslinking factor 1	unreviewed	1	27	High	33	62	1	Human	FALSE	NA	#VALUE!	NA	NA	NA	NA	NA	NA	NA	NA	NA	NA	NA	NA	0 v 0	NA	NA	NA	0 v 0	NA	NA	NA	0 v 0	NA	NA	NA	0 v 0	NA	NA	NA	NA	NA	NA	NA
A0A075B730, A0A8I5KSD5, A0A8I5KUE3, A0A8I5KYZ1, E9PMV1, H0YDN1, P58107	E9PMV1	E9PMV1	E9PMV1	E9PMV1	PLEC	Plectin	unreviewed	1	4	High	18	22	17	Human	FALSE	NA	#VALUE!	NA	NA	NA	NA	NA	NA	NA	NA	NA	NA	NA	NA	2 v 2	-0.603624	0.411038	0.756713	2 v 2	-0.6766	0.163655	0.624359	2 v 2	0.0365622	0.820828	0.933062	1 v 1	0.428487	NA	NA	3.92182	4.06532	NA	NA
E9PNH0	E9PNH0	E9PNH0	E9PNH0	E9PNH0	OSBPL5	Oxysterol binding protein like 5	unreviewed	1	2	Medium	1	2	1	Human	FALSE	NA	#VALUE!	NA	NA	NA	NA	NA	NA	NA	NA	NA	NA	NA	NA	0 v 0	NA	NA	NA	0 v 0	NA	NA	NA	0 v 0	NA	NA	NA	0 v 0	NA	NA	NA	NA	NA	NA	NA
E9PNQ9	E9PNQ9	E9PNQ9	E9PNQ9	E9PNQ9	TPD52L1	TPD52 like 1	unreviewed	1	8	Medium	1	3	1	Human	FALSE	NA	#VALUE!	NA	NA	NA	NA	NA	NA	NA	NA	NA	NA	NA	NA	0 v 0	NA	NA	NA	0 v 0	NA	NA	NA	0 v 0	NA	NA	NA	0 v 0	NA	NA	NA	NA	NA	NA	NA
E9PQ35	E9PQ35	E9PQ35	E9PQ35	E9PQ35	CCT3	Chaperonin containing TCP1 subunit 3	unreviewed	1	22	High	4	12	1	Human	FALSE	NA	#VALUE!	NA	NA	NA	NA	NA	NA	NA	NA	NA	NA	NA	NA	0 v 0	NA	NA	NA	0 v 0	NA	NA	NA	0 v 0	NA	NA	NA	0 v 0	NA	NA	NA	NA	NA	NA	NA
A0A075B749, A0A087WX83, A0A8Q3SI21, A0A8Q3SI83, A0A8Q3WM32, E9PQG4, Q5VU43	E9PQG4	E9PQG4	E9PQG4	E9PQG4	PDE4DIP	Phosphodiesterase 4D interacting protein	unreviewed	1	5	High	4	4	4	Human	FALSE	NA	#VALUE!	NA	NA	NA	NA	NA	NA	NA	NA	NA	NA	NA	NA	2 v 2	0.262074	0.424965	0.760545	2 v 2	-0.0405244	0.934563	0.966235	2 v 2	0.299124	0.41015	0.718923	2 v 2	0.351503	0.139852	0.999255	NA	NA	NA	NA
E9PQJ6	E9PQJ6	E9PQJ6	E9PQJ6	E9PQJ6	BET1L	Bet1 golgi vesicular membrane trafficking protein like	unreviewed	1	9	Medium	1	2	1	Human	FALSE	NA	#VALUE!	NA	NA	NA	NA	NA	NA	NA	NA	NA	NA	NA	NA	0 v 0	NA	NA	NA	0 v 0	NA	NA	NA	0 v 0	NA	NA	NA	0 v 0	NA	NA	NA	NA	NA	NA	NA
E9PRZ0	E9PRZ0	E9PRZ0	E9PRZ0	E9PRZ0	MAP2K3	Mitogen-activated protein kinase kinase 3	unreviewed	1	48	High	7	16	1	Human	FALSE	NA	#VALUE!	NA	NA	NA	NA	NA	NA	NA	NA	NA	NA	NA	NA	0 v 0	NA	NA	NA	0 v 0	NA	NA	NA	0 v 0	NA	NA	NA	0 v 0	NA	NA	NA	NA	NA	NA	NA
F5GXP1	F5GXP1	F5GXP1	F5GXP1	F5GXP1	A2ML1	Alpha-2-macroglobulin like 1	unreviewed	1	4	Medium	1	3	1	Human	FALSE	NA	#VALUE!	NA	NA	NA	NA	NA	NA	NA	NA	NA	NA	NA	NA	2 v 2	-0.114569	0.669321	0.853762	2 v 2	-0.372922	0.154735	0.624359	2 v 2	-0.475218	0.604617	0.814232	1 v 1	0.231896	NA	NA	3.72719	3.31648	NA	NA
F5GY68, F5GZ05	F5GY68, F5GZ05	F5GY68	F5GY68	F5GY68	ANAPC5	Anaphase-promoting complex subunit 5	unreviewed	1	3	Medium	1	3	1	Human	FALSE	NA	#VALUE!	NA	NA	NA	NA	NA	NA	NA	NA	NA	NA	NA	NA	0 v 0	NA	NA	NA	0 v 0	NA	NA	NA	0 v 0	NA	NA	NA	0 v 0	NA	NA	NA	NA	NA	NA	NA
F5H136, F5H676, F5H726	F5H136, F5H676, F5H726	F5H136	F5H676	F5H136	TCP1	T-complex 1	unreviewed	1	51	High	6	22	1	Human	FALSE	NA	#VALUE!	NA	NA	NA	NA	NA	NA	NA	NA	NA	NA	NA	NA	2 v 2	-0.124797	0.507764	0.783517	2 v 2	0.122939	0.679071	0.818017	2 v 2	0.00516959	0.991594	0.996237	1 v 1	-0.261946	NA	NA	3.2303	3.46102	NA	NA
F8VQZ7	F8VQZ7	F8VQZ7	F8VQZ7	F8VQZ7	METAP2	Methionine aminopeptidase 2 (MAP 2) (MetAP 2) (EC 3.4.11.18) (Initiation factor 2-associated 67 kDa glycoprotein) (Peptidase M) (p67) (p67eIF2)	unreviewed	4	26	High	6	11	1	Human	FALSE	NA	#VALUE!	NA	NA	NA	NA	NA	NA	NA	NA	NA	NA	NA	NA	2 v 2	-0.511257	0.16457	0.64002	2 v 2	-1.08877	0.229889	0.624359	2 v 2	0.0596994	0.473637	0.749054	1 v 1	0.0427496	NA	NA	3.53688	3.7587	NA	NA
F8VY02	F8VY02	F8VY02	F8VY02	F8VY02	ERP29	Endoplasmic reticulum resident protein 29	unreviewed	1	16	High	3	10	1	Human	FALSE	NA	#VALUE!	NA	NA	NA	NA	NA	NA	NA	NA	NA	NA	NA	NA	2 v 2	-0.248633	0.576895	0.813334	2 v 2	0.272341	0.281997	0.643094	2 v 2	0.640505	0.217117	0.583008	1 v 1	-0.0327899	NA	NA	NA	NA	2.69245	4.08504
F8VZ43	F8VZ43	F8VZ43	F8VZ43	F8VZ43	OSBPL8	Oxysterol binding protein like 8	unreviewed	1	33	High	4	9	1	Human	FALSE	NA	#VALUE!	NA	NA	NA	NA	NA	NA	NA	NA	NA	NA	NA	NA	0 v 0	NA	NA	NA	0 v 0	NA	NA	NA	0 v 0	NA	NA	NA	0 v 0	NA	NA	NA	NA	NA	NA	NA
F8W1R0	F8W1R0	F8W1R0	F8W1R0	F8W1R0	FGD4	FYVE, RhoGEF and PH domain containing 4	unreviewed	1	35	High	19	41	1	Human	FALSE	NA	#VALUE!	NA	NA	NA	NA	NA	NA	NA	NA	NA	NA	NA	NA	0 v 0	NA	NA	NA	0 v 0	NA	NA	NA	0 v 0	NA	NA	NA	0 v 0	NA	NA	NA	NA	NA	NA	NA
C9JGM8, C9JW67, F8VZ02, F8W6C2	F8W6C2	F8W6C2	F8W6C2	F8W6C2	SPATS2L	Spermatogenesis associated serine rich 2 like	unreviewed	1	15	High	4	10	1	Human	FALSE	NA	#VALUE!	NA	NA	NA	NA	NA	NA	NA	NA	NA	NA	NA	NA	0 v 0	NA	NA	NA	0 v 0	NA	NA	NA	0 v 0	NA	NA	NA	0 v 0	NA	NA	NA	NA	NA	NA	NA
F8WBQ3	F8WBQ3	F8WBQ3	F8WBQ3	F8WBQ3	VEPH1	Ventricular zone expressed PH domain containing 1	unreviewed	1	16	Medium	1	1	1	Human	FALSE	NA	#VALUE!	NA	NA	NA	NA	NA	NA	NA	NA	NA	NA	NA	NA	2 v 2	0.146722	0.407899	0.755651	2 v 2	-0.0917712	0.595211	0.774761	2 v 2	0.433728	0.096452	0.471525	1 v 1	0.0711788	NA	NA	3.56545	3.20049	NA	NA
F8WE10	F8WE10	F8WE10	F8WE10	F8WE10	LIMS1	LIM zinc finger domain containing 1	unreviewed	1	15	High	2	5	1	Human	FALSE	NA	#VALUE!	NA	NA	NA	NA	NA	NA	NA	NA	NA	NA	NA	NA	0 v 0	NA	NA	NA	0 v 0	NA	NA	NA	0 v 0	NA	NA	NA	0 v 0	NA	NA	NA	NA	NA	NA	NA
F8WES2	F8WES2	F8WES2	F8WES2	F8WES2	MTAP	Methylthioadenosine phosphorylase	unreviewed	1	52	High	2	10	1	Human	FALSE	NA	#VALUE!	NA	NA	NA	NA	NA	NA	NA	NA	NA	NA	NA	NA	0 v 0	NA	NA	NA	0 v 0	NA	NA	NA	0 v 0	NA	NA	NA	0 v 0	NA	NA	NA	NA	NA	NA	NA
B8ZZJ0, B8ZZN6, B9A032, G2XKQ0, P63165	B8ZZN6, G2XKQ0, P63165	G2XKQ0	P63165	G2XKQ0	SUMO1P1	Small ubiquitin-related modifier 5 (SUMO-5) (SUMO1 pseudogene 1) (Ubiquitin-like 2) (Ubiquitin-like 6)	reviewed	5	19	High	2	2	2	Human	TRUE	NA	#VALUE!	NA	NA	NA	NA	NA	NA	NA	NA	NA	NA	NA	NA	0 v 0	NA	NA	NA	0 v 0	NA	NA	NA	0 v 0	NA	NA	NA	0 v 0	NA	NA	NA	NA	NA	NA	NA
G3V2L4	G3V2L4	G3V2L4	G3V2L4	G3V2L4	FRMD6	FERM domain containing 6	unreviewed	1	22	High	3	6	1	Human	FALSE	NA	#VALUE!	NA	NA	NA	NA	NA	NA	NA	NA	NA	NA	NA	NA	0 v 0	NA	NA	NA	0 v 0	NA	NA	NA	0 v 0	NA	NA	NA	0 v 0	NA	NA	NA	NA	NA	NA	NA
H0Y496	H0Y496	H0Y496	H0Y496	H0Y496	SNX30	Sorting nexin family member 30	unreviewed	1	19	High	3	5	1	Human	FALSE	NA	#VALUE!	NA	NA	NA	NA	NA	NA	NA	NA	NA	NA	NA	NA	0 v 0	NA	NA	NA	0 v 0	NA	NA	NA	0 v 0	NA	NA	NA	0 v 0	NA	NA	NA	NA	NA	NA	NA
H0Y4U1	H0Y4U1	H0Y4U1	H0Y4U1	H0Y4U1	TNS1	Tensin 1	unreviewed	1	28	High	22	59	1	Human	FALSE	NA	#VALUE!	NA	NA	NA	NA	NA	NA	NA	NA	NA	NA	NA	NA	0 v 0	NA	NA	NA	0 v 0	NA	NA	NA	0 v 0	NA	NA	NA	0 v 0	NA	NA	NA	NA	NA	NA	NA
H0Y8Q3	H0Y8Q3	H0Y8Q3	H0Y8Q3	H0Y8Q3	PDPN	Podoplanin	unreviewed	1	29	High	1	1	1	Human	FALSE	NA	#VALUE!	NA	NA	NA	NA	NA	NA	NA	NA	NA	NA	NA	NA	2 v 2	-0.234346	0.109101	0.625634	2 v 2	-0.0606638	0.478294	0.718593	2 v 2	0.401803	0.543574	0.788622	2 v 2	0.0688369	0.0362087	0.902934	NA	NA	NA	NA
D6RBZ8, D6RGF7, E7EN75, E9PSG1, H0Y944	H0Y944	H0Y944	H0Y944	H0Y944	CAST	Calpastatin (Calpain inhibitor)	unreviewed	2	58	High	16	42	1	Human	FALSE	NA	#VALUE!	NA	NA	NA	NA	NA	NA	NA	NA	NA	NA	NA	NA	0 v 0	NA	NA	NA	0 v 0	NA	NA	NA	0 v 0	NA	NA	NA	0 v 0	NA	NA	NA	NA	NA	NA	NA
H0Y9Z7	H0Y9Z7	H0Y9Z7	H0Y9Z7	H0Y9Z7	KIF13A	Kinesin family member 13A	unreviewed	1	1	High	1	1	1	Human	FALSE	NA	#VALUE!	NA	NA	NA	NA	NA	NA	NA	NA	NA	NA	NA	NA	0 v 0	NA	NA	NA	0 v 0	NA	NA	NA	0 v 0	NA	NA	NA	0 v 0	NA	NA	NA	NA	NA	NA	NA
H0YFW5	H0YFW5	H0YFW5	H0YFW5	H0YFW5	MSRB3	Peptide-methionine (R)-S-oxide reductase (EC 1.8.4.12)	unreviewed	3	35	High	7	23	1	Human	FALSE	NA	#VALUE!	NA	NA	NA	NA	NA	NA	NA	NA	NA	NA	NA	NA	0 v 0	NA	NA	NA	0 v 0	NA	NA	NA	0 v 0	NA	NA	NA	0 v 0	NA	NA	NA	NA	NA	NA	NA
A0A7P0T824, A0A7P0T838, A0A7P0T8N0, A0A7P0T925, A0A7P0T952, A0A7P0T977, A0A7P0T9E5, A0A7P0T9I1, A0A7P0T9T1, A0A7P0TA16, A0A7P0TA65, A0A7P0TAA6, A0A7P0TAS8, A0A7P0TB15, A0A7P0TBB8, A0A7P0TBE4, A0A7P0Z3Z7, A0A7P0Z445, A0A7P0Z462, H0YJ50, H0YJF7, H0YJJ9, Q99986	H0YJ50	H0YJ50	H0YJ50	H0YJ50	VRK1	VRK serine/threonine kinase 1	unreviewed	1	11	High	2	2	2	Human	FALSE	NA	#VALUE!	NA	NA	NA	NA	NA	NA	NA	NA	NA	NA	NA	NA	2 v 2	-0.242249	0.0583311	0.600444	2 v 2	0.0230492	0.790464	0.881497	2 v 2	0.323091	0.486904	0.755258	1 v 1	0.852155	NA	NA	4.34169	3.05318	NA	NA
H0YLV7	H0YLV7	H0YLV7	H0YLV7	H0YLV7	RMDN3	Regulator of microtubule dynamics 3	unreviewed	1	8	Medium	1	1	1	Human	FALSE	NA	#VALUE!	NA	NA	NA	NA	NA	NA	NA	NA	NA	NA	NA	NA	0 v 0	NA	NA	NA	0 v 0	NA	NA	NA	0 v 0	NA	NA	NA	0 v 0	NA	NA	NA	NA	NA	NA	NA
H3BN98, H3BPJ2, Q15041	H3BN98	H3BN98	H3BN98	H3BN98		40S ribosomal protein S15a	unreviewed	2	22	High	6	20	1	Human	FALSE	NA	#VALUE!	NA	NA	NA	NA	NA	NA	NA	NA	NA	NA	NA	NA	0 v 0	NA	NA	NA	0 v 0	NA	NA	NA	0 v 0	NA	NA	NA	0 v 0	NA	NA	NA	NA	NA	NA	NA
H3BQJ5	H3BQJ5	H3BQJ5	H3BQJ5	H3BQJ5	NOL3	Nucleolar protein 3	unreviewed	1	16	High	2	5	1	Human	FALSE	NA	#VALUE!	NA	NA	NA	NA	NA	NA	NA	NA	NA	NA	NA	NA	0 v 0	NA	NA	NA	0 v 0	NA	NA	NA	0 v 0	NA	NA	NA	0 v 0	NA	NA	NA	NA	NA	NA	NA
H3BRN3, H3BT57, H3BUJ5	H3BT57	H3BT57	H3BT57	H3BT57	PML	PML nuclear body scaffold	unreviewed	1	27	High	16	38	1	Human	FALSE	NA	#VALUE!	NA	NA	NA	NA	NA	NA	NA	NA	NA	NA	NA	NA	0 v 0	NA	NA	NA	0 v 0	NA	NA	NA	0 v 0	NA	NA	NA	0 v 0	NA	NA	NA	NA	NA	NA	NA
H3BMT0, H3BU16	H3BU16	H3BU16	H3BU16	H3BU16	JPT2	Jupiter microtubule associated homolog 2	unreviewed	2	59	High	7	20	1	Human	FALSE	NA	#VALUE!	NA	NA	NA	NA	NA	NA	NA	NA	NA	NA	NA	NA	0 v 0	NA	NA	NA	0 v 0	NA	NA	NA	0 v 0	NA	NA	NA	0 v 0	NA	NA	NA	NA	NA	NA	NA
H7BY36	H7BY36	H7BY36	H7BY36	H7BY36	EWSR1	EWS RNA binding protein 1	unreviewed	2	23	High	8	20	1	Human	FALSE	NA	#VALUE!	NA	NA	NA	NA	NA	NA	NA	NA	NA	NA	NA	NA	0 v 0	NA	NA	NA	0 v 0	NA	NA	NA	0 v 0	NA	NA	NA	0 v 0	NA	NA	NA	NA	NA	NA	NA
A0A8J8ZEH8, H7BZ55	A0A8J8ZEH8, H7BZ55	H7BZ55	H7BZ55	H7BZ55	CROCC2	Ciliary rootlet coiled-coil protein 2	reviewed	2	1	Medium	1	7	1	Human	FALSE	NA	#VALUE!	NA	NA	NA	NA	NA	NA	NA	NA	NA	NA	NA	NA	0 v 0	NA	NA	NA	0 v 0	NA	NA	NA	0 v 0	NA	NA	NA	0 v 0	NA	NA	NA	NA	NA	NA	NA
H7C0V5	H7C0V5	H7C0V5	H7C0V5	H7C0V5	ANKHD1-EIF4EBP3	ANKHD1-EIF4EBP3 readthrough	unreviewed	1	3	High	1	2	1	Human	FALSE	NA	#VALUE!	NA	NA	NA	NA	NA	NA	NA	NA	NA	NA	NA	NA	0 v 0	NA	NA	NA	0 v 0	NA	NA	NA	0 v 0	NA	NA	NA	0 v 0	NA	NA	NA	NA	NA	NA	NA
H7C293	H7C293	H7C293	H7C293	H7C293	MZT2B	Mitotic spindle organizing protein 2B	unreviewed	1	10	Medium	1	3	1	Human	FALSE	NA	#VALUE!	NA	NA	NA	NA	NA	NA	NA	NA	NA	NA	NA	NA	0 v 0	NA	NA	NA	0 v 0	NA	NA	NA	0 v 0	NA	NA	NA	0 v 0	NA	NA	NA	NA	NA	NA	NA
H7C2D8	H7C2D8	H7C2D8	H7C2D8	H7C2D8	MLPH	Melanophilin	unreviewed	1	6	High	1	1	1	Human	FALSE	NA	#VALUE!	NA	NA	NA	NA	NA	NA	NA	NA	NA	NA	NA	NA	0 v 0	NA	NA	NA	0 v 0	NA	NA	NA	0 v 0	NA	NA	NA	0 v 0	NA	NA	NA	NA	NA	NA	NA
H7C2T5	H7C2T5	H7C2T5	H7C2T5	H7C2T5	POFUT2	GDP-fucose protein O-fucosyltransferase 2 (EC 2.4.1.221) (Peptide-O-fucosyltransferase 2)	unreviewed	2	3	High	1	4	1	Human	FALSE	NA	#VALUE!	NA	NA	NA	NA	NA	NA	NA	NA	NA	NA	NA	NA	0 v 0	NA	NA	NA	0 v 0	NA	NA	NA	0 v 0	NA	NA	NA	0 v 0	NA	NA	NA	NA	NA	NA	NA
H7C4Q3	H7C4Q3	H7C4Q3	H7C4Q3	H7C4Q3	PRRT4	Proline rich transmembrane protein 4	unreviewed	1	3	Medium	1	1	1	Human	FALSE	NA	#VALUE!	NA	NA	NA	NA	NA	NA	NA	NA	NA	NA	NA	NA	0 v 0	NA	NA	NA	0 v 0	NA	NA	NA	0 v 0	NA	NA	NA	0 v 0	NA	NA	NA	NA	NA	NA	NA
H7C4W9	H7C4W9	H7C4W9	H7C4W9	H7C4W9	ROBO2	Roundabout guidance receptor 2	unreviewed	1	1	Medium	2	5	2	Human	FALSE	NA	#VALUE!	NA	NA	NA	NA	NA	NA	NA	NA	NA	NA	NA	NA	2 v 2	0.0585452	0.88364	0.954573	2 v 2	-0.132968	0.534735	0.748578	2 v 2	0.413054	0.00974169	0.289594	1 v 1	-0.670674	NA	NA	2.82401	2.67508	NA	NA
A0A0D9SEN7, A0A2R8Y7Z3, I3L0L0, I3L354, Q13950	I3L0L0	I3L0L0	I3L0L0	I3L0L0	RUNX2	RUNX family transcription factor 2	unreviewed	2	5	High	2	2	2	Human	FALSE	NA	#VALUE!	NA	NA	NA	NA	NA	NA	NA	NA	NA	NA	NA	NA	0 v 0	NA	NA	NA	0 v 0	NA	NA	NA	0 v 0	NA	NA	NA	0 v 0	NA	NA	NA	NA	NA	NA	NA
I3L0N4, I3L183	I3L0N4, I3L183	I3L0N4	I3L183	I3L0N4	TLCD3A	TLC domain containing 3A	unreviewed	1	9	Medium	1	3	1	Human	FALSE	NA	#VALUE!	NA	NA	NA	NA	NA	NA	NA	NA	NA	NA	NA	NA	0 v 0	NA	NA	NA	0 v 0	NA	NA	NA	0 v 0	NA	NA	NA	0 v 0	NA	NA	NA	NA	NA	NA	NA
I3L1F4, I3L3Q4	I3L3Q4	I3L3Q4	I3L3Q4	I3L3Q4	GLOD4	Glyoxalase domain containing 4	unreviewed	1	75	High	14	48	2	Human	FALSE	NA	#VALUE!	NA	NA	NA	NA	NA	NA	NA	NA	NA	NA	NA	NA	2 v 2	-0.273141	0.4043	0.755651	2 v 2	-0.242366	0.806024	0.892645	2 v 2	0.145268	0.852345	0.951237	1 v 1	-0.49968	NA	NA	2.99545	3.58418	NA	NA
J3KNL2	J3KNL2	J3KNL2	J3KNL2	J3KNL2	SEPTIN1	Septin	unreviewed	2	7	Medium	2	2	1	Human	FALSE	NA	#VALUE!	NA	NA	NA	NA	NA	NA	NA	NA	NA	NA	NA	NA	0 v 0	NA	NA	NA	0 v 0	NA	NA	NA	0 v 0	NA	NA	NA	0 v 0	NA	NA	NA	NA	NA	NA	NA
J3KS54	J3KS54	J3KS54	J3KS54	J3KS54	FLII	FLII actin remodeling protein (Protein flightless-1 homolog)	unreviewed	2	16	High	10	24	1	Human	FALSE	NA	#VALUE!	NA	NA	NA	NA	NA	NA	NA	NA	NA	NA	NA	NA	2 v 2	0.211479	0.484803	0.774003	2 v 2	0.235009	0.310392	0.649119	2 v 2	0.61473	0.00897124	0.28718	2 v 2	-0.237288	0.539358	0.999255	NA	NA	NA	NA
J3QKQ4	J3QKQ4	J3QKQ4	J3QKQ4	J3QKQ4	CD300A	CD300a molecule	unreviewed	1	6	High	1	1	1	Human	FALSE	NA	#VALUE!	NA	NA	NA	NA	NA	NA	NA	NA	NA	NA	NA	NA	2 v 2	-0.206823	0.495224	0.779905	2 v 2	-0.178888	0.489119	0.722074	2 v 2	0.366431	0.265931	0.621505	1 v 1	-0.132348	NA	NA	3.36044	3.49855	NA	NA
K7EJ95	K7EJ95	K7EJ95	K7EJ95	K7EJ95	SYT5	Synaptotagmin 5	unreviewed	1	20	Medium	1	1	1	Human	FALSE	NA	#VALUE!	NA	NA	NA	NA	NA	NA	NA	NA	NA	NA	NA	NA	0 v 0	NA	NA	NA	0 v 0	NA	NA	NA	0 v 0	NA	NA	NA	0 v 0	NA	NA	NA	NA	NA	NA	NA
K7EL81	K7EL81	K7EL81	K7EL81	K7EL81	PPP1R12C	Protein phosphatase 1 regulatory subunit 12C	unreviewed	2	14	High	9	16	1	Human	FALSE	NA	#VALUE!	NA	NA	NA	NA	NA	NA	NA	NA	NA	NA	NA	NA	0 v 0	NA	NA	NA	0 v 0	NA	NA	NA	0 v 0	NA	NA	NA	0 v 0	NA	NA	NA	NA	NA	NA	NA
A0A0C4DGP7, K7ELZ9, K7EMW4, K7EN96, Q969V3	K7EMW4	K7EMW4	K7EMW4	K7EMW4	NCLN	Nicalin (Nicalin homolog (Zebrafish), isoform CRA_e)	unreviewed	1	5	High	2	2	2	Human	FALSE	NA	#VALUE!	NA	NA	NA	NA	NA	NA	NA	NA	NA	NA	NA	NA	0 v 0	NA	NA	NA	0 v 0	NA	NA	NA	0 v 0	NA	NA	NA	0 v 0	NA	NA	NA	NA	NA	NA	NA
K7EN43, K7ENM7	K7EN43, K7ENM7	K7ENM7	K7EN43	K7ENM7		Zinc finger protein 284	unreviewed	1	1	Medium	1	1	1	Human	FALSE	NA	#VALUE!	NA	NA	NA	NA	NA	NA	NA	NA	NA	NA	NA	NA	0 v 0	NA	NA	NA	0 v 0	NA	NA	NA	0 v 0	NA	NA	NA	0 v 0	NA	NA	NA	NA	NA	NA	NA
K7EQA0	K7EQA0	K7EQA0	K7EQA0	K7EQA0	RFX2	Regulatory factor X2	unreviewed	1	5	High	1	3	1	Human	FALSE	NA	#VALUE!	NA	NA	NA	NA	NA	NA	NA	NA	NA	NA	NA	NA	0 v 0	NA	NA	NA	0 v 0	NA	NA	NA	0 v 0	NA	NA	NA	0 v 0	NA	NA	NA	NA	NA	NA	NA
K7ES11	K7ES11	K7ES11	K7ES11	K7ES11	UBE2O	Ubiquitin conjugating enzyme E2 O	unreviewed	1	37	High	25	58	1	Human	FALSE	NA	#VALUE!	NA	NA	NA	NA	NA	NA	NA	NA	NA	NA	NA	NA	2 v 2	1.33761	0.197514	0.669923	2 v 2	2.68032	0.044098	0.621422	2 v 2	2.68495	0.123513	0.507483	2 v 0	NA	NA	NA	NA	NA	NA	NA
M0R2D3	M0R2D3	M0R2D3	M0R2D3	M0R2D3	TUBB4A	Tubulin beta 4A class IVa	unreviewed	2	67	High	7	76	1	Human	FALSE	NA	#VALUE!	NA	NA	NA	NA	NA	NA	NA	NA	NA	NA	NA	NA	0 v 0	NA	NA	NA	0 v 0	NA	NA	NA	0 v 0	NA	NA	NA	0 v 0	NA	NA	NA	NA	NA	NA	NA
A0A804HJA9, M0R2J8	A0A804HJA9, M0R2J8	M0R2J8	A0A804HJA9	M0R2J8	DCDC1	Doublecortin domain-containing protein 1 (Doublecortin domain-containing 5 protein)	reviewed	5	1	Medium	1	2	1	Human	FALSE	NA	#VALUE!	NA	NA	NA	NA	NA	NA	NA	NA	NA	NA	NA	NA	0 v 0	NA	NA	NA	0 v 0	NA	NA	NA	0 v 0	NA	NA	NA	0 v 0	NA	NA	NA	NA	NA	NA	NA
A0A0A0MSY7, A0A7I2V465, A0A7I2V471, A0A7P0MLU2, A0A7P0PE46, H3BP77, O00142	A0A0A0MSY7, A0A7I2V465, A0A7I2V471, A0A7P0MLU2, A0A7P0PE46, H3BP77, O00142	O00142	A0A7I2V471	O00142	TK2	Thymidine kinase 2, mitochondrial (EC 2.7.1.21) (2'-deoxyuridine kinase TK2) (EC 2.7.1.74) (Deoxycytidine kinase TK2) (EC 2.7.1.-) (Mt-TK)	reviewed	5	3	High	1	2	1	Human	FALSE	NA	#VALUE!	NA	NA	NA	NA	NA	NA	NA	NA	NA	NA	NA	NA	0 v 0	NA	NA	NA	0 v 0	NA	NA	NA	0 v 0	NA	NA	NA	0 v 0	NA	NA	NA	NA	NA	NA	NA
O00160	O00160	O00160	O00160	O00160	MYO1F	Unconventional myosin-If (Myosin-Ie)	reviewed	5	1	Medium	2	2	1	Human	FALSE	NA	#VALUE!	NA	NA	NA	NA	NA	NA	NA	NA	NA	NA	NA	NA	2 v 2	0.357913	0.554806	0.804605	2 v 2	0.142405	0.635211	0.794318	2 v 2	0.383774	0.345985	0.685218	2 v 2	-0.00920537	0.984285	0.999255	NA	NA	NA	NA
A0A8V8TKG3, A0A8V8TKG6, A0A8V8TKI6, A0A8V8TKI8, A0A8V8TLX9, A0A8V8TLZ3, O00165, Q5VYD6	A0A8V8TKG3, A0A8V8TKI6, A0A8V8TLX9, O00165	O00165	A0A8V8TLX9	O00165	HAX1	HCLS1-associated protein X-1 (HS1-associating protein X-1) (HAX-1) (HS1-binding protein 1) (HSP1BP-1)	reviewed	5	8	High	2	2	2	Human	FALSE	NA	#VALUE!	NA	NA	NA	NA	NA	NA	NA	NA	NA	NA	NA	NA	2 v 2	-0.799554	0.43938	0.765776	2 v 2	-1.30381	0.375771	0.6676	2 v 2	-1.61253	0.245385	0.605992	1 v 1	0.821499	NA	NA	NA	NA	3.54321	5.1185
O00186	O00186	O00186	O00186	O00186	STXBP3	Syntaxin-binding protein 3 (Platelet Sec1 protein) (PSP) (Protein unc-18 homolog 3) (Unc18-3) (Protein unc-18 homolog C) (Unc-18C)	reviewed	5	1	Medium	1	1	1	Human	FALSE	NA	#VALUE!	NA	NA	NA	NA	NA	NA	NA	NA	NA	NA	NA	NA	0 v 0	NA	NA	NA	0 v 0	NA	NA	NA	0 v 0	NA	NA	NA	0 v 0	NA	NA	NA	NA	NA	NA	NA
C9IZL5, C9JC87, C9JMG3, C9JWL4, F8WCC5, F8WCR6, F8WDR3, H0Y6K1, H7BZV3, H7C0A0, O00189	C9JC87, C9JWL4, O00189	O00189	O00189	O00189	AP4M1	AP-4 complex subunit mu-1 (AP-4 adaptor complex mu subunit) (Adaptor-related protein complex 4 subunit mu-1) (Mu subunit of AP-4) (Mu-adaptin-related protein 2) (mu-ARP2) (Mu4-adaptin) (mu4)	reviewed	5	4	High	2	2	2	Human	FALSE	NA	#VALUE!	NA	NA	NA	NA	NA	NA	NA	NA	NA	NA	NA	NA	2 v 2	-0.612491	0.288961	0.710623	2 v 2	-0.627354	0.166227	0.624359	2 v 2	-0.225603	0.733535	0.888842	1 v 1	-0.112329	NA	NA	3.38635	3.74533	NA	NA
H3BNC2, O00221, Q7LC14	H3BNC2, O00221, Q7LC14	O00221	O00221	O00221	NFKBIE	NF-kappa-B inhibitor epsilon (NF-kappa-BIE) (I-kappa-B-epsilon) (IkB-E) (IkB-epsilon) (IkappaBepsilon)	reviewed	5	4	High	1	2	1	Human	FALSE	NA	#VALUE!	NA	NA	NA	NA	NA	NA	NA	NA	NA	NA	NA	NA	0 v 0	NA	NA	NA	0 v 0	NA	NA	NA	0 v 0	NA	NA	NA	0 v 0	NA	NA	NA	NA	NA	NA	NA
O00267	O00267	O00267	O00267	O00267	SUPT5H	Transcription elongation factor SPT5 (hSPT5) (DRB sensitivity-inducing factor 160 kDa subunit) (DSIF p160) (DRB sensitivity-inducing factor large subunit) (DSIF large subunit) (Tat-cotransactivator 1 protein) (Tat-CT1 protein)	reviewed	5	3	High	2	2	2	Human	FALSE	NA	#VALUE!	NA	NA	NA	NA	NA	NA	NA	NA	NA	NA	NA	NA	0 v 0	NA	NA	NA	0 v 0	NA	NA	NA	0 v 0	NA	NA	NA	0 v 0	NA	NA	NA	NA	NA	NA	NA
O00291	O00291	O00291	O00291	O00291	HIP1	Huntingtin-interacting protein 1 (HIP-1) (Huntingtin-interacting protein I) (HIP-I)	reviewed	5	2	High	2	8	1	Human	FALSE	NA	#VALUE!	NA	NA	NA	NA	NA	NA	NA	NA	NA	NA	NA	NA	0 v 0	NA	NA	NA	0 v 0	NA	NA	NA	0 v 0	NA	NA	NA	0 v 0	NA	NA	NA	NA	NA	NA	NA
O00299	O00299	O00299	O00299	O00299	CLIC1	Chloride intracellular channel protein 1 (Chloride channel ABP) (Nuclear chloride ion channel 27) (NCC27) (Regulatory nuclear chloride ion channel protein) (hRNCC)	reviewed	5	39	High	6	9	6	Human	FALSE	NA	#VALUE!	NA	NA	NA	NA	NA	NA	NA	NA	NA	NA	NA	NA	2 v 2	0.617272	0.642695	0.842054	2 v 2	-0.0258571	0.984835	0.991588	2 v 2	-0.123483	0.390593	0.710172	1 v 1	0.315264	NA	NA	3.80567	1.65208	NA	NA
O00308	O00308	O00308	O00308	O00308	WWP2	NEDD4-like E3 ubiquitin-protein ligase WWP2 (EC 2.3.2.26) (Atrophin-1-interacting protein 2) (AIP2) (HECT-type E3 ubiquitin transferase WWP2) (WW domain-containing protein 2)	reviewed	5	2	High	2	4	1	Human	FALSE	NA	#VALUE!	NA	NA	NA	NA	NA	NA	NA	NA	NA	NA	NA	NA	0 v 0	NA	NA	NA	0 v 0	NA	NA	NA	0 v 0	NA	NA	NA	0 v 0	NA	NA	NA	NA	NA	NA	NA
O00370	O00370	O00370	O00370	O00370		LINE-1 retrotransposable element ORF2 protein (ORF2p) [Includes: Reverse transcriptase (EC 2.7.7.49); Endonuclease (EC 3.1.21.-)]	reviewed	5	1	Medium	1	4	1	Human	FALSE	NA	#VALUE!	NA	NA	NA	NA	NA	NA	NA	NA	NA	NA	NA	NA	0 v 0	NA	NA	NA	0 v 0	NA	NA	NA	0 v 0	NA	NA	NA	0 v 0	NA	NA	NA	NA	NA	NA	NA
E5RK00, O00399	O00399	O00399	O00399	O00399	DCTN6	Dynactin subunit 6 (Dynactin subunit p27) (Protein WS-3)	reviewed	5	15	High	2	4	2	Human	FALSE	NA	#VALUE!	NA	NA	NA	NA	NA	NA	NA	NA	NA	NA	NA	NA	0 v 0	NA	NA	NA	0 v 0	NA	NA	NA	0 v 0	NA	NA	NA	0 v 0	NA	NA	NA	NA	NA	NA	NA
O00401	O00401	O00401	O00401	O00401	WASL	Actin nucleation-promoting factor WASL (Neural Wiskott-Aldrich syndrome protein) (N-WASP)	reviewed	5	9	High	5	16	5	Human	FALSE	NA	#VALUE!	NA	NA	NA	NA	NA	NA	NA	NA	NA	NA	NA	NA	2 v 2	-0.449828	0.0460414	0.581742	2 v 2	-0.076911	0.751343	0.860981	2 v 2	0.349509	0.431252	0.731996	1 v 1	-0.0535155	NA	NA	3.44303	3.52593	NA	NA
A0A3B3IU69, A0A8V8TKR4, F8W717, G3V3N9, G3V500, O00423	A0A3B3IU69, F8W717, O00423	O00423	A0A3B3IU69	O00423	EML1	Echinoderm microtubule-associated protein-like 1 (EMAP-1) (HuEMAP-1)	reviewed	5	4	High	3	3	3	Human	FALSE	NA	#VALUE!	NA	NA	NA	NA	NA	NA	NA	NA	NA	NA	NA	NA	0 v 0	NA	NA	NA	0 v 0	NA	NA	NA	0 v 0	NA	NA	NA	0 v 0	NA	NA	NA	NA	NA	NA	NA
A0A0C4DGF9, E9PPP3, O00443	O00443	O00443	O00443	O00443	PIK3C2A	Phosphatidylinositol 4-phosphate 3-kinase C2 domain-containing subunit alpha (PI3K-C2-alpha) (PtdIns-3-kinase C2 subunit alpha) (EC 2.7.1.137) (EC 2.7.1.153) (EC 2.7.1.154) (Phosphoinositide 3-kinase-C2-alpha)	reviewed	5	3	High	5	6	5	Human	FALSE	NA	#VALUE!	NA	NA	NA	NA	NA	NA	NA	NA	NA	NA	NA	NA	0 v 0	NA	NA	NA	0 v 0	NA	NA	NA	0 v 0	NA	NA	NA	0 v 0	NA	NA	NA	NA	NA	NA	NA
A0A6Q8PFA5, A0A6Q8PH75, A0A6Q8PHD2, C9JA65, C9JLG5, O00458	A0A6Q8PFA5, A0A6Q8PH75, A0A6Q8PHD2, C9JA65, C9JLG5, O00458	O00458	O00458	O00458	IFRD1	Interferon-related developmental regulator 1 (Nerve growth factor-inducible protein PC4)	reviewed	4	5	High	1	2	1	Human	FALSE	NA	#VALUE!	NA	NA	NA	NA	NA	NA	NA	NA	NA	NA	NA	NA	0 v 0	NA	NA	NA	0 v 0	NA	NA	NA	0 v 0	NA	NA	NA	0 v 0	NA	NA	NA	NA	NA	NA	NA
A0A087X208, A0A494C0G5, A0A494C1I6, O00468	A0A087X208, A0A494C0G5, A0A494C1I6, O00468	O00468	O00468	O00468	AGRN	Agrin [Cleaved into: Agrin N-terminal 110 kDa subunit; Agrin C-terminal 110 kDa subunit; Agrin C-terminal 90 kDa fragment (C90); Agrin C-terminal 22 kDa fragment (C22)]	reviewed	5	1	High	2	4	2	Human	FALSE	NA	#VALUE!	NA	NA	NA	NA	NA	NA	NA	NA	NA	NA	NA	NA	0 v 0	NA	NA	NA	0 v 0	NA	NA	NA	0 v 0	NA	NA	NA	0 v 0	NA	NA	NA	NA	NA	NA	NA
A0A0A0MSI8, F8W9B8, G3V4Z7, O00471	A0A0A0MSI8, O00471	O00471	A0A0A0MSI8	O00471	EXOC5	Exocyst complex component 5 (Exocyst complex component Sec10) (hSec10)	reviewed	5	5	High	4	6	4	Human	FALSE	NA	#VALUE!	NA	NA	NA	NA	NA	NA	NA	NA	NA	NA	NA	NA	0 v 0	NA	NA	NA	0 v 0	NA	NA	NA	0 v 0	NA	NA	NA	0 v 0	NA	NA	NA	NA	NA	NA	NA
O00479	O00479	O00479	O00479	O00479	HMGN4	High mobility group nucleosome-binding domain-containing protein 4 (Non-histone chromosomal protein HMG-17-like 3) (Non-histone chromosomal protein)	reviewed	3	36	High	5	15	3	Human	FALSE	NA	#VALUE!	NA	NA	NA	NA	NA	NA	NA	NA	NA	NA	NA	NA	0 v 0	NA	NA	NA	0 v 0	NA	NA	NA	0 v 0	NA	NA	NA	0 v 0	NA	NA	NA	NA	NA	NA	NA
O00499, P49418, Q9UBW5, S4R418	O00499	O00499	O00499	O00499	BIN1	Myc box-dependent-interacting protein 1 (Amphiphysin II) (Amphiphysin-like protein) (Box-dependent myc-interacting protein 1) (Bridging integrator 1)	reviewed	5	13	High	6	13	6	Human	FALSE	NA	#VALUE!	NA	NA	NA	NA	NA	NA	NA	NA	NA	NA	NA	NA	2 v 2	0.0853511	0.80364	0.924186	2 v 2	-0.976916	0.124178	0.623623	2 v 2	1.01094	0.553358	0.792222	1 v 1	0.174817	NA	NA	NA	NA	2.90165	2.0061
H0Y4S9, O00505	O00505	O00505	O00505	O00505	KPNA3	Importin subunit alpha-4 (Importin alpha Q2) (Qip2) (Karyopherin subunit alpha-3) (SRP1-gamma)	reviewed	5	7	High	3	3	2	Human	FALSE	NA	#VALUE!	NA	NA	NA	NA	NA	NA	NA	NA	NA	NA	NA	NA	2 v 2	-0.0314903	0.885033	0.955108	2 v 2	-0.0459034	0.893746	0.943202	2 v 2	0.334877	0.473548	0.749054	1 v 1	-0.324875	NA	NA	3.17097	3.84733	NA	NA
B3KXD6, B5MCF9, H7BYY8, H7C267, O00541	B3KXD6, B5MCF9, O00541	O00541	B5MCF9	O00541	PES1	Pescadillo homolog	reviewed	5	5	High	3	4	3	Human	FALSE	NA	#VALUE!	NA	NA	NA	NA	NA	NA	NA	NA	NA	NA	NA	NA	0 v 0	NA	NA	NA	0 v 0	NA	NA	NA	0 v 0	NA	NA	NA	0 v 0	NA	NA	NA	NA	NA	NA	NA
B4DHN5, E9PBU7, G5EA09, O00560	B4DHN5, E9PBU7, G5EA09, O00560	O00560	G5EA09	O00560	SDCBP	Syntenin-1 (Melanoma differentiation-associated protein 9) (MDA-9) (Pro-TGF-alpha cytoplasmic domain-interacting protein 18) (TACIP18) (Scaffold protein Pbp1) (Syndecan-binding protein 1)	reviewed	5	15	High	4	8	4	Human	FALSE	NA	#VALUE!	NA	NA	NA	NA	NA	NA	NA	NA	NA	NA	NA	NA	2 v 2	-0.974583	0.0579022	0.60041	2 v 2	-0.7287	0.0127252	0.549615	2 v 2	-0.715794	0.0859537	0.458201	1 v 1	0.879257	NA	NA	4.37435	4.20897	NA	NA
A0A7I2V2J8, A0A7I2V2W7, O00628	A0A7I2V2J8, A0A7I2V2W7, O00628	O00628	O00628	O00628	PEX7	Peroxisomal targeting signal 2 receptor (PTS2 receptor) (Peroxin-7)	reviewed	5	5	High	1	1	1	Human	FALSE	NA	#VALUE!	NA	NA	NA	NA	NA	NA	NA	NA	NA	NA	NA	NA	0 v 0	NA	NA	NA	0 v 0	NA	NA	NA	0 v 0	NA	NA	NA	0 v 0	NA	NA	NA	NA	NA	NA	NA
O00635	O00635	O00635	O00635	O00635	TRIM38	E3 ubiquitin-protein ligase TRIM38 (EC 2.3.2.27) (RING finger protein 15) (Tripartite motif-containing protein 38) (Zinc finger protein RoRet)	reviewed	5	2	Medium	1	1	1	Human	FALSE	NA	#VALUE!	NA	NA	NA	NA	NA	NA	NA	NA	NA	NA	NA	NA	0 v 0	NA	NA	NA	0 v 0	NA	NA	NA	0 v 0	NA	NA	NA	0 v 0	NA	NA	NA	NA	NA	NA	NA
A0A0A0MRX8, A0A1B0GU97, A0A1B0GVN4, A0A1B0GW37, A0A1B0GWB8, A0A1B0GWI9, A0A1B0GWJ4, A0A2R8Y7V8, O00712, Q5VW26, Q5VW27, Q5VW30, Q5VW31, U3KQE8	A0A0A0MRX8, A0A1B0GU97, A0A1B0GW37, A0A1B0GWI9, A0A1B0GWJ4, A0A2R8Y7V8, O00712, Q5VW26, Q5VW27, Q5VW30, U3KQE8	O00712	O00712	O00712	NFIB	Nuclear factor 1 B-type (NF1-B) (Nuclear factor 1/B) (CCAAT-box-binding transcription factor) (CTF) (Nuclear factor I/B) (NF-I/B) (NFI-B) (TGGCA-binding protein)	reviewed	5	7	High	2	5	1	Human	FALSE	NA	#VALUE!	NA	NA	NA	NA	NA	NA	NA	NA	NA	NA	NA	NA	2 v 2	-0.0473247	0.865121	0.947254	2 v 2	0.197417	0.729955	0.845044	2 v 2	0.115943	0.407935	0.717666	2 v 2	0.184466	0.744376	0.999255	NA	NA	NA	NA
F2Z2Y4, O00764	F2Z2Y4, O00764	O00764	F2Z2Y4	O00764	PDXK	Pyridoxal kinase (EC 2.7.1.35) (Pyridoxine kinase)	reviewed	5	3	Medium	1	2	1	Human	FALSE	NA	#VALUE!	NA	NA	NA	NA	NA	NA	NA	NA	NA	NA	NA	NA	0 v 0	NA	NA	NA	0 v 0	NA	NA	NA	0 v 0	NA	NA	NA	0 v 0	NA	NA	NA	NA	NA	NA	NA
O14523	O14523	O14523	O14523	O14523	C2CD2L	Phospholipid transfer protein C2CD2L (C2 domain-containing protein 2-like) (C2CD2-like) (Transmembrane protein 24)	reviewed	5	3	Medium	1	1	1	Human	FALSE	NA	#VALUE!	NA	NA	NA	NA	NA	NA	NA	NA	NA	NA	NA	NA	0 v 0	NA	NA	NA	0 v 0	NA	NA	NA	0 v 0	NA	NA	NA	0 v 0	NA	NA	NA	NA	NA	NA	NA
G3V5K2, O14524	O14524	O14524	O14524	O14524	NEMP1	Nuclear envelope integral membrane protein 1	reviewed	5	5	High	3	4	3	Human	FALSE	NA	#VALUE!	NA	NA	NA	NA	NA	NA	NA	NA	NA	NA	NA	NA	0 v 0	NA	NA	NA	0 v 0	NA	NA	NA	0 v 0	NA	NA	NA	0 v 0	NA	NA	NA	NA	NA	NA	NA
B8ZZX4, F8WBV5, F8WCJ3, G3XAJ4, O14530	B8ZZX4, F8WBV5, F8WCJ3, G3XAJ4, O14530	O14530	G3XAJ4	O14530	TXNDC9	Thioredoxin domain-containing protein 9 (ATP-binding protein associated with cell differentiation) (Protein 1-4)	reviewed	5	3	Medium	1	3	1	Human	FALSE	NA	#VALUE!	NA	NA	NA	NA	NA	NA	NA	NA	NA	NA	NA	NA	0 v 0	NA	NA	NA	0 v 0	NA	NA	NA	0 v 0	NA	NA	NA	0 v 0	NA	NA	NA	NA	NA	NA	NA
O14613	O14613	O14613	O14613	O14613	CDC42EP2	Cdc42 effector protein 2 (Binder of Rho GTPases 1)	reviewed	5	22	High	2	2	2	Human	FALSE	NA	#VALUE!	NA	NA	NA	NA	NA	NA	NA	NA	NA	NA	NA	NA	2 v 2	-0.218309	0.455332	0.765776	2 v 2	0.228409	0.0389841	0.621422	2 v 2	0.28607	0.257296	0.615128	2 v 2	-0.337232	0.346809	0.999255	NA	NA	NA	NA
E9PK03, E9PP76, J3KNF4, O14618	J3KNF4, O14618	O14618	J3KNF4	O14618	CCS	Copper chaperone for superoxide dismutase (Superoxide dismutase copper chaperone)	reviewed	5	27	High	7	12	7	Human	FALSE	NA	#VALUE!	NA	NA	NA	NA	NA	NA	NA	NA	NA	NA	NA	NA	0 v 0	NA	NA	NA	0 v 0	NA	NA	NA	0 v 0	NA	NA	NA	0 v 0	NA	NA	NA	NA	NA	NA	NA
O14640, P54792	O14640, P54792	O14640	P54792	O14640	DVL1	Segment polarity protein dishevelled homolog DVL-1 (Dishevelled-1) (DSH homolog 1)	reviewed	5	6	High	4	4	2	Human	FALSE	NA	#VALUE!	NA	NA	NA	NA	NA	NA	NA	NA	NA	NA	NA	NA	2 v 2	-0.0691601	0.765854	0.905492	2 v 2	0.0692641	0.383243	0.670735	2 v 2	0.205338	0.52123	0.778311	2 v 2	0.0124333	0.984517	0.999255	NA	NA	NA	NA
I3L2N2, I3L2W9, O14641	I3L2N2, O14641	O14641	O14641	O14641	DVL2	Segment polarity protein dishevelled homolog DVL-2 (Dishevelled-2) (DSH homolog 2)	reviewed	5	4	High	3	3	2	Human	FALSE	NA	#VALUE!	NA	NA	NA	NA	NA	NA	NA	NA	NA	NA	NA	NA	0 v 0	NA	NA	NA	0 v 0	NA	NA	NA	0 v 0	NA	NA	NA	0 v 0	NA	NA	NA	NA	NA	NA	NA
O14657	O14657	O14657	O14657	O14657	TOR1B	Torsin-1B (Torsin ATPase-1B) (EC 3.6.4.-) (Torsin family 1 member B)	reviewed	5	4	High	1	1	1	Human	FALSE	NA	#VALUE!	NA	NA	NA	NA	NA	NA	NA	NA	NA	NA	NA	NA	2 v 2	0.287587	0.148132	0.636643	2 v 2	0.414654	0.37904	0.668212	2 v 2	0.247555	0.554921	0.792783	2 v 2	0.163629	0.721023	0.999255	NA	NA	NA	NA
A0A494C0N6, E9PJN0, E9PRD4, H7C5A7, O14734	O14734	O14734	O14734	O14734	ACOT8	Acyl-coenzyme A thioesterase 8 (Acyl-CoA thioesterase 8) (EC 3.1.2.1) (EC 3.1.2.11) (EC 3.1.2.2) (EC 3.1.2.3) (EC 3.1.2.5) (Choloyl-coenzyme A thioesterase) (EC 3.1.2.27) (HIV-Nef-associated acyl-CoA thioesterase) (Peroxisomal acyl-CoA thioesterase 2) (PTE-2) (Peroxisomal acyl-coenzyme A thioester hydrolase 1) (PTE-1) (Peroxisomal long-chain acyl-CoA thioesterase 1) (Thioesterase II) (hACTE-III) …	reviewed	5	18	High	4	5	4	Human	FALSE	NA	#VALUE!	NA	NA	NA	NA	NA	NA	NA	NA	NA	NA	NA	NA	2 v 2	-0.159531	0.152534	0.636643	2 v 2	-0.360409	0.162921	0.624359	2 v 2	0.172169	0.604162	0.814232	2 v 2	0.195121	0.425937	0.999255	NA	NA	NA	NA
B3KY94, H3BUR9, O14735	B3KY94, H3BUR9, O14735	O14735	H3BUR9	O14735	CDIPT	CDP-diacylglycerol--inositol 3-phosphatidyltransferase (EC 2.7.8.11) (Phosphatidylinositol synthase) (PI synthase) (PtdIns synthase)	reviewed	5	5	High	1	2	1	Human	FALSE	NA	#VALUE!	NA	NA	NA	NA	NA	NA	NA	NA	NA	NA	NA	NA	2 v 2	-0.0708671	0.891962	0.957704	2 v 2	-0.292598	0.306507	0.64878	2 v 2	-0.110748	0.205401	0.573541	2 v 2	0.573087	0.53025	0.999255	NA	NA	NA	NA
J3QRP6, O14745	O14745	O14745	O14745	O14745	NHERF1	Na(+)/H(+) exchange regulatory cofactor NHE-RF1 (NHERF-1) (Ezrin-radixin-moesin-binding phosphoprotein 50) (EBP50) (Regulatory cofactor of Na(+)/H(+) exchanger) (Sodium-hydrogen exchanger regulatory factor 1) (Solute carrier family 9 isoform A3 regulatory factor 1)	reviewed	5	14	High	5	8	5	Human	FALSE	NA	#VALUE!	NA	NA	NA	NA	NA	NA	NA	NA	NA	NA	NA	NA	2 v 2	-0.529637	0.0781194	0.61329	2 v 2	-0.789975	0.000614972	0.0903086	2 v 2	-0.262149	0.635868	0.833196	1 v 1	0.148677	NA	NA	3.64318	3.58425	NA	NA
I3L4G3, O14777	O14777	O14777	O14777	O14777	NDC80	Kinetochore protein NDC80 homolog (Highly expressed in cancer protein) (Kinetochore protein Hec1) (HsHec1) (Kinetochore-associated protein 2) (Retinoblastoma-associated protein HEC)	reviewed	5	18	High	11	15	11	Human	FALSE	NA	#VALUE!	NA	NA	NA	NA	NA	NA	NA	NA	NA	NA	NA	NA	0 v 0	NA	NA	NA	0 v 0	NA	NA	NA	0 v 0	NA	NA	NA	0 v 0	NA	NA	NA	NA	NA	NA	NA
H3BNP3, H3BS02, H3BTL2, H3BUV3, O14874	O14874	O14874	O14874	O14874	BCKDK	[3-methyl-2-oxobutanoate dehydrogenase [lipoamide]] kinase, mitochondrial (EC 2.7.11.4) (Branched-chain alpha-ketoacid dehydrogenase kinase) (BCKD-kinase) (BCKDHKIN)	reviewed	5	9	High	2	2	2	Human	FALSE	NA	#VALUE!	NA	NA	NA	NA	NA	NA	NA	NA	NA	NA	NA	NA	2 v 2	-0.200009	0.0473944	0.592834	2 v 2	-0.329894	0.22171	0.624359	2 v 2	-0.0879564	0.880902	0.962679	2 v 2	1.55904	0.185324	0.999255	NA	NA	NA	NA
O14907	O14907	O14907	O14907	O14907	TAX1BP3	Tax1-binding protein 3 (Glutaminase-interacting protein 3) (Tax interaction protein 1) (TIP-1) (Tax-interacting protein 1)	reviewed	5	14	High	1	1	1	Human	FALSE	NA	#VALUE!	NA	NA	NA	NA	NA	NA	NA	NA	NA	NA	NA	NA	2 v 2	0.774478	0.258995	0.694481	2 v 2	-0.676079	0.0795411	0.622267	2 v 2	0.77617	0.657954	0.844753	1 v 1	0.26755	NA	NA	NA	NA	2.99603	1.45202
E9PBG5, O14924	O14924	O14924	O14924	O14924	RGS12	Regulator of G-protein signaling 12 (RGS12)	reviewed	5	2	High	2	2	2	Human	FALSE	NA	#VALUE!	NA	NA	NA	NA	NA	NA	NA	NA	NA	NA	NA	NA	0 v 0	NA	NA	NA	0 v 0	NA	NA	NA	0 v 0	NA	NA	NA	0 v 0	NA	NA	NA	NA	NA	NA	NA
O14925, Q5SRD1	O14925, Q5SRD1	O14925	O14925	O14925	TIMM23	Mitochondrial import inner membrane translocase subunit Tim23	reviewed	5	8	High	1	1	1	Human	FALSE	NA	#VALUE!	NA	NA	NA	NA	NA	NA	NA	NA	NA	NA	NA	NA	0 v 0	NA	NA	NA	0 v 0	NA	NA	NA	0 v 0	NA	NA	NA	0 v 0	NA	NA	NA	NA	NA	NA	NA
A0A2R8Y472, A0A2R8Y4K4, A0A2R8Y6F8, A0A2R8YE77, A0A2R8YEJ7, A0A2R8YEK3, A0A2R8YFN5, A0A2R8YGH2, A0A2U3TZM1, A0A2U3TZM4, A0A2U3TZN6, A0A7I2RJN6, O14936, Q5JS79	A0A2R8YE77, A0A2R8YEK3, A0A2R8YFN5, A0A2U3TZM1, A0A2U3TZM4, A0A2U3TZN6, A0A7I2RJN6, O14936, Q5JS79	O14936	O14936	O14936	CASK	Peripheral plasma membrane protein CASK (hCASK) (EC 2.7.11.1) (Calcium/calmodulin-dependent serine protein kinase) (Protein lin-2 homolog)	reviewed	5	2	High	2	2	2	Human	FALSE	NA	#VALUE!	NA	NA	NA	NA	NA	NA	NA	NA	NA	NA	NA	NA	0 v 0	NA	NA	NA	0 v 0	NA	NA	NA	0 v 0	NA	NA	NA	0 v 0	NA	NA	NA	NA	NA	NA	NA
A0A7I2V2D8, A0A7I2V2K2, A0A7I2V2R9, A0A7I2V2W5, A0A7I2V307, A0A7I2V3F9, A0A7I2V3I8, A0A7I2V3J3, A0A7I2V3Z1, A0A7I2V4X6, A0A7I2V5A2, A0A7I2V5A3, A0A7I2V5D6, A0A7I2V628, A0A7I2V637, A0A7I2V6E0, A0A7I2YQD1, I3L165, I3L1P5, O14964	A0A7I2V2D8, A0A7I2V2K2, A0A7I2V2R9, A0A7I2V2W5, A0A7I2V307, A0A7I2V3F9, A0A7I2V3I8, A0A7I2V3J3, A0A7I2V3Z1, A0A7I2V5A2, A0A7I2V5A3, A0A7I2V637, A0A7I2V6E0, O14964	O14964	A0A7I2V3F9	O14964	HGS	Hepatocyte growth factor-regulated tyrosine kinase substrate (Hrs) (Protein pp110)	reviewed	5	5	High	4	5	3	Human	FALSE	NA	#VALUE!	NA	NA	NA	NA	NA	NA	NA	NA	NA	NA	NA	NA	2 v 2	0.142857	0.0679519	0.61329	2 v 2	0.20314	0.182756	0.624359	2 v 2	0.752298	0.352218	0.68931	1 v 1	0.336725	NA	NA	NA	NA	3.06237	2.61226
D6RAZ4, O14967	O14967	O14967	O14967	O14967	CLGN	Calmegin	reviewed	5	6	High	3	3	3	Human	FALSE	NA	#VALUE!	NA	NA	NA	NA	NA	NA	NA	NA	NA	NA	NA	NA	0 v 0	NA	NA	NA	0 v 0	NA	NA	NA	0 v 0	NA	NA	NA	0 v 0	NA	NA	NA	NA	NA	NA	NA
O14981	O14981	O14981	O14981	O14981	BTAF1	TATA-binding protein-associated factor 172 (EC 3.6.4.-) (ATP-dependent helicase BTAF1) (B-TFIID transcription factor-associated 170 kDa subunit) (TAF(II)170) (TBP-associated factor 172) (TAF-172)	reviewed	5	2	High	4	5	4	Human	FALSE	NA	#VALUE!	NA	NA	NA	NA	NA	NA	NA	NA	NA	NA	NA	NA	2 v 2	-0.446296	0.427999	0.762098	2 v 2	-0.726535	0.320938	0.651126	2 v 2	-0.142262	0.483427	0.754871	1 v 1	0.742842	NA	NA	NA	NA	3.47677	3.27505
O15014	O15014	O15014	O15014	O15014	ZNF609	Zinc finger protein 609	reviewed	5	1	High	2	2	2	Human	FALSE	NA	#VALUE!	NA	NA	NA	NA	NA	NA	NA	NA	NA	NA	NA	NA	2 v 2	-0.771636	0.318043	0.718751	2 v 2	-1.19433	0.0408147	0.621422	2 v 2	-0.218912	0.768576	0.907672	1 v 1	-0.131055	NA	NA	3.36391	4.03242	NA	NA
H7C1I9, O15021	O15021	O15021	O15021	O15021	MAST4	Microtubule-associated serine/threonine-protein kinase 4 (EC 2.7.11.1)	reviewed	5	5	High	10	14	8	Human	FALSE	NA	#VALUE!	NA	NA	NA	NA	NA	NA	NA	NA	NA	NA	NA	NA	2 v 2	-0.661329	0.383723	0.744741	2 v 2	-0.340901	0.519998	0.739223	2 v 2	-0.163277	0.368893	0.698554	1 v 1	0.776675	NA	NA	NA	NA	3.50789	3.90631
O15040	O15040	O15040	O15040	O15040	TECPR2	Tectonin beta-propeller repeat-containing protein 2 (WD repeat-containing protein KIAA0329/KIAA0297)	reviewed	5	5	High	6	9	6	Human	FALSE	NA	#VALUE!	NA	NA	NA	NA	NA	NA	NA	NA	NA	NA	NA	NA	0 v 0	NA	NA	NA	0 v 0	NA	NA	NA	0 v 0	NA	NA	NA	0 v 0	NA	NA	NA	NA	NA	NA	NA
E7ET15, O15042	E7ET15, O15042	O15042	E7ET15	O15042	U2SURP	U2 snRNP-associated SURP motif-containing protein (140 kDa Ser/Arg-rich domain protein) (U2-associated protein SR140)	reviewed	5	1	High	1	1	1	Human	FALSE	NA	#VALUE!	NA	NA	NA	NA	NA	NA	NA	NA	NA	NA	NA	NA	0 v 0	NA	NA	NA	0 v 0	NA	NA	NA	0 v 0	NA	NA	NA	0 v 0	NA	NA	NA	NA	NA	NA	NA
O15063	O15063	O15063	O15063	O15063	GARRE1	Granule associated Rac and RHOG effector protein 1 (GARRE1)	reviewed	4	7	High	5	5	5	Human	FALSE	NA	#VALUE!	NA	NA	NA	NA	NA	NA	NA	NA	NA	NA	NA	NA	0 v 0	NA	NA	NA	0 v 0	NA	NA	NA	0 v 0	NA	NA	NA	0 v 0	NA	NA	NA	NA	NA	NA	NA
B4DIW9, O15084	O15084	O15084	O15084	O15084	ANKRD28	Serine/threonine-protein phosphatase 6 regulatory ankyrin repeat subunit A (PP6-ARS-A) (Serine/threonine-protein phosphatase 6 regulatory subunit ARS-A) (Ankyrin repeat domain-containing protein 28) (Phosphatase interactor targeting protein hnRNP K) (PITK)	reviewed	5	3	High	4	5	4	Human	FALSE	NA	#VALUE!	NA	NA	NA	NA	NA	NA	NA	NA	NA	NA	NA	NA	2 v 2	-0.283275	0.0879759	0.61774	2 v 2	-0.149689	0.690048	0.82385	2 v 2	0.175971	0.692758	0.865161	1 v 1	0.295839	NA	NA	3.79102	3.87127	NA	NA
A0A0A0MTQ0, O15091	O15091	O15091	O15091	O15091	PRORP	Mitochondrial ribonuclease P catalytic subunit (EC 3.1.26.5) (Mitochondrial ribonuclease P protein 3) (Mitochondrial RNase P protein 3) (Protein only RNase P catalytic subunit)	reviewed	5	5	High	2	2	2	Human	FALSE	NA	#VALUE!	NA	NA	NA	NA	NA	NA	NA	NA	NA	NA	NA	NA	0 v 0	NA	NA	NA	0 v 0	NA	NA	NA	0 v 0	NA	NA	NA	0 v 0	NA	NA	NA	NA	NA	NA	NA
O15116	O15116	O15116	O15116	O15116	LSM1	U6 snRNA-associated Sm-like protein LSm1 (Cancer-associated Sm-like) (Small nuclear ribonuclear CaSm)	reviewed	5	36	High	4	5	4	Human	FALSE	NA	#VALUE!	NA	NA	NA	NA	NA	NA	NA	NA	NA	NA	NA	NA	0 v 0	NA	NA	NA	0 v 0	NA	NA	NA	0 v 0	NA	NA	NA	0 v 0	NA	NA	NA	NA	NA	NA	NA
O15121	O15121	O15121	O15121	O15121	DEGS1	Sphingolipid delta(4)-desaturase DES1 (EC 1.14.19.17) (Cell migration-inducing gene 15 protein) (Degenerative spermatocyte homolog 1) (Dihydroceramide desaturase-1) (Membrane lipid desaturase) (Retinol isomerase) (EC 5.2.1.-)	reviewed	5	5	High	1	2	1	Human	FALSE	NA	#VALUE!	NA	NA	NA	NA	NA	NA	NA	NA	NA	NA	NA	NA	0 v 0	NA	NA	NA	0 v 0	NA	NA	NA	0 v 0	NA	NA	NA	0 v 0	NA	NA	NA	NA	NA	NA	NA
O15127	O15127	O15127	O15127	O15127	SCAMP2	Secretory carrier-associated membrane protein 2 (Secretory carrier membrane protein 2)	reviewed	5	4	Medium	1	1	1	Human	FALSE	NA	#VALUE!	NA	NA	NA	NA	NA	NA	NA	NA	NA	NA	NA	NA	0 v 0	NA	NA	NA	0 v 0	NA	NA	NA	0 v 0	NA	NA	NA	0 v 0	NA	NA	NA	NA	NA	NA	NA
C9JEY1, C9K057, O15143	O15143	O15143	O15143	O15143	ARPC1B	Actin-related protein 2/3 complex subunit 1B (Arp2/3 complex 41 kDa subunit) (p41-ARC)	reviewed	5	12	High	3	4	3	Human	FALSE	NA	#VALUE!	NA	NA	NA	NA	NA	NA	NA	NA	NA	NA	NA	NA	2 v 2	-0.603981	0.240798	0.688262	2 v 2	-0.369568	0.194536	0.624359	2 v 2	-0.178991	0.663689	0.845983	1 v 1	0.310103	NA	NA	3.80549	5.00099	NA	NA
A0A3B3IU16, C9JTT8, H7C1N3, O15155, Q68DU7	H7C1N3, O15155	O15155	H7C1N3	O15155	BET1	BET1 homolog (hBET1) (Golgi vesicular membrane-trafficking protein p18)	reviewed	5	25	High	2	3	2	Human	FALSE	NA	#VALUE!	NA	NA	NA	NA	NA	NA	NA	NA	NA	NA	NA	NA	2 v 2	-0.232996	0.156694	0.636643	2 v 2	-0.157233	0.317592	0.651126	2 v 2	0.378505	0.187055	0.557754	1 v 1	-0.197217	NA	NA	3.29629	3.29924	NA	NA
A0A2R8Y5D3, A0A2R8Y8D6, A0A2R8YEY5, A0A2R8YEZ4, D6RDJ3, E7EQB9, H0Y723, O15160	A0A2R8Y5D3, A0A2R8Y8D6, A0A2R8YEY5, A0A2R8YEZ4, D6RDJ3, E7EQB9, H0Y723, O15160	O15160	H0Y723	O15160	POLR1C	DNA-directed RNA polymerases I and III subunit RPAC1 (DNA-directed RNA polymerase I subunit C) (RNA polymerases I and III subunit AC1) (AC40) (DNA-directed RNA polymerases I and III 40 kDa polypeptide) (RPA40) (RPA39) (RPC40)	reviewed	5	4	High	1	2	1	Human	FALSE	NA	#VALUE!	NA	NA	NA	NA	NA	NA	NA	NA	NA	NA	NA	NA	0 v 0	NA	NA	NA	0 v 0	NA	NA	NA	0 v 0	NA	NA	NA	0 v 0	NA	NA	NA	NA	NA	NA	NA
O15169	O15169	O15169	O15169	O15169	AXIN1	Axin-1 (Axis inhibition protein 1) (hAxin)	reviewed	5	3	High	2	2	1	Human	FALSE	NA	#VALUE!	NA	NA	NA	NA	NA	NA	NA	NA	NA	NA	NA	NA	0 v 0	NA	NA	NA	0 v 0	NA	NA	NA	0 v 0	NA	NA	NA	0 v 0	NA	NA	NA	NA	NA	NA	NA
A0A8Q3WKR1, H0Y704, H7BZT5, H7C1R1, O15231	H0Y704, O15231	O15231	O15231	O15231	ZNF185	Zinc finger protein 185 (LIM domain protein ZNF185) (P1-A)	reviewed	5	10	High	5	5	5	Human	FALSE	NA	#VALUE!	NA	NA	NA	NA	NA	NA	NA	NA	NA	NA	NA	NA	2 v 2	-0.294809	0.0714879	0.61329	2 v 2	-0.74078	0.00154476	0.174498	2 v 2	-0.35323	0.227776	0.590093	1 v 1	0.169058	NA	NA	3.66429	3.76152	NA	NA
O15235	O15235	O15235	O15235	O15235	MRPS12	28S ribosomal protein S12, mitochondrial (MRP-S12) (S12mt) (MT-RPS12) (Mitochondrial small ribosomal subunit protein uS12m)	reviewed	4	14	High	2	2	2	Human	FALSE	NA	#VALUE!	NA	NA	NA	NA	NA	NA	NA	NA	NA	NA	NA	NA	0 v 0	NA	NA	NA	0 v 0	NA	NA	NA	0 v 0	NA	NA	NA	0 v 0	NA	NA	NA	NA	NA	NA	NA
O15254	O15254	O15254	O15254	O15254	ACOX3	Peroxisomal acyl-coenzyme A oxidase 3 (EC 1.3.3.6) (Branched-chain acyl-CoA oxidase) (BRCACox) (Pristanoyl-CoA oxidase)	reviewed	5	2	High	1	1	1	Human	FALSE	NA	#VALUE!	NA	NA	NA	NA	NA	NA	NA	NA	NA	NA	NA	NA	0 v 0	NA	NA	NA	0 v 0	NA	NA	NA	0 v 0	NA	NA	NA	0 v 0	NA	NA	NA	NA	NA	NA	NA
A0A0A0MR06, O15258, Q5T091, Q5T092	A0A0A0MR06, O15258, Q5T091, Q5T092	O15258	Q5T091	O15258	RER1	Protein RER1	reviewed	5	9	High	1	1	1	Human	FALSE	NA	#VALUE!	NA	NA	NA	NA	NA	NA	NA	NA	NA	NA	NA	NA	0 v 0	NA	NA	NA	0 v 0	NA	NA	NA	0 v 0	NA	NA	NA	0 v 0	NA	NA	NA	NA	NA	NA	NA
B7Z1G8, O15260, Q5T8U5	B7Z1G8, O15260, Q5T8U5	O15260	O15260	O15260	SURF4	Surfeit locus protein 4	reviewed	5	4	Medium	1	3	1	Human	FALSE	NA	#VALUE!	NA	NA	NA	NA	NA	NA	NA	NA	NA	NA	NA	NA	2 v 2	-0.0501826	0.794246	0.919127	2 v 2	0.215471	0.600797	0.776969	2 v 2	0.229669	0.105727	0.489291	2 v 2	0.0320937	0.931662	0.999255	NA	NA	NA	NA
B4DTY2, G3V3U1, G3V439, H0YJN1, O15304	B4DTY2, G3V3U1, G3V439, H0YJN1, O15304	O15304	G3V3U1	O15304	SIVA1	Apoptosis regulatory protein Siva (CD27-binding protein) (CD27BP)	reviewed	5	5	Medium	1	1	1	Human	FALSE	NA	#VALUE!	NA	NA	NA	NA	NA	NA	NA	NA	NA	NA	NA	NA	0 v 0	NA	NA	NA	0 v 0	NA	NA	NA	0 v 0	NA	NA	NA	0 v 0	NA	NA	NA	NA	NA	NA	NA
E7EQU1, E7ES08, O15347	E7EQU1, E7ES08, O15347	O15347	O15347	O15347	HMGB3	High mobility group protein B3 (High mobility group protein 2a) (HMG-2a) (High mobility group protein 4) (HMG-4)	reviewed	5	7	High	4	9	1	Human	FALSE	NA	#VALUE!	NA	NA	NA	NA	NA	NA	NA	NA	NA	NA	NA	NA	0 v 0	NA	NA	NA	0 v 0	NA	NA	NA	0 v 0	NA	NA	NA	0 v 0	NA	NA	NA	NA	NA	NA	NA
E9PER6, H3BQ10, O15530, Q6A1A2	E9PER6, O15530	O15530	O15530	O15530	PDPK1	3-phosphoinositide-dependent protein kinase 1 (hPDK1) (EC 2.7.11.1)	reviewed	5	10	High	4	6	4	Human	FALSE	NA	#VALUE!	NA	NA	NA	NA	NA	NA	NA	NA	NA	NA	NA	NA	2 v 2	-0.0626379	0.887764	0.956417	2 v 2	-0.227988	0.632944	0.794086	2 v 2	0.242571	0.166981	0.544954	1 v 1	-0.0568623	NA	NA	NA	NA	2.66838	2.85071
A0A0A0MSV9, A0A0G2JH37, A0A0G2JKZ1, A0A8V8TNS3, A0A8V8TP24, A0A8V8TPY1, A0A8V8TQC1, A0A8V8TQC5, A2AB90, C9JA35, O15533, Q6P1N7	A0A0A0MSV9, A0A0G2JH37, A0A0G2JKZ1, A0A8V8TNS3, A0A8V8TP24, A0A8V8TPY1, A0A8V8TQC1, A0A8V8TQC5, A2AB90, C9JA35, O15533, Q6P1N7	O15533	A0A0G2JH37	O15533	TAPBP	Tapasin (TPN) (TPSN) (NGS-17) (TAP-associated protein) (TAP-binding protein)	reviewed	5	2	Medium	1	1	1	Human	FALSE	NA	#VALUE!	NA	NA	NA	NA	NA	NA	NA	NA	NA	NA	NA	NA	0 v 0	NA	NA	NA	0 v 0	NA	NA	NA	0 v 0	NA	NA	NA	0 v 0	NA	NA	NA	NA	NA	NA	NA
A0A8I5KP74, A0A8I5KSY3, A0A8I5KSY8, A0A8I5KX20, A0A8I5KYK4, A0A8I5QJ67, A0A8I5QKN7, D6RFH4, H3BUX2, J3QR91, O43169	A0A8I5KP74, A0A8I5KSY3, A0A8I5KSY8, A0A8I5KX20, A0A8I5KYK4, A0A8I5QJ67, A0A8I5QKN7, D6RFH4, H3BUX2, J3QR91, O43169	O43169	J3QR91	O43169	CYB5B	Cytochrome b5 type B (Cytochrome b5 outer mitochondrial membrane isoform)	reviewed	5	8	High	1	2	1	Human	FALSE	NA	#VALUE!	NA	NA	NA	NA	NA	NA	NA	NA	NA	NA	NA	NA	0 v 0	NA	NA	NA	0 v 0	NA	NA	NA	0 v 0	NA	NA	NA	0 v 0	NA	NA	NA	NA	NA	NA	NA
O43283	O43283	O43283	O43283	O43283	MAP3K13	Mitogen-activated protein kinase kinase kinase 13 (EC 2.7.11.25) (Leucine zipper-bearing kinase) (Mixed lineage kinase) (MLK)	reviewed	5	4	High	2	2	1	Human	FALSE	NA	#VALUE!	NA	NA	NA	NA	NA	NA	NA	NA	NA	NA	NA	NA	0 v 0	NA	NA	NA	0 v 0	NA	NA	NA	0 v 0	NA	NA	NA	0 v 0	NA	NA	NA	NA	NA	NA	NA
E9PQI8, O43290	E9PQI8, O43290	O43290	E9PQI8	O43290	SART1	U4/U6.U5 tri-snRNP-associated protein 1 (SNU66 homolog) (hSnu66) (Squamous cell carcinoma antigen recognized by T-cells 1) (SART-1) (hSART-1) (U4/U6.U5 tri-snRNP-associated 110 kDa protein) (allergen Hom s 1)	reviewed	5	3	High	1	2	1	Human	FALSE	NA	#VALUE!	NA	NA	NA	NA	NA	NA	NA	NA	NA	NA	NA	NA	0 v 0	NA	NA	NA	0 v 0	NA	NA	NA	0 v 0	NA	NA	NA	0 v 0	NA	NA	NA	NA	NA	NA	NA
M0QYW5, M0R0D0, O43293	O43293	O43293	O43293	O43293	DAPK3	Death-associated protein kinase 3 (DAP kinase 3) (EC 2.7.11.1) (DAP-like kinase) (Dlk) (MYPT1 kinase) (Zipper-interacting protein kinase) (ZIP-kinase)	reviewed	5	7	High	3	4	3	Human	FALSE	NA	#VALUE!	NA	NA	NA	NA	NA	NA	NA	NA	NA	NA	NA	NA	2 v 2	-0.336619	0.225826	0.684687	2 v 2	-0.173227	0.645604	0.797709	2 v 2	0.305036	0.483064	0.754871	1 v 1	-0.141774	NA	NA	3.35355	3.93905	NA	NA
A0A6I8PIU5, A0A6I8PIW1, A0A6I8PIX2, A0A6I8PRZ9, O43301	A0A6I8PIU5, A0A6I8PIW1, A0A6I8PIX2, A0A6I8PRZ9, O43301	O43301	A0A6I8PIU5	O43301	HSPA12A	Heat shock 70 kDa protein 12A	reviewed	4	2	High	1	3	1	Human	FALSE	NA	#VALUE!	NA	NA	NA	NA	NA	NA	NA	NA	NA	NA	NA	NA	0 v 0	NA	NA	NA	0 v 0	NA	NA	NA	0 v 0	NA	NA	NA	0 v 0	NA	NA	NA	NA	NA	NA	NA
O43303	O43303	O43303	O43303	O43303	CCP110	Centriolar coiled-coil protein of 110 kDa (Centrosomal protein of 110 kDa) (CP110) (Cep110)	reviewed	5	3	High	2	2	2	Human	FALSE	NA	#VALUE!	NA	NA	NA	NA	NA	NA	NA	NA	NA	NA	NA	NA	0 v 0	NA	NA	NA	0 v 0	NA	NA	NA	0 v 0	NA	NA	NA	0 v 0	NA	NA	NA	NA	NA	NA	NA
K7EK08, O43310	O43310	O43310	O43310	O43310	CTIF	CBP80/20-dependent translation initiation factor	reviewed	5	5	High	2	4	2	Human	FALSE	NA	#VALUE!	NA	NA	NA	NA	NA	NA	NA	NA	NA	NA	NA	NA	2 v 2	-0.130758	0.115618	0.626237	2 v 2	0.325902	0.020093	0.605845	2 v 2	0.526627	0.0196348	0.31355	2 v 2	0.337839	0.441976	0.999255	NA	NA	NA	NA
A0A8V8TPV8, A0A8V8TPW3, A0A8V8TQ28, A0A8V8TQE8, A0A8V8TQF2, A0A8V8TQF8, A0A8V8TQL7, A0A8V8TR17, A0A8V8TRC0, A0A8V8TRC6, O43318	A0A8V8TQF2, O43318	O43318	O43318	O43318	MAP3K7	Mitogen-activated protein kinase kinase kinase 7 (EC 2.7.11.25) (Transforming growth factor-beta-activated kinase 1) (TGF-beta-activated kinase 1)	reviewed	5	12	High	5	6	5	Human	FALSE	NA	#VALUE!	NA	NA	NA	NA	NA	NA	NA	NA	NA	NA	NA	NA	2 v 2	0.551485	0.263498	0.698234	2 v 2	0.337093	0.182066	0.624359	2 v 2	0.348074	0.244248	0.605069	2 v 2	-0.476367	0.424528	0.999255	NA	NA	NA	NA
O43395	O43395	O43395	O43395	O43395	PRPF3	U4/U6 small nuclear ribonucleoprotein Prp3 (Pre-mRNA-splicing factor 3) (hPrp3) (U4/U6 snRNP 90 kDa protein)	reviewed	5	3	High	1	1	1	Human	FALSE	NA	#VALUE!	NA	NA	NA	NA	NA	NA	NA	NA	NA	NA	NA	NA	0 v 0	NA	NA	NA	0 v 0	NA	NA	NA	0 v 0	NA	NA	NA	0 v 0	NA	NA	NA	NA	NA	NA	NA
A0A087WYR3, A0A087WZ51, O43399	A0A087WYR3, A0A087WZ51, O43399	O43399	A0A087WZ51	O43399	TPD52L2	Tumor protein D54 (hD54) (Tumor protein D52-like 2)	reviewed	5	14	High	2	3	2	Human	FALSE	NA	#VALUE!	NA	NA	NA	NA	NA	NA	NA	NA	NA	NA	NA	NA	2 v 2	-0.318439	0.405178	0.755651	2 v 2	0.647311	0.16613	0.624359	2 v 2	-0.160353	0.848364	0.950206	1 v 1	0.237692	NA	NA	3.7281	3.88899	NA	NA
A0A3B3ISV9, F6QUN3, F6UGJ8, H0Y4B0, O43414	A0A3B3ISV9, F6QUN3, F6UGJ8, H0Y4B0, O43414	O43414	A0A3B3ISV9	O43414	ERI3	ERI1 exoribonuclease 3 (EC 3.1.-.-) (Prion interactor 1) (Prion protein-interacting protein)	reviewed	4	3	High	1	3	1	Human	FALSE	NA	#VALUE!	NA	NA	NA	NA	NA	NA	NA	NA	NA	NA	NA	NA	0 v 0	NA	NA	NA	0 v 0	NA	NA	NA	0 v 0	NA	NA	NA	0 v 0	NA	NA	NA	NA	NA	NA	NA
E9PJW6, E9PSD3, O43427	E9PJW6, E9PSD3, O43427	O43427	O43427	O43427	FIBP	Acidic fibroblast growth factor intracellular-binding protein (aFGF intracellular-binding protein) (FGF-1 intracellular-binding protein)	reviewed	5	9	High	2	4	2	Human	FALSE	NA	#VALUE!	NA	NA	NA	NA	NA	NA	NA	NA	NA	NA	NA	NA	0 v 0	NA	NA	NA	0 v 0	NA	NA	NA	0 v 0	NA	NA	NA	0 v 0	NA	NA	NA	NA	NA	NA	NA
A0A7I2V2H6, A0A7I2V343, A0A7I2V5V0, A0A7I2YQS4, C9JQD4, H0YEL5, O43447	C9JQD4, O43447	O43447	C9JQD4	O43447	PPIH	Peptidyl-prolyl cis-trans isomerase H (PPIase H) (EC 5.2.1.8) (Rotamase H) (Small nuclear ribonucleoprotein particle-specific cyclophilin H) (CypH) (U-snRNP-associated cyclophilin SnuCyp-20) (USA-CYP)	reviewed	5	25	High	5	19	3	Human	FALSE	NA	#VALUE!	NA	NA	NA	NA	NA	NA	NA	NA	NA	NA	NA	NA	2 v 2	-0.128445	0.743282	0.8937	2 v 2	-0.262523	0.115418	0.623623	2 v 2	-0.146074	0.680475	0.855252	1 v 1	0.173802	NA	NA	3.66669	3.35399	NA	NA
H3BLU7, H7C5H7, O43488, Q8NHP1	H3BLU7, O43488, Q8NHP1	O43488	O43488	O43488	AKR7A2	Aflatoxin B1 aldehyde reductase member 2 (EC 1.1.1.n11) (AFB1 aldehyde reductase 1) (AFB1-AR 1) (Aldoketoreductase 7) (Succinic semialdehyde reductase) (SSA reductase)	reviewed	5	6	High	2	4	2	Human	FALSE	NA	#VALUE!	NA	NA	NA	NA	NA	NA	NA	NA	NA	NA	NA	NA	2 v 2	-0.591163	0.491149	0.777825	2 v 2	0.352705	0.321549	0.651126	2 v 2	-0.399037	0.639453	0.835985	1 v 1	-0.282035	NA	NA	3.21446	3.29988	NA	NA
A0A5F9UY30, O43493	A0A5F9UY30, O43493	O43493	O43493	O43493	TGOLN2	Trans-Golgi network integral membrane protein 2 (Trans-Golgi network glycoprotein 46) (TGN38 homolog) (hTGN46) (Trans-Golgi network glycoprotein 48) (hTGN48) (Trans-Golgi network glycoprotein 51) (hTGN51) (Trans-Golgi network protein 2)	reviewed	5	8	High	3	4	3	Human	FALSE	NA	#VALUE!	NA	NA	NA	NA	NA	NA	NA	NA	NA	NA	NA	NA	0 v 0	NA	NA	NA	0 v 0	NA	NA	NA	0 v 0	NA	NA	NA	0 v 0	NA	NA	NA	NA	NA	NA	NA
A0A8V8TMU8, E9PI66, J3QKK3, J3QLB5, O43502, Q7KZJ0	J3QKK3, O43502	O43502	J3QKK3	O43502	RAD51C	DNA repair protein RAD51 homolog 3 (R51H3) (RAD51 homolog C) (RAD51-like protein 2)	reviewed	5	5	High	2	2	2	Human	FALSE	NA	#VALUE!	NA	NA	NA	NA	NA	NA	NA	NA	NA	NA	NA	NA	2 v 2	-0.378371	0.270155	0.701859	2 v 2	-0.500094	0.287239	0.64654	2 v 2	-0.441421	0.0938811	0.470542	1 v 1	0.35739	NA	NA	NA	NA	3.07984	3.58867
O43615	O43615	O43615	O43615	O43615	TIMM44	Mitochondrial import inner membrane translocase subunit TIM44	reviewed	5	4	Medium	2	3	2	Human	FALSE	NA	#VALUE!	NA	NA	NA	NA	NA	NA	NA	NA	NA	NA	NA	NA	0 v 0	NA	NA	NA	0 v 0	NA	NA	NA	0 v 0	NA	NA	NA	0 v 0	NA	NA	NA	NA	NA	NA	NA
M0R1L7, M0R1T5, O43633	M0R1T5, O43633	O43633	M0R1T5	O43633	CHMP2A	Charged multivesicular body protein 2a (Chromatin-modifying protein 2a) (CHMP2a) (Putative breast adenocarcinoma marker BC-2) (Vacuolar protein sorting-associated protein 2-1) (Vps2-1) (hVps2-1)	reviewed	5	15	High	3	3	3	Human	FALSE	NA	#VALUE!	NA	NA	NA	NA	NA	NA	NA	NA	NA	NA	NA	NA	0 v 0	NA	NA	NA	0 v 0	NA	NA	NA	0 v 0	NA	NA	NA	0 v 0	NA	NA	NA	NA	NA	NA	NA
O43665	O43665	O43665	O43665	O43665	RGS10	Regulator of G-protein signaling 10 (RGS10)	reviewed	5	6	High	1	1	1	Human	FALSE	NA	#VALUE!	NA	NA	NA	NA	NA	NA	NA	NA	NA	NA	NA	NA	0 v 0	NA	NA	NA	0 v 0	NA	NA	NA	0 v 0	NA	NA	NA	0 v 0	NA	NA	NA	NA	NA	NA	NA
O43681	O43681	O43681	O43681	O43681	GET3	ATPase GET3 (EC 3.6.-.-) (Arsenical pump-driving ATPase) (Arsenite-stimulated ATPase) (Guided entry of tail-anchored proteins factor 3, ATPase) (Transmembrane domain recognition complex 40 kDa ATPase subunit) (hARSA-I) (hASNA-I)	reviewed	5	6	High	1	1	1	Human	FALSE	NA	#VALUE!	NA	NA	NA	NA	NA	NA	NA	NA	NA	NA	NA	NA	0 v 0	NA	NA	NA	0 v 0	NA	NA	NA	0 v 0	NA	NA	NA	0 v 0	NA	NA	NA	NA	NA	NA	NA
E9PCQ7, F8WD67, F8WD87, H7C170, O43709	O43709	O43709	O43709	O43709	BUD23	Probable 18S rRNA (guanine-N(7))-methyltransferase (EC 2.1.1.-) (Bud site selection protein 23 homolog) (Metastasis-related methyltransferase 1) (Williams-Beuren syndrome chromosomal region 22 protein) (rRNA methyltransferase and ribosome maturation factor)	reviewed	5	17	High	3	5	3	Human	FALSE	NA	#VALUE!	NA	NA	NA	NA	NA	NA	NA	NA	NA	NA	NA	NA	0 v 0	NA	NA	NA	0 v 0	NA	NA	NA	0 v 0	NA	NA	NA	0 v 0	NA	NA	NA	NA	NA	NA	NA
A0A494C0R7, A0A8V8TQD6, O43734	O43734	O43734	O43734	O43734	TRAF3IP2	E3 ubiquitin ligase TRAF3IP2 (EC 2.3.2.27) (Adapter protein CIKS) (Connection to IKK and SAPK/JNK) (E3 ubiquitin-protein ligase CIKS) (Nuclear factor NF-kappa-B activator 1) (ACT1) (TRAF3-interacting protein 2)	reviewed	5	10	High	5	7	5	Human	FALSE	NA	#VALUE!	NA	NA	NA	NA	NA	NA	NA	NA	NA	NA	NA	NA	2 v 2	-0.728029	0.311183	0.714282	2 v 2	-0.602337	0.288791	0.646776	2 v 2	-0.519757	0.338455	0.68146	1 v 1	0.674809	NA	NA	NA	NA	3.39972	3.7747
O43741	O43741	O43741	O43741	O43741	PRKAB2	5'-AMP-activated protein kinase subunit beta-2 (AMPK subunit beta-2)	reviewed	5	8	High	2	2	1	Human	FALSE	NA	#VALUE!	NA	NA	NA	NA	NA	NA	NA	NA	NA	NA	NA	NA	0 v 0	NA	NA	NA	0 v 0	NA	NA	NA	0 v 0	NA	NA	NA	0 v 0	NA	NA	NA	NA	NA	NA	NA
O43747	O43747	O43747	O43747	O43747	AP1G1	AP-1 complex subunit gamma-1 (Adaptor protein complex AP-1 subunit gamma-1) (Adaptor-related protein complex 1 subunit gamma-1) (Clathrin assembly protein complex 1 gamma-1 large chain) (Gamma1-adaptin) (Golgi adaptor HA1/AP1 adaptin subunit gamma-1)	reviewed	5	4	High	3	7	3	Human	FALSE	NA	#VALUE!	NA	NA	NA	NA	NA	NA	NA	NA	NA	NA	NA	NA	2 v 2	0.0742342	0.585271	0.816219	2 v 2	0.111191	0.549691	0.752302	2 v 2	0.167616	0.237432	0.599915	2 v 2	-0.177948	0.362261	0.999255	NA	NA	NA	NA
O43781	O43781	O43781	O43781	O43781	DYRK3	Dual specificity tyrosine-phosphorylation-regulated kinase 3 (EC 2.7.12.1) (Regulatory erythroid kinase) (REDK)	reviewed	5	3	Medium	1	1	1	Human	FALSE	NA	#VALUE!	NA	NA	NA	NA	NA	NA	NA	NA	NA	NA	NA	NA	0 v 0	NA	NA	NA	0 v 0	NA	NA	NA	0 v 0	NA	NA	NA	0 v 0	NA	NA	NA	NA	NA	NA	NA
A6NCN2, O43790, P02539, P15241, P78385, Q14533	O43790	O43790	O43790	O43790	KRT86	Keratin, type II cuticular Hb6 (Hair keratin K2.11) (Keratin-86) (K86) (Type II hair keratin Hb6) (Type-II keratin Kb26)	reviewed	5	40	High	19	35	7	Human	TRUE	NA	#VALUE!	NA	NA	NA	NA	NA	NA	NA	NA	NA	NA	NA	NA	2 v 2	0.644449	0.0936215	0.61774	2 v 2	2.72447	0.502996	0.728811	2 v 2	0.283434	0.192841	0.562218	1 v 1	-2.04763	NA	NA	1.44626	2.46629	NA	NA
O43815	O43815	O43815	O43815	O43815	STRN	Striatin	reviewed	5	5	High	3	5	2	Human	FALSE	NA	#VALUE!	NA	NA	NA	NA	NA	NA	NA	NA	NA	NA	NA	NA	0 v 0	NA	NA	NA	0 v 0	NA	NA	NA	0 v 0	NA	NA	NA	0 v 0	NA	NA	NA	NA	NA	NA	NA
O43818	O43818	O43818	O43818	O43818	RRP9	U3 small nucleolar RNA-interacting protein 2 (RRP9 homolog) (U3 small nucleolar ribonucleoprotein-associated 55 kDa protein) (U3 snoRNP-associated 55 kDa protein) (U3-55K)	reviewed	5	3	High	1	1	1	Human	FALSE	NA	#VALUE!	NA	NA	NA	NA	NA	NA	NA	NA	NA	NA	NA	NA	0 v 0	NA	NA	NA	0 v 0	NA	NA	NA	0 v 0	NA	NA	NA	0 v 0	NA	NA	NA	NA	NA	NA	NA
O43819	O43819	O43819	O43819	O43819	SCO2	Protein SCO2 homolog, mitochondrial	reviewed	5	4	High	1	2	1	Human	FALSE	NA	#VALUE!	NA	NA	NA	NA	NA	NA	NA	NA	NA	NA	NA	NA	0 v 0	NA	NA	NA	0 v 0	NA	NA	NA	0 v 0	NA	NA	NA	0 v 0	NA	NA	NA	NA	NA	NA	NA
O43824	O43824	O43824	O43824	O43824	GTPBP6	Putative GTP-binding protein 6 (Pseudoautosomal GTP-binding protein-like)	reviewed	3	8	High	3	3	3	Human	FALSE	NA	#VALUE!	NA	NA	NA	NA	NA	NA	NA	NA	NA	NA	NA	NA	2 v 2	1.07449	0.523829	0.789917	2 v 2	0.717037	0.596955	0.774761	2 v 2	1.503	0.43075	0.731996	1 v 1	0.217307	NA	NA	NA	NA	2.94292	1.06967
J3KRQ2, J3QL74, J3QLI2, O43829	J3KRQ2, J3QL74, J3QLI2, O43829	O43829	J3KRQ2	O43829	ZBTB14	Zinc finger and BTB domain-containing protein 14 (Zinc finger protein 161 homolog) (Zfp-161) (Zinc finger protein 478) (Zinc finger protein 5 homolog) (ZF5) (Zfp-5) (hZF5)	reviewed	5	3	Medium	1	1	1	Human	FALSE	NA	#VALUE!	NA	NA	NA	NA	NA	NA	NA	NA	NA	NA	NA	NA	0 v 0	NA	NA	NA	0 v 0	NA	NA	NA	0 v 0	NA	NA	NA	0 v 0	NA	NA	NA	NA	NA	NA	NA
O43896	O43896	O43896	O43896	O43896	KIF1C	Kinesin-like protein KIF1C	reviewed	5	6	High	7	13	2	Human	FALSE	NA	#VALUE!	NA	NA	NA	NA	NA	NA	NA	NA	NA	NA	NA	NA	0 v 0	NA	NA	NA	0 v 0	NA	NA	NA	0 v 0	NA	NA	NA	0 v 0	NA	NA	NA	NA	NA	NA	NA
E9PD25, O43897	E9PD25, O43897	O43897	O43897	O43897	TLL1	Tolloid-like protein 1 (EC 3.4.24.-)	reviewed	5	3	Medium	2	6	2	Human	FALSE	NA	#VALUE!	NA	NA	NA	NA	NA	NA	NA	NA	NA	NA	NA	NA	0 v 0	NA	NA	NA	0 v 0	NA	NA	NA	0 v 0	NA	NA	NA	0 v 0	NA	NA	NA	NA	NA	NA	NA
O43913	O43913	O43913	O43913	O43913	ORC5	Origin recognition complex subunit 5	reviewed	5	4	High	2	4	2	Human	FALSE	NA	#VALUE!	NA	NA	NA	NA	NA	NA	NA	NA	NA	NA	NA	NA	0 v 0	NA	NA	NA	0 v 0	NA	NA	NA	0 v 0	NA	NA	NA	0 v 0	NA	NA	NA	NA	NA	NA	NA
A0A804HI83, A0A804HI91, A0A804HIK8, A0A804HIN3, A0A804HIP9, A0A804HIY9, A0A804HJ49, A0A804HJC5, A0A804HKT9, A0A804HLF3, A0A804HLI0, C9IZQ6, H7BXZ5, O60229	A0A804HLI0, H7BXZ5, O60229	O60229	H7BXZ5	O60229	KALRN	Kalirin (EC 2.7.11.1) (Huntingtin-associated protein-interacting protein) (Protein Duo) (Serine/threonine-protein kinase with Dbl- and pleckstrin homology domain)	reviewed	5	2	High	6	10	2	Human	FALSE	NA	#VALUE!	NA	NA	NA	NA	NA	NA	NA	NA	NA	NA	NA	NA	2 v 2	0.483517	0.150024	0.636643	2 v 2	-0.00924922	0.983224	0.991419	2 v 2	0.488919	0.469049	0.748261	2 v 2	0.319696	0.392526	0.999255	NA	NA	NA	NA
A0A140T8Y5, A0A140T947, A0A140T9T4, A2AB15, O60231, Q5SQH5	A0A140T947, O60231	O60231	A0A140T947	O60231	DHX16	Pre-mRNA-splicing factor ATP-dependent RNA helicase DHX16 (EC 3.6.4.13) (ATP-dependent RNA helicase	reviewed	5	7	High	6	9	5	Human	FALSE	NA	#VALUE!	NA	NA	NA	NA	NA	NA	NA	NA	NA	NA	NA	NA	2 v 2	-0.288002	0.618303	0.83314	2 v 2	-0.63812	0.427952	0.691293	2 v 2	0.254159	0.0256466	0.342952	1 v 1	-0.0422798	NA	NA	NA	NA	2.68441	3.3824
C9JDH0, C9JDU5, C9JJS3, C9K0K7, E7EPA1, E7EW35, I3L0S1, I3L164, I3L331, I3L4G9, O60256	O60256	O60256	O60256	O60256	PRPSAP2	Phosphoribosyl pyrophosphate synthase-associated protein 2 (PRPP synthase-associated protein 2) (41 kDa phosphoribosypyrophosphate synthetase-associated protein) (PAP41)	reviewed	5	12	High	4	9	2	Human	FALSE	NA	#VALUE!	NA	NA	NA	NA	NA	NA	NA	NA	NA	NA	NA	NA	2 v 2	-0.566333	0.338927	0.725757	2 v 2	-0.64224	0.224897	0.624359	2 v 2	-0.11308	0.367939	0.698554	1 v 1	0.245979	NA	NA	3.73471	4.26372	NA	NA
A0A0A0MRP6, B7ZLQ5, O60264, P28370	O60264	O60264	O60264	O60264	SMARCA5	SWI/SNF-related matrix-associated actin-dependent regulator of chromatin subfamily A member 5 (SWI/SNF-related matrix-associated actin-dependent regulator of chromatin A5) (EC 3.6.4.-) (Sucrose nonfermenting protein 2 homolog) (hSNF2H)	reviewed	5	2	High	3	3	3	Human	FALSE	NA	#VALUE!	NA	NA	NA	NA	NA	NA	NA	NA	NA	NA	NA	NA	0 v 0	NA	NA	NA	0 v 0	NA	NA	NA	0 v 0	NA	NA	NA	0 v 0	NA	NA	NA	NA	NA	NA	NA
D6RHI8, O60271	O60271	O60271	O60271	O60271	SPAG9	C-Jun-amino-terminal kinase-interacting protein 4 (JIP-4) (JNK-interacting protein 4) (Cancer/testis antigen 89) (CT89) (Human lung cancer oncogene 6 protein) (HLC-6) (JNK-associated leucine-zipper protein) (JLP) (Mitogen-activated protein kinase 8-interacting protein 4) (Proliferation-inducing protein 6) (Protein highly expressed in testis) (PHET) (Sperm surface protein) (Sperm-associated antige…	reviewed	5	7	High	6	6	5	Human	FALSE	NA	#VALUE!	NA	NA	NA	NA	NA	NA	NA	NA	NA	NA	NA	NA	2 v 2	1.18657	0.314194	0.716488	2 v 2	0.545813	0.566593	0.761944	2 v 2	1.66428	0.312959	0.666666	1 v 1	-0.68147	NA	NA	NA	NA	2.04987	0.788496
O60292	O60292	O60292	O60292	O60292	SIPA1L3	Signal-induced proliferation-associated 1-like protein 3 (SIPA1-like protein 3) (SPA-1-like protein 3)	reviewed	5	1	Medium	1	1	1	Human	FALSE	NA	#VALUE!	NA	NA	NA	NA	NA	NA	NA	NA	NA	NA	NA	NA	0 v 0	NA	NA	NA	0 v 0	NA	NA	NA	0 v 0	NA	NA	NA	0 v 0	NA	NA	NA	NA	NA	NA	NA
O60330, Q9Y5G1	O60330	O60330	O60330	O60330	PCDHGA12	Protocadherin gamma-A12 (PCDH-gamma-A12) (Cadherin-21) (Fibroblast cadherin-3)	reviewed	4	2	Medium	2	3	2	Human	FALSE	NA	#VALUE!	NA	NA	NA	NA	NA	NA	NA	NA	NA	NA	NA	NA	0 v 0	NA	NA	NA	0 v 0	NA	NA	NA	0 v 0	NA	NA	NA	0 v 0	NA	NA	NA	NA	NA	NA	NA
O60336	O60336	O60336	O60336	O60336	MAPKBP1	Mitogen-activated protein kinase-binding protein 1 (JNK-binding protein 1) (JNKBP-1)	reviewed	5	2	High	2	3	2	Human	FALSE	NA	#VALUE!	NA	NA	NA	NA	NA	NA	NA	NA	NA	NA	NA	NA	0 v 0	NA	NA	NA	0 v 0	NA	NA	NA	0 v 0	NA	NA	NA	0 v 0	NA	NA	NA	NA	NA	NA	NA
A0A8I5KPV0, A0A8I5KQU6, A0A8I5KRC9, A0A8I5KRF4, A0A8I5KRX9, A0A8I5KSH0, A0A8I5KT29, A0A8I5KTR5, A0A8I5KV76, A0A8I5KVZ4, A0A8I5KXU4, A0A8I5QJJ5, O60341, R4GMQ1	A0A8I5KPV0, A0A8I5KQU6, A0A8I5KRC9, A0A8I5KRF4, A0A8I5KRX9, A0A8I5KSH0, A0A8I5KT29, A0A8I5KTR5, A0A8I5KV76, A0A8I5KVZ4, A0A8I5KXU4, A0A8I5QJJ5, O60341, R4GMQ1	O60341	A0A8I5KPV0	O60341	KDM1A	Lysine-specific histone demethylase 1A (EC 1.14.99.66) (BRAF35-HDAC complex protein BHC110) (Flavin-containing amine oxidase domain-containing protein 2) ([histone H3]-dimethyl-L-lysine(4) FAD-dependent demethylase 1A)	reviewed	5	1	High	1	2	1	Human	FALSE	NA	#VALUE!	NA	NA	NA	NA	NA	NA	NA	NA	NA	NA	NA	NA	0 v 0	NA	NA	NA	0 v 0	NA	NA	NA	0 v 0	NA	NA	NA	0 v 0	NA	NA	NA	NA	NA	NA	NA
O60353	O60353	O60353	O60353	O60353	FZD6	Frizzled-6 (Fz-6) (hFz6)	reviewed	5	3	High	2	5	2	Human	FALSE	NA	#VALUE!	NA	NA	NA	NA	NA	NA	NA	NA	NA	NA	NA	NA	0 v 0	NA	NA	NA	0 v 0	NA	NA	NA	0 v 0	NA	NA	NA	0 v 0	NA	NA	NA	NA	NA	NA	NA
O60361	O60361	O60361	O60361	O60361	NME2P1	Putative nucleoside diphosphate kinase (NDK) (NDP kinase) (EC 2.7.4.6)	reviewed	3	46	High	6	16	1	Human	FALSE	NA	#VALUE!	NA	NA	NA	NA	NA	NA	NA	NA	NA	NA	NA	NA	0 v 0	NA	NA	NA	0 v 0	NA	NA	NA	0 v 0	NA	NA	NA	0 v 0	NA	NA	NA	NA	NA	NA	NA
A0A804HI36, D6RDA8, D6RF95, O60488	A0A804HI36, O60488	O60488	A0A804HI36	O60488	ACSL4	Long-chain-fatty-acid--CoA ligase 4 (EC 6.2.1.3) (Arachidonate--CoA ligase) (EC 6.2.1.15) (Long-chain acyl-CoA synthetase 4) (LACS 4)	reviewed	5	6	High	3	8	2	Human	FALSE	NA	#VALUE!	NA	NA	NA	NA	NA	NA	NA	NA	NA	NA	NA	NA	0 v 0	NA	NA	NA	0 v 0	NA	NA	NA	0 v 0	NA	NA	NA	0 v 0	NA	NA	NA	NA	NA	NA	NA
H7C3X0, O60502	O60502	O60502	O60502	O60502	OGA	Protein O-GlcNAcase (OGA) (EC 3.2.1.169) (Beta-N-acetylglucosaminidase) (Beta-N-acetylhexosaminidase) (Beta-hexosaminidase) (Meningioma-expressed antigen 5) (N-acetyl-beta-D-glucosaminidase) (N-acetyl-beta-glucosaminidase) (Nuclear cytoplasmic O-GlcNAcase and acetyltransferase) (NCOAT)	reviewed	5	2	High	2	2	2	Human	FALSE	NA	#VALUE!	NA	NA	NA	NA	NA	NA	NA	NA	NA	NA	NA	NA	0 v 0	NA	NA	NA	0 v 0	NA	NA	NA	0 v 0	NA	NA	NA	0 v 0	NA	NA	NA	NA	NA	NA	NA
A0A096LPA6, O60518	O60518	O60518	O60518	O60518	RANBP6	Ran-binding protein 6 (RanBP6)	reviewed	3	1	High	2	3	1	Human	FALSE	NA	#VALUE!	NA	NA	NA	NA	NA	NA	NA	NA	NA	NA	NA	NA	0 v 0	NA	NA	NA	0 v 0	NA	NA	NA	0 v 0	NA	NA	NA	0 v 0	NA	NA	NA	NA	NA	NA	NA
O60551, Q5VUC6	O60551	O60551	O60551	O60551	NMT2	Glycylpeptide N-tetradecanoyltransferase 2 (EC 2.3.1.97) (Myristoyl-CoA:protein N-myristoyltransferase 2) (NMT 2) (Peptide N-myristoyltransferase 2) (Protein-lysine myristoyltransferase NMT2) (EC 2.3.1.-) (Type II N-myristoyltransferase)	reviewed	5	8	High	3	4	3	Human	FALSE	NA	#VALUE!	NA	NA	NA	NA	NA	NA	NA	NA	NA	NA	NA	NA	2 v 2	-0.175371	0.548197	0.801859	2 v 2	-0.191199	0.623642	0.788752	2 v 2	0.268253	0.616787	0.819135	1 v 1	-0.384513	NA	NA	3.11399	3.99576	NA	NA
A0A1W2PQ16, O60563	O60563	O60563	O60563	O60563	CCNT1	Cyclin-T1 (CycT1) (Cyclin-T)	reviewed	5	4	High	3	4	3	Human	FALSE	NA	#VALUE!	NA	NA	NA	NA	NA	NA	NA	NA	NA	NA	NA	NA	2 v 2	0.281933	0.171191	0.646505	2 v 2	0.435174	0.0980399	0.622267	2 v 2	0.370557	0.405294	0.716385	2 v 2	0.261283	0.434898	0.999255	NA	NA	NA	NA
C9JIX5, C9JU11, H7C0B8, H7C2S8, H7C2V1, O60568	O60568	O60568	O60568	O60568	PLOD3	Multifunctional procollagen lysine hydroxylase and glycosyltransferase LH3 [Includes: Procollagen-lysine,2-oxoglutarate 5-dioxygenase 3 (EC 1.14.11.4) (Lysyl hydroxylase 3) (LH3); Procollagen glycosyltransferase (EC 2.4.1.50) (EC 2.4.1.66) (Galactosylhydroxylysine-glucosyltransferase) (Procollagen galactosyltransferase) (Procollagen glucosyltransferase)]	reviewed	5	8	High	5	10	5	Human	FALSE	NA	#VALUE!	NA	NA	NA	NA	NA	NA	NA	NA	NA	NA	NA	NA	2 v 2	-0.686703	0.373961	0.739419	2 v 2	-1.69461	0.45308	0.705191	2 v 2	-0.788981	0.433924	0.733708	1 v 1	-0.154577	NA	NA	NA	NA	2.57289	4.26348
E9PNX9, O60711	E9PNX9, O60711	O60711	E9PNX9	O60711	LPXN	Leupaxin	reviewed	5	6	High	1	1	1	Human	FALSE	NA	#VALUE!	NA	NA	NA	NA	NA	NA	NA	NA	NA	NA	NA	NA	0 v 0	NA	NA	NA	0 v 0	NA	NA	NA	0 v 0	NA	NA	NA	0 v 0	NA	NA	NA	NA	NA	NA	NA
D6RC15, O60749	O60749	O60749	O60749	O60749	SNX2	Sorting nexin-2 (Transformation-related gene 9 protein) (TRG-9)	reviewed	5	15	High	7	19	5	Human	FALSE	NA	#VALUE!	NA	NA	NA	NA	NA	NA	NA	NA	NA	NA	NA	NA	0 v 0	NA	NA	NA	0 v 0	NA	NA	NA	0 v 0	NA	NA	NA	0 v 0	NA	NA	NA	NA	NA	NA	NA
O60763	O60763	O60763	O60763	O60763	USO1	General vesicular transport factor p115 (Protein USO1 homolog) (Transcytosis-associated protein) (TAP) (Vesicle-docking protein)	reviewed	5	3	High	2	3	2	Human	FALSE	NA	#VALUE!	NA	NA	NA	NA	NA	NA	NA	NA	NA	NA	NA	NA	2 v 2	-0.307939	0.451795	0.765776	2 v 2	-0.402303	0.0379794	0.621422	2 v 2	-0.281351	0.733705	0.888842	1 v 1	0.605282	NA	NA	NA	NA	3.33866	4.28576
O60783	O60783	O60783	O60783	O60783	MRPS14	28S ribosomal protein S14, mitochondrial (MRP-S14) (S14mt) (Mitochondrial small ribosomal subunit protein uS14m)	reviewed	5	12	High	1	1	1	Human	FALSE	NA	#VALUE!	NA	NA	NA	NA	NA	NA	NA	NA	NA	NA	NA	NA	0 v 0	NA	NA	NA	0 v 0	NA	NA	NA	0 v 0	NA	NA	NA	0 v 0	NA	NA	NA	NA	NA	NA	NA
O60784	O60784	O60784	O60784	O60784	TOM1	Target of Myb1 membrane trafficking protein (Target of Myb protein 1)	reviewed	5	10	High	3	3	3	Human	FALSE	NA	#VALUE!	NA	NA	NA	NA	NA	NA	NA	NA	NA	NA	NA	NA	2 v 2	0.237524	0.742227	0.893683	2 v 2	0.306614	0.600852	0.776969	2 v 2	0.558932	0.345829	0.685218	1 v 1	0.882643	NA	NA	NA	NA	3.61495	2.67688
A6NP52, O60831	A6NP52, O60831	O60831	O60831	O60831	PRAF2	PRA1 family protein 2	reviewed	5	6	High	1	1	1	Human	FALSE	NA	#VALUE!	NA	NA	NA	NA	NA	NA	NA	NA	NA	NA	NA	NA	0 v 0	NA	NA	NA	0 v 0	NA	NA	NA	0 v 0	NA	NA	NA	0 v 0	NA	NA	NA	NA	NA	NA	NA
O60870	O60870	O60870	O60870	O60870	KIN	DNA/RNA-binding protein KIN17 (Binding to curved DNA) (KIN, antigenic determinant of recA protein homolog)	reviewed	5	3	High	1	2	1	Human	FALSE	NA	#VALUE!	NA	NA	NA	NA	NA	NA	NA	NA	NA	NA	NA	NA	0 v 0	NA	NA	NA	0 v 0	NA	NA	NA	0 v 0	NA	NA	NA	0 v 0	NA	NA	NA	NA	NA	NA	NA
C9IZG4, O60888	C9IZG4, O60888	O60888	C9IZG4	O60888	CUTA	Protein CutA (Acetylcholinesterase-associated protein) (Brain acetylcholinesterase putative membrane anchor)	reviewed	5	16	High	2	4	2	Human	FALSE	NA	#VALUE!	NA	NA	NA	NA	NA	NA	NA	NA	NA	NA	NA	NA	0 v 0	NA	NA	NA	0 v 0	NA	NA	NA	0 v 0	NA	NA	NA	0 v 0	NA	NA	NA	NA	NA	NA	NA
O60927	O60927	O60927	O60927	O60927	PPP1R11	E3 ubiquitin-protein ligase PPP1R11 (EC 2.3.2.27) (Hemochromatosis candidate gene V protein) (HCG V) (Protein phosphatase 1 regulatory subunit 11) (Protein phosphatase inhibitor 3)	reviewed	5	13	High	1	2	1	Human	FALSE	NA	#VALUE!	NA	NA	NA	NA	NA	NA	NA	NA	NA	NA	NA	NA	0 v 0	NA	NA	NA	0 v 0	NA	NA	NA	0 v 0	NA	NA	NA	0 v 0	NA	NA	NA	NA	NA	NA	NA
A0A087X1V5, A0A0C4DG07, A0A8V8TKW6, A0A8V8TKY5, A0A8V8TM80, A0A8V8TM88, A0A8V8TM94, A0A8V8TMH1, A0A8V8TMH6, O60934	A0A0C4DG07, A0A8V8TKY5, A0A8V8TM80, A0A8V8TM88, A0A8V8TM94, A0A8V8TMH6, O60934	O60934	A0A8V8TKY5	O60934	NBN	Nibrin (Cell cycle regulatory protein p95) (Nijmegen breakage syndrome protein 1)	reviewed	5	3	High	2	2	2	Human	FALSE	NA	#VALUE!	NA	NA	NA	NA	NA	NA	NA	NA	NA	NA	NA	NA	0 v 0	NA	NA	NA	0 v 0	NA	NA	NA	0 v 0	NA	NA	NA	0 v 0	NA	NA	NA	NA	NA	NA	NA
A0A087WW65, A0A2R8Y473, A0A590UJS8, A0A5F9ZA98, B4DGL8, E9PJR8, O75027	A0A087WW65, A0A590UJS8, A0A5F9ZA98, B4DGL8, O75027	O75027	A0A087WW65	O75027	ABCB7	Iron-sulfur clusters transporter ABCB7, mitochondrial (ATP-binding cassette sub-family B member 7, mitochondrial) (ATP-binding cassette transporter 7) (ABC transporter 7 protein)	reviewed	5	4	High	3	3	3	Human	FALSE	NA	#VALUE!	NA	NA	NA	NA	NA	NA	NA	NA	NA	NA	NA	NA	0 v 0	NA	NA	NA	0 v 0	NA	NA	NA	0 v 0	NA	NA	NA	0 v 0	NA	NA	NA	NA	NA	NA	NA
E9PSG0, O75052	E9PSG0, O75052	O75052	O75052	O75052	NOS1AP	Carboxyl-terminal PDZ ligand of neuronal nitric oxide synthase protein (C-terminal PDZ ligand of neuronal nitric oxide synthase protein) (Nitric oxide synthase 1 adaptor protein)	reviewed	5	5	Medium	2	2	2	Human	FALSE	NA	#VALUE!	NA	NA	NA	NA	NA	NA	NA	NA	NA	NA	NA	NA	0 v 0	NA	NA	NA	0 v 0	NA	NA	NA	0 v 0	NA	NA	NA	0 v 0	NA	NA	NA	NA	NA	NA	NA
O75113	O75113	O75113	O75113	O75113	N4BP1	NEDD4-binding protein 1 (N4BP1) (EC 3.1.-.-)	reviewed	5	4	High	2	3	2	Human	FALSE	NA	#VALUE!	NA	NA	NA	NA	NA	NA	NA	NA	NA	NA	NA	NA	0 v 0	NA	NA	NA	0 v 0	NA	NA	NA	0 v 0	NA	NA	NA	0 v 0	NA	NA	NA	NA	NA	NA	NA
A0A087WXR6, A0A087WYQ3, E5RHZ0, H0YB26, O75131	A0A087WYQ3, O75131	O75131	O75131	O75131	CPNE3	Copine-3 (Copine III)	reviewed	5	4	High	2	2	2	Human	FALSE	NA	#VALUE!	NA	NA	NA	NA	NA	NA	NA	NA	NA	NA	NA	NA	2 v 2	-0.429584	0.667844	0.853137	2 v 2	-1.01882	0.275484	0.641872	2 v 2	0.857787	0.205602	0.573541	1 v 1	-1.1127	NA	NA	NA	NA	1.61073	2.93626
E9PPR2, H0YEM7, J9JIF6, O75143	O75143	O75143	O75143	O75143	ATG13	Autophagy-related protein 13	reviewed	5	10	High	3	3	3	Human	FALSE	NA	#VALUE!	NA	NA	NA	NA	NA	NA	NA	NA	NA	NA	NA	NA	2 v 2	-0.531009	0.281536	0.706798	2 v 2	-0.350974	0.509879	0.731288	2 v 2	0.0293886	0.960638	0.986103	1 v 1	0.0633621	NA	NA	3.55637	4.37803	NA	NA
O75146	O75146	O75146	O75146	O75146	HIP1R	Huntingtin-interacting protein 1-related protein (HIP1-related protein) (Huntingtin-interacting protein 12) (HIP-12)	reviewed	5	2	High	2	2	2	Human	FALSE	NA	#VALUE!	NA	NA	NA	NA	NA	NA	NA	NA	NA	NA	NA	NA	0 v 0	NA	NA	NA	0 v 0	NA	NA	NA	0 v 0	NA	NA	NA	0 v 0	NA	NA	NA	NA	NA	NA	NA
A0A8I5KT94, E7EWD5, H0Y865, H7BZ77, O75157, Q15714, Q5JRJ0, Q99576, Q9Y3Q8	O75157	O75157	O75157	O75157	TSC22D2	TSC22 domain family protein 2 (TSC22-related-inducible leucine zipper protein 4)	reviewed	3	3	High	3	6	3	Human	FALSE	NA	#VALUE!	NA	NA	NA	NA	NA	NA	NA	NA	NA	NA	NA	NA	2 v 2	0.0787277	0.22439	0.68334	2 v 2	-0.256922	0.177135	0.624359	2 v 2	0.337041	0.192946	0.562218	1 v 1	0.210988	NA	NA	NA	NA	2.9359	2.98669
F5H858, F6TH74, J3KP75, O75167	F5H858, F6TH74, J3KP75, O75167	O75167	F6TH74	O75167	PHACTR2	Phosphatase and actin regulator 2	reviewed	5	2	High	1	1	1	Human	FALSE	NA	#VALUE!	NA	NA	NA	NA	NA	NA	NA	NA	NA	NA	NA	NA	0 v 0	NA	NA	NA	0 v 0	NA	NA	NA	0 v 0	NA	NA	NA	0 v 0	NA	NA	NA	NA	NA	NA	NA
A0A0A0MSJ8, O75170, T1ECW5	O75170	O75170	O75170	O75170	PPP6R2	Serine/threonine-protein phosphatase 6 regulatory subunit 2 (SAPS domain family member 2)	reviewed	5	9	High	6	7	6	Human	FALSE	NA	#VALUE!	NA	NA	NA	NA	NA	NA	NA	NA	NA	NA	NA	NA	2 v 2	0.715574	0.232351	0.685778	2 v 2	0.948577	0.00513316	0.396739	2 v 2	1.09574	0.167023	0.544954	1 v 1	-0.311461	NA	NA	3.18368	3.90567	NA	NA
A0A0G2JNJ7, A0A2R8Y7Z8, B7Z6J7, H7C148, O75175	B7Z6J7, O75175	O75175	O75175	O75175	CNOT3	CCR4-NOT transcription complex subunit 3 (CCR4-associated factor 3) (Leukocyte receptor cluster member 2)	reviewed	5	6	High	4	9	2	Human	FALSE	NA	#VALUE!	NA	NA	NA	NA	NA	NA	NA	NA	NA	NA	NA	NA	0 v 0	NA	NA	NA	0 v 0	NA	NA	NA	0 v 0	NA	NA	NA	0 v 0	NA	NA	NA	NA	NA	NA	NA
A0A7I2V4G5, A0A7I2V4X8, A0A7I2V596, A0A7I2YQD8, A0A7I2YQG7, O75306	A0A7I2V4G5, A0A7I2V4X8, A0A7I2V596, A0A7I2YQD8, A0A7I2YQG7, O75306	O75306	A0A7I2YQD8	O75306	NDUFS2	NADH dehydrogenase [ubiquinone] iron-sulfur protein 2, mitochondrial (EC 7.1.1.2) (Complex I-49kD) (CI-49kD) (NADH-ubiquinone oxidoreductase 49 kDa subunit)	reviewed	5	3	Medium	1	1	1	Human	FALSE	NA	#VALUE!	NA	NA	NA	NA	NA	NA	NA	NA	NA	NA	NA	NA	2 v 2	-0.376693	0.327788	0.725757	2 v 2	-0.384915	0.331132	0.653145	2 v 2	0.0946904	0.740114	0.892321	1 v 1	0.652561	NA	NA	NA	NA	3.37883	4.25336
A0A8I5QJ45, A0A8J8YUZ5, B1APN9, M0QZB5, O75335	A0A8I5QJ45, A0A8J8YUZ5, B1APN9, O75335	O75335	B1APN9	O75335	PPFIA4	Liprin-alpha-4 (Protein tyrosine phosphatase receptor type f polypeptide-interacting protein alpha-4) (PTPRF-interacting protein alpha-4)	reviewed	4	4	High	5	5	1	Human	FALSE	NA	#VALUE!	NA	NA	NA	NA	NA	NA	NA	NA	NA	NA	NA	NA	0 v 0	NA	NA	NA	0 v 0	NA	NA	NA	0 v 0	NA	NA	NA	0 v 0	NA	NA	NA	NA	NA	NA	NA
A0A024QZ42, O75340	O75340	O75340	O75340	O75340	PDCD6	Programmed cell death protein 6 (Apoptosis-linked gene 2 protein homolog) (ALG-2)	reviewed	5	9	High	2	2	2	Human	FALSE	NA	#VALUE!	NA	NA	NA	NA	NA	NA	NA	NA	NA	NA	NA	NA	0 v 0	NA	NA	NA	0 v 0	NA	NA	NA	0 v 0	NA	NA	NA	0 v 0	NA	NA	NA	NA	NA	NA	NA
E5RHG6, E5RIW3, E5RJD8, O75347	E5RHG6, E5RIW3, E5RJD8, O75347	O75347	O75347	O75347	TBCA	Tubulin-specific chaperone A (TCP1-chaperonin cofactor A) (Tubulin-folding cofactor A) (CFA)	reviewed	5	14	Medium	1	1	1	Human	FALSE	NA	#VALUE!	NA	NA	NA	NA	NA	NA	NA	NA	NA	NA	NA	NA	0 v 0	NA	NA	NA	0 v 0	NA	NA	NA	0 v 0	NA	NA	NA	0 v 0	NA	NA	NA	NA	NA	NA	NA
O75348	O75348	O75348	O75348	O75348	ATP6V1G1	V-type proton ATPase subunit G 1 (V-ATPase subunit G 1) (V-ATPase 13 kDa subunit 1) (Vacuolar proton pump subunit G 1) (Vacuolar proton pump subunit M16)	reviewed	5	8	Medium	1	1	1	Human	FALSE	NA	#VALUE!	NA	NA	NA	NA	NA	NA	NA	NA	NA	NA	NA	NA	0 v 0	NA	NA	NA	0 v 0	NA	NA	NA	0 v 0	NA	NA	NA	0 v 0	NA	NA	NA	NA	NA	NA	NA
O75362	O75362	O75362	O75362	O75362	ZNF217	Zinc finger protein 217	reviewed	5	1	High	1	1	1	Human	FALSE	NA	#VALUE!	NA	NA	NA	NA	NA	NA	NA	NA	NA	NA	NA	NA	2 v 2	-0.73947	0.0957284	0.618832	2 v 2	-0.564521	0.220282	0.624359	2 v 2	-0.541987	0.336724	0.68146	1 v 1	-0.256775	NA	NA	NA	NA	2.47271	3.26685
A0A8I5KRC6, A0A8I5KS04, O75367	A0A8I5KRC6, A0A8I5KS04, O75367	O75367	A0A8I5KS04	O75367	MACROH2A1	Core histone macro-H2A.1 (Histone macroH2A1) (mH2A1) (Histone H2A.y) (H2A/y) (Medulloblastoma antigen MU-MB-50.205)	reviewed	5	6	High	1	1	1	Human	FALSE	NA	#VALUE!	NA	NA	NA	NA	NA	NA	NA	NA	NA	NA	NA	NA	0 v 0	NA	NA	NA	0 v 0	NA	NA	NA	0 v 0	NA	NA	NA	0 v 0	NA	NA	NA	NA	NA	NA	NA
K7EK59, O75381	O75381	O75381	O75381	O75381	PEX14	Peroxisomal membrane protein PEX14 (PTS1 receptor-docking protein) (Peroxin-14) (Peroxisomal membrane anchor protein PEX14)	reviewed	5	6	High	2	4	2	Human	FALSE	NA	#VALUE!	NA	NA	NA	NA	NA	NA	NA	NA	NA	NA	NA	NA	0 v 0	NA	NA	NA	0 v 0	NA	NA	NA	0 v 0	NA	NA	NA	0 v 0	NA	NA	NA	NA	NA	NA	NA
O75385	O75385	O75385	O75385	O75385	ULK1	Serine/threonine-protein kinase ULK1 (EC 2.7.11.1) (Autophagy-related protein 1 homolog) (ATG1) (hATG1) (Unc-51-like kinase 1)	reviewed	5	3	High	3	4	3	Human	FALSE	NA	#VALUE!	NA	NA	NA	NA	NA	NA	NA	NA	NA	NA	NA	NA	0 v 0	NA	NA	NA	0 v 0	NA	NA	NA	0 v 0	NA	NA	NA	0 v 0	NA	NA	NA	NA	NA	NA	NA
F5H7B9, H0YFU8, H0YG12, O75386	O75386	O75386	O75386	O75386	TULP3	Tubby-related protein 3 (Tubby-like protein 3)	reviewed	5	10	High	4	4	4	Human	FALSE	NA	#VALUE!	NA	NA	NA	NA	NA	NA	NA	NA	NA	NA	NA	NA	0 v 0	NA	NA	NA	0 v 0	NA	NA	NA	0 v 0	NA	NA	NA	0 v 0	NA	NA	NA	NA	NA	NA	NA
O75394	O75394	O75394	O75394	O75394	MRPL33	39S ribosomal protein L33, mitochondrial (L33mt) (MRP-L33) (Mitochondrial large ribosomal subunit protein bL33m)	reviewed	4	17	High	1	1	1	Human	FALSE	NA	#VALUE!	NA	NA	NA	NA	NA	NA	NA	NA	NA	NA	NA	NA	2 v 2	0.0807408	0.171333	0.646505	2 v 2	0.0660426	0.766333	0.869004	2 v 2	0.861159	0.244088	0.605069	1 v 1	0.280522	NA	NA	NA	NA	3.00786	2.36764
A0A5F9ZH29, A0A5F9ZI22, A0A5K1VW85, C9J911, C9K087, O75419	A0A5F9ZH29, O75419	O75419	O75419	O75419	CDC45	Cell division control protein 45 homolog (PORC-PI-1)	reviewed	5	7	High	3	6	3	Human	FALSE	NA	#VALUE!	NA	NA	NA	NA	NA	NA	NA	NA	NA	NA	NA	NA	2 v 2	0.133669	0.721257	0.88585	2 v 2	0.585909	0.0057243	0.41419	2 v 2	0.125627	0.891958	0.967219	2 v 2	-0.0807709	0.612314	0.999255	NA	NA	NA	NA
O75420	O75420	O75420	O75420	O75420	GIGYF1	GRB10-interacting GYF protein 1 (PERQ amino acid-rich with GYF domain-containing protein 1)	reviewed	5	1	High	1	1	1	Human	FALSE	NA	#VALUE!	NA	NA	NA	NA	NA	NA	NA	NA	NA	NA	NA	NA	0 v 0	NA	NA	NA	0 v 0	NA	NA	NA	0 v 0	NA	NA	NA	0 v 0	NA	NA	NA	NA	NA	NA	NA
O75427	O75427	O75427	O75427	O75427	LRCH4	Leucine-rich repeat and calponin homology domain-containing protein 4 (Leucine-rich repeat neuronal protein 4) (Leucine-rich neuronal protein)	reviewed	5	3	High	1	1	1	Human	FALSE	NA	#VALUE!	NA	NA	NA	NA	NA	NA	NA	NA	NA	NA	NA	NA	0 v 0	NA	NA	NA	0 v 0	NA	NA	NA	0 v 0	NA	NA	NA	0 v 0	NA	NA	NA	NA	NA	NA	NA
O75475	O75475	O75475	O75475	O75475	PSIP1	PC4 and SFRS1-interacting protein (CLL-associated antigen KW-7) (Dense fine speckles 70 kDa protein) (DFS 70) (Lens epithelium-derived growth factor) (Transcriptional coactivator p75/p52)	reviewed	5	5	High	3	7	2	Human	FALSE	NA	#VALUE!	NA	NA	NA	NA	NA	NA	NA	NA	NA	NA	NA	NA	0 v 0	NA	NA	NA	0 v 0	NA	NA	NA	0 v 0	NA	NA	NA	0 v 0	NA	NA	NA	NA	NA	NA	NA
O75531	O75531	O75531	O75531	O75531	BANF1	Barrier-to-autointegration factor (Breakpoint cluster region protein 1) [Cleaved into: Barrier-to-autointegration factor, N-terminally processed]	reviewed	5	36	High	2	5	2	Human	FALSE	NA	#VALUE!	NA	NA	NA	NA	NA	NA	NA	NA	NA	NA	NA	NA	2 v 2	-0.460041	0.267603	0.700693	2 v 2	-1.4955	0.0543408	0.622267	2 v 2	-0.45171	0.569818	0.799343	1 v 1	1.8276	NA	NA	5.31526	4.58662	NA	NA
O75533	O75533	O75533	O75533	O75533	SF3B1	Splicing factor 3B subunit 1 (Pre-mRNA-splicing factor SF3b 155 kDa subunit) (SF3b155) (Spliceosome-associated protein 155) (SAP 155)	reviewed	5	4	High	5	6	5	Human	FALSE	NA	#VALUE!	NA	NA	NA	NA	NA	NA	NA	NA	NA	NA	NA	NA	0 v 0	NA	NA	NA	0 v 0	NA	NA	NA	0 v 0	NA	NA	NA	0 v 0	NA	NA	NA	NA	NA	NA	NA
F5H7J9, H0YGW5, O75581	F5H7J9, H0YGW5, O75581	O75581	H0YGW5	O75581	LRP6	Low-density lipoprotein receptor-related protein 6 (LRP-6)	reviewed	5	1	High	1	1	1	Human	FALSE	NA	#VALUE!	NA	NA	NA	NA	NA	NA	NA	NA	NA	NA	NA	NA	0 v 0	NA	NA	NA	0 v 0	NA	NA	NA	0 v 0	NA	NA	NA	0 v 0	NA	NA	NA	NA	NA	NA	NA
A0A499FJI4, A0A804HIR9, A0A804HJ25, A0A804HKQ1, A0A804HL12, A0A8Q3SHK7, A0A8Q3SHQ2, A0A8Q3SHQ6, O75592	A0A499FJI4, A0A804HIR9, A0A804HJ25, A0A804HKQ1, A0A804HL12, A0A8Q3SHK7, A0A8Q3SHQ2, A0A8Q3SHQ6, O75592	O75592	A0A8Q3SHQ2	O75592	MYCBP2	E3 ubiquitin-protein ligase MYCBP2 (EC 2.3.2.33) (Myc-binding protein 2) (Protein associated with Myc)	reviewed	5	1	High	2	3	2	Human	FALSE	NA	#VALUE!	NA	NA	NA	NA	NA	NA	NA	NA	NA	NA	NA	NA	0 v 0	NA	NA	NA	0 v 0	NA	NA	NA	0 v 0	NA	NA	NA	0 v 0	NA	NA	NA	NA	NA	NA	NA
O75607	O75607	O75607	O75607	O75607	NPM3	Nucleoplasmin-3	reviewed	5	13	High	2	2	2	Human	FALSE	NA	#VALUE!	NA	NA	NA	NA	NA	NA	NA	NA	NA	NA	NA	NA	2 v 2	0.996037	0.357837	0.734261	2 v 2	0.289913	0.756057	0.863351	2 v 2	0.891882	0.513497	0.770638	1 v 1	-0.0105692	NA	NA	NA	NA	2.7171	0.363614
A0A3B3IS24, B8ZZF0, C9JIR6, E9PKB5, O75688, P35813	A0A3B3IS24, C9JIR6, O75688	O75688	C9JIR6	O75688	PPM1B	Protein phosphatase 1B (EC 3.1.3.16) (Protein phosphatase 2C isoform beta) (PP2C-beta)	reviewed	5	8	High	3	5	3	Human	FALSE	NA	#VALUE!	NA	NA	NA	NA	NA	NA	NA	NA	NA	NA	NA	NA	2 v 2	-0.620871	0.537524	0.794058	2 v 2	-0.712955	0.391403	0.672158	2 v 2	-0.47752	0.732859	0.888842	1 v 1	0.409763	NA	NA	3.90564	5.00395	NA	NA
O75717	O75717	O75717	O75717	O75717	WDHD1	WD repeat and HMG-box DNA-binding protein 1 (Acidic nucleoplasmic DNA-binding protein 1) (And-1)	reviewed	5	4	High	5	7	5	Human	FALSE	NA	#VALUE!	NA	NA	NA	NA	NA	NA	NA	NA	NA	NA	NA	NA	2 v 2	0.0269482	0.10198	0.623078	2 v 2	-0.381466	0.101784	0.622267	2 v 2	0.726268	0.535749	0.786795	1 v 1	0.191494	NA	NA	NA	NA	2.91749	2.53756
O75794, X6RA30	O75794, X6RA30	O75794	O75794	O75794	CDC123	Cell division cycle protein 123 homolog (Protein D123) (HT-1080) (PZ32)	reviewed	3	10	High	3	3	3	Human	FALSE	NA	#VALUE!	NA	NA	NA	NA	NA	NA	NA	NA	NA	NA	NA	NA	0 v 0	NA	NA	NA	0 v 0	NA	NA	NA	0 v 0	NA	NA	NA	0 v 0	NA	NA	NA	NA	NA	NA	NA
O75808	O75808	O75808	O75808	O75808	CAPN15	Calpain-15 (EC 3.4.22.-) (Small optic lobes homolog)	reviewed	5	1	Medium	1	1	1	Human	FALSE	NA	#VALUE!	NA	NA	NA	NA	NA	NA	NA	NA	NA	NA	NA	NA	0 v 0	NA	NA	NA	0 v 0	NA	NA	NA	0 v 0	NA	NA	NA	0 v 0	NA	NA	NA	NA	NA	NA	NA
H0YLP3, O75822	O75822	O75822	O75822	O75822	EIF3J	Eukaryotic translation initiation factor 3 subunit J (eIF3j) (Eukaryotic translation initiation factor 3 subunit 1) (eIF-3-alpha) (eIF3 p35)	reviewed	5	18	High	6	9	6	Human	FALSE	NA	#VALUE!	NA	NA	NA	NA	NA	NA	NA	NA	NA	NA	NA	NA	2 v 2	0.262427	0.614454	0.831702	2 v 2	-0.372939	0.202142	0.624359	2 v 2	0.400632	0.262847	0.619342	1 v 1	1.29924	NA	NA	NA	NA	4.03465	2.40083
O75881	O75881	O75881	O75881	O75881	CYP7B1	Cytochrome P450 7B1 (24-hydroxycholesterol 7-alpha-hydroxylase) (EC 1.14.14.26) (25/26-hydroxycholesterol 7-alpha-hydroxylase) (EC 1.14.14.29) (3-hydroxysteroid 7-alpha hydroxylase) (Oxysterol 7-alpha-hydroxylase)	reviewed	5	2	Medium	1	1	1	Human	FALSE	NA	#VALUE!	NA	NA	NA	NA	NA	NA	NA	NA	NA	NA	NA	NA	0 v 0	NA	NA	NA	0 v 0	NA	NA	NA	0 v 0	NA	NA	NA	0 v 0	NA	NA	NA	NA	NA	NA	NA
G3V5E1, O75909	G3V5E1, O75909	O75909	O75909	O75909	CCNK	Cyclin-K	reviewed	5	3	High	1	2	1	Human	FALSE	NA	#VALUE!	NA	NA	NA	NA	NA	NA	NA	NA	NA	NA	NA	NA	2 v 1	0.0755354	NA	NA	2 v 1	-0.0563686	NA	NA	2 v 1	-0.269344	NA	NA	1 v 1	0.967724	NA	NA	NA	NA	3.69584	NA
O75911, Q5SUY4	O75911	O75911	O75911	O75911	DHRS3	Short-chain dehydrogenase/reductase 3 (EC 1.1.1.300) (DD83.1) (Retinal short-chain dehydrogenase/reductase 1) (retSDR1) (Retinol dehydrogenase 17) (Short chain dehydrogenase/reductase family 16C member 1)	reviewed	5	12	High	3	4	3	Human	FALSE	NA	#VALUE!	NA	NA	NA	NA	NA	NA	NA	NA	NA	NA	NA	NA	0 v 0	NA	NA	NA	0 v 0	NA	NA	NA	0 v 0	NA	NA	NA	0 v 0	NA	NA	NA	NA	NA	NA	NA
C9JQU6, F8WF33, F8WF90, O75915	O75915	O75915	O75915	O75915	ARL6IP5	PRA1 family protein 3 (ADP-ribosylation factor-like protein 6-interacting protein 5) (ARL-6-interacting protein 5) (Aip-5) (Cytoskeleton-related vitamin A-responsive protein) (Dermal papilla-derived protein 11) (GTRAP3-18) (Glutamate transporter EAAC1-interacting protein) (JM5) (Prenylated Rab acceptor protein 2) (Protein JWa) (Putative MAPK-activating protein PM27)	reviewed	5	10	High	2	3	2	Human	FALSE	NA	#VALUE!	NA	NA	NA	NA	NA	NA	NA	NA	NA	NA	NA	NA	2 v 2	0.211543	0.782234	0.912772	2 v 2	-0.259101	0.171471	0.624359	2 v 2	0.302759	0.593411	0.810218	1 v 1	0.558873	NA	NA	NA	NA	3.28765	2.42736
A0A8V8TLV7, A0A8V8TMV5, A0A8V8TN49, B7Z2R1, O75923	O75923	O75923	O75923	O75923	DYSF	Dysferlin (Dystrophy-associated fer-1-like protein) (Fer-1-like protein 1)	reviewed	5	3	High	6	12	4	Human	FALSE	NA	#VALUE!	NA	NA	NA	NA	NA	NA	NA	NA	NA	NA	NA	NA	2 v 2	-0.23774	0.0712168	0.61329	2 v 2	-0.265542	0.0643915	0.622267	2 v 2	-0.0611023	0.915386	0.973259	1 v 1	0.027879	NA	NA	3.52383	3.78386	NA	NA
O75937	O75937	O75937	O75937	O75937	DNAJC8	DnaJ homolog subfamily C member 8 (Splicing protein spf31)	reviewed	5	15	High	4	5	4	Human	FALSE	NA	#VALUE!	NA	NA	NA	NA	NA	NA	NA	NA	NA	NA	NA	NA	2 v 2	0.489074	0.60528	0.826121	2 v 2	-1.31429	0.208932	0.624359	2 v 2	1.65143	0.400008	0.714732	1 v 1	-1.35737	NA	NA	NA	NA	1.36738	1.33072
F5H608, O75947	O75947	O75947	O75947	O75947	ATP5PD	ATP synthase subunit d, mitochondrial (ATPase subunit d) (ATP synthase peripheral stalk subunit d)	reviewed	4	37	High	5	5	5	Human	FALSE	NA	#VALUE!	NA	NA	NA	NA	NA	NA	NA	NA	NA	NA	NA	NA	2 v 2	-0.631471	0.504044	0.783517	2 v 2	-0.979023	0.372739	0.666517	2 v 2	-0.530152	0.623317	0.823536	1 v 1	0.520088	NA	NA	4.01765	4.55693	NA	NA
A0A3B3ITX4, A0A8I5KSQ4, A0A8I5KSW3, A0A8I5KT86, O75964	A0A3B3ITX4, A0A8I5KSQ4, A0A8I5KSW3, A0A8I5KT86, O75964	O75964	A0A3B3ITX4	O75964	ATP5MG	ATP synthase subunit g, mitochondrial (ATPase subunit g) (ATP synthase membrane subunit g)	reviewed	4	13	Medium	1	1	1	Human	FALSE	NA	#VALUE!	NA	NA	NA	NA	NA	NA	NA	NA	NA	NA	NA	NA	0 v 0	NA	NA	NA	0 v 0	NA	NA	NA	0 v 0	NA	NA	NA	0 v 0	NA	NA	NA	NA	NA	NA	NA
F5H1U9, O75970	F5H1U9, O75970	O75970	O75970	O75970	MPDZ	Multiple PDZ domain protein (Multi-PDZ domain protein 1)	reviewed	5	2	High	4	5	4	Human	FALSE	NA	#VALUE!	NA	NA	NA	NA	NA	NA	NA	NA	NA	NA	NA	NA	0 v 0	NA	NA	NA	0 v 0	NA	NA	NA	0 v 0	NA	NA	NA	0 v 0	NA	NA	NA	NA	NA	NA	NA
A0A140TA62, A0A140TA69, O76011	A0A140TA62, A0A140TA69, O76011	O76011	A0A140TA69	O76011	KRT34	Keratin, type I cuticular Ha4 (Hair keratin, type I Ha4) (Keratin-34) (K34)	reviewed	5	43	High	15	21	4	Human	TRUE	NA	#VALUE!	NA	NA	NA	NA	NA	NA	NA	NA	NA	NA	NA	NA	2 v 2	0.0680155	0.923564	0.967066	2 v 2	1.73954	0.438927	0.697269	2 v 2	0.116684	0.852178	0.951237	1 v 1	-2.12486	NA	NA	1.37059	4.46383	NA	NA
A0A669KAX3, A0A669KB26, A0A669KBF0, A0A804HIL0, A0A804HIL2, A0A804HK77, H0Y9G5, O76024	A0A669KAX3, O76024	O76024	A0A669KAX3	O76024	WFS1	Wolframin	reviewed	5	6	High	4	7	4	Human	FALSE	NA	#VALUE!	NA	NA	NA	NA	NA	NA	NA	NA	NA	NA	NA	NA	0 v 0	NA	NA	NA	0 v 0	NA	NA	NA	0 v 0	NA	NA	NA	0 v 0	NA	NA	NA	NA	NA	NA	NA
O76031	O76031	O76031	O76031	O76031	CLPX	ATP-dependent Clp protease ATP-binding subunit clpX-like, mitochondrial	reviewed	5	8	High	5	6	5	Human	FALSE	NA	#VALUE!	NA	NA	NA	NA	NA	NA	NA	NA	NA	NA	NA	NA	2 v 2	0.309921	0.00173071	0.314727	2 v 2	-0.38446	0.0363761	0.621422	2 v 2	1.13166	0.44575	0.741253	1 v 1	-0.312976	NA	NA	NA	NA	2.41227	2.17028
O76061	O76061	O76061	O76061	O76061	STC2	Stanniocalcin-2 (STC-2) (Stanniocalcin-related protein) (STC-related protein) (STCRP)	reviewed	5	9	High	1	1	1	Human	FALSE	NA	#VALUE!	NA	NA	NA	NA	NA	NA	NA	NA	NA	NA	NA	NA	0 v 0	NA	NA	NA	0 v 0	NA	NA	NA	0 v 0	NA	NA	NA	0 v 0	NA	NA	NA	NA	NA	NA	NA
G5E9C5, O76074	O76074	O76074	O76074	O76074	PDE5A	cGMP-specific 3',5'-cyclic phosphodiesterase (EC 3.1.4.35) (cGMP-binding cGMP-specific phosphodiesterase) (CGB-PDE)	reviewed	5	4	High	3	4	3	Human	FALSE	NA	#VALUE!	NA	NA	NA	NA	NA	NA	NA	NA	NA	NA	NA	NA	0 v 0	NA	NA	NA	0 v 0	NA	NA	NA	0 v 0	NA	NA	NA	0 v 0	NA	NA	NA	NA	NA	NA	NA
I3NI51, O94763	O94763	O94763	O94763	O94763	URI1	Unconventional prefoldin RPB5 interactor 1 (Protein NNX3) (Protein phosphatase 1 regulatory subunit 19) (RNA polymerase II subunit 5-mediating protein) (RPB5-mediating protein)	reviewed	5	8	High	3	4	3	Human	FALSE	NA	#VALUE!	NA	NA	NA	NA	NA	NA	NA	NA	NA	NA	NA	NA	0 v 0	NA	NA	NA	0 v 0	NA	NA	NA	0 v 0	NA	NA	NA	0 v 0	NA	NA	NA	NA	NA	NA	NA
G3V150, O94766	G3V150, O94766	O94766	G3V150	O94766	B3GAT3	Galactosylgalactosylxylosylprotein 3-beta-glucuronosyltransferase 3 (EC 2.4.1.135) (Beta-1,3-glucuronyltransferase 3) (Glucuronosyltransferase I) (GlcAT-I) (UDP-GlcUA:Gal beta-1,3-Gal-R glucuronyltransferase) (GlcUAT-I)	reviewed	5	4	High	1	3	1	Human	FALSE	NA	#VALUE!	NA	NA	NA	NA	NA	NA	NA	NA	NA	NA	NA	NA	0 v 0	NA	NA	NA	0 v 0	NA	NA	NA	0 v 0	NA	NA	NA	0 v 0	NA	NA	NA	NA	NA	NA	NA
C9JZJ1, O94768, U3KQF8	C9JZJ1, O94768	O94768	C9JZJ1	O94768	STK17B	Serine/threonine-protein kinase 17B (EC 2.7.11.1) (DAP kinase-related apoptosis-inducing protein kinase 2)	reviewed	5	6	High	2	3	2	Human	FALSE	NA	#VALUE!	NA	NA	NA	NA	NA	NA	NA	NA	NA	NA	NA	NA	2 v 2	0.12524	0.81198	0.927257	2 v 2	0.957583	0.0893285	0.622267	2 v 2	0.817039	0.102308	0.482749	1 v 1	0.0111406	NA	NA	3.51271	1.76837	NA	NA
O94776	O94776	O94776	O94776	O94776	MTA2	Metastasis-associated protein MTA2 (Metastasis-associated 1-like 1) (MTA1-L1 protein) (p53 target protein in deacetylase complex)	reviewed	5	6	High	4	4	4	Human	FALSE	NA	#VALUE!	NA	NA	NA	NA	NA	NA	NA	NA	NA	NA	NA	NA	0 v 0	NA	NA	NA	0 v 0	NA	NA	NA	0 v 0	NA	NA	NA	0 v 0	NA	NA	NA	NA	NA	NA	NA
H0YMG7, O94788	H0YMG7, O94788	O94788	H0YMG7	O94788	ALDH1A2	Retinal dehydrogenase 2 (RALDH 2) (RalDH2) (EC 1.2.1.36) (Aldehyde dehydrogenase family 1 member A2) (Retinaldehyde-specific dehydrogenase type 2) (RALDH(II))	reviewed	5	5	High	3	4	1	Human	FALSE	NA	#VALUE!	NA	NA	NA	NA	NA	NA	NA	NA	NA	NA	NA	NA	0 v 0	NA	NA	NA	0 v 0	NA	NA	NA	0 v 0	NA	NA	NA	0 v 0	NA	NA	NA	NA	NA	NA	NA
O94819	O94819	O94819	O94819	O94819	KBTBD11	Kelch repeat and BTB domain-containing protein 11 (Chronic myelogenous leukemia-associated protein) (Kelch domain-containing protein 7B)	reviewed	3	5	High	2	2	2	Human	FALSE	NA	#VALUE!	NA	NA	NA	NA	NA	NA	NA	NA	NA	NA	NA	NA	0 v 0	NA	NA	NA	0 v 0	NA	NA	NA	0 v 0	NA	NA	NA	0 v 0	NA	NA	NA	NA	NA	NA	NA
H7BYG8, O94822	H7BYG8, O94822	O94822	H7BYG8	O94822	LTN1	E3 ubiquitin-protein ligase listerin (EC 2.3.2.27) (RING finger protein 160) (RING-type E3 ubiquitin transferase listerin) (Zinc finger protein 294)	reviewed	5	0	Medium	1	1	1	Human	FALSE	NA	#VALUE!	NA	NA	NA	NA	NA	NA	NA	NA	NA	NA	NA	NA	0 v 0	NA	NA	NA	0 v 0	NA	NA	NA	0 v 0	NA	NA	NA	0 v 0	NA	NA	NA	NA	NA	NA	NA
O94854	O94854	O94854	O94854	O94854	MACF1	Microtubule-actin cross-linking factor 1, isoforms 6/7 (Uncharacterized protein KIAA0754)	reviewed	4	16	High	48	86	0	Human	FALSE	NA	#VALUE!	NA	NA	NA	NA	NA	NA	NA	NA	NA	NA	NA	NA	0 v 0	NA	NA	NA	0 v 0	NA	NA	NA	0 v 0	NA	NA	NA	0 v 0	NA	NA	NA	NA	NA	NA	NA
O94906	O94906	O94906	O94906	O94906	PRPF6	Pre-mRNA-processing factor 6 (Androgen receptor N-terminal domain-transactivating protein 1) (ANT-1) (PRP6 homolog) (U5 snRNP-associated 102 kDa protein) (U5-102 kDa protein)	reviewed	5	3	High	3	5	3	Human	FALSE	NA	#VALUE!	NA	NA	NA	NA	NA	NA	NA	NA	NA	NA	NA	NA	2 v 2	0.216844	0.658446	0.849086	2 v 2	-0.142677	0.614806	0.78489	2 v 2	0.241555	0.642161	0.835985	1 v 1	0.113009	NA	NA	NA	NA	2.84382	3.57025
A0A8I5KX04, O94913	A0A8I5KX04, O94913	O94913	A0A8I5KX04	O94913	PCF11	Pre-mRNA cleavage complex 2 protein Pcf11 (Pre-mRNA cleavage complex II protein Pcf11)	reviewed	4	1	Medium	1	1	1	Human	FALSE	NA	#VALUE!	NA	NA	NA	NA	NA	NA	NA	NA	NA	NA	NA	NA	0 v 0	NA	NA	NA	0 v 0	NA	NA	NA	0 v 0	NA	NA	NA	0 v 0	NA	NA	NA	NA	NA	NA	NA
A0A286YEZ9, A0A2C9F2R7, A0A669KB90, A0A6E1XQM6, F2Z2S2, H0Y9X0, O94915	O94915	O94915	O94915	O94915	FRYL	Protein furry homolog-like (ALL1-fused gene from chromosome 4p12 protein)	reviewed	5	3	High	7	9	7	Human	FALSE	NA	#VALUE!	NA	NA	NA	NA	NA	NA	NA	NA	NA	NA	NA	NA	2 v 2	-0.370838	0.479665	0.772079	2 v 2	-0.837098	0.234792	0.624359	2 v 2	-0.0826103	0.485536	0.755258	1 v 1	0.666118	NA	NA	NA	NA	3.3914	3.8809
O94927	O94927	O94927	O94927	O94927	HAUS5	HAUS augmin-like complex subunit 5	reviewed	5	6	High	3	5	3	Human	FALSE	NA	#VALUE!	NA	NA	NA	NA	NA	NA	NA	NA	NA	NA	NA	NA	0 v 0	NA	NA	NA	0 v 0	NA	NA	NA	0 v 0	NA	NA	NA	0 v 0	NA	NA	NA	NA	NA	NA	NA
A2A2Q6, O94941	O94941	O94941	O94941	O94941	UBOX5	RING finger protein 37 (EC 2.3.2.27) (RING-type E3 ubiquitin transferase RNF37) (U-box domain-containing protein 5) (UbcM4-interacting protein 5) (hUIP5) (Ubiquitin-conjugating enzyme 7-interacting protein 5)	reviewed	5	5	High	2	2	2	Human	FALSE	NA	#VALUE!	NA	NA	NA	NA	NA	NA	NA	NA	NA	NA	NA	NA	0 v 0	NA	NA	NA	0 v 0	NA	NA	NA	0 v 0	NA	NA	NA	0 v 0	NA	NA	NA	NA	NA	NA	NA
A0A0A0MR08, A0A590UK03, A0A8I5KRW4, A0A8I5KT08, A0A8I5KV50, A0A8I5KXK1, A0A8V8TN96, E7ESU0, O94966	A0A0A0MR08, A0A590UK03, A0A8I5KRW4, A0A8I5KT08, A0A8I5KV50, A0A8I5KXK1, A0A8V8TN96, O94966	O94966	A0A590UK03	O94966	USP19	Ubiquitin carboxyl-terminal hydrolase 19 (EC 3.4.19.12) (Deubiquitinating enzyme 19) (Ubiquitin thioesterase 19) (Ubiquitin-specific-processing protease 19) (Zinc finger MYND domain-containing protein 9)	reviewed	5	3	High	3	4	3	Human	FALSE	NA	#VALUE!	NA	NA	NA	NA	NA	NA	NA	NA	NA	NA	NA	NA	0 v 0	NA	NA	NA	0 v 0	NA	NA	NA	0 v 0	NA	NA	NA	0 v 0	NA	NA	NA	NA	NA	NA	NA
O94967	O94967	O94967	O94967	O94967	WDR47	WD repeat-containing protein 47 (Neuronal enriched MAP-interacting protein) (Nemitin)	reviewed	5	3	High	2	2	2	Human	FALSE	NA	#VALUE!	NA	NA	NA	NA	NA	NA	NA	NA	NA	NA	NA	NA	0 v 0	NA	NA	NA	0 v 0	NA	NA	NA	0 v 0	NA	NA	NA	0 v 0	NA	NA	NA	NA	NA	NA	NA
E7EMW7, O95071	E7EMW7, O95071	O95071	O95071	O95071	UBR5	E3 ubiquitin-protein ligase UBR5 (EC 2.3.2.26) (E3 ubiquitin-protein ligase, HECT domain-containing 1) (HECT-type E3 ubiquitin transferase UBR5) (Hyperplastic discs protein homolog) (hHYD) (Progestin-induced protein)	reviewed	5	0	High	1	1	1	Human	FALSE	NA	#VALUE!	NA	NA	NA	NA	NA	NA	NA	NA	NA	NA	NA	NA	0 v 0	NA	NA	NA	0 v 0	NA	NA	NA	0 v 0	NA	NA	NA	0 v 0	NA	NA	NA	NA	NA	NA	NA
A0A0C4DG34, O95081	O95081	O95081	O95081	O95081	AGFG2	Arf-GAP domain and FG repeat-containing protein 2 (HIV-1 Rev-binding protein-like protein) (Rev/Rex activation domain-binding protein related) (RAB-R)	reviewed	3	5	High	2	3	2	Human	FALSE	NA	#VALUE!	NA	NA	NA	NA	NA	NA	NA	NA	NA	NA	NA	NA	2 v 2	0.345432	0.567597	0.809181	2 v 2	0.329307	0.592003	0.773571	2 v 2	0.712177	0.174921	0.550118	1 v 1	-0.739792	NA	NA	2.75563	1.97188	NA	NA
H3BUB4, O95149	H3BUB4, O95149	O95149	O95149	O95149	SNUPN	Snurportin-1 (RNA U transporter 1)	reviewed	5	5	High	2	4	2	Human	FALSE	NA	#VALUE!	NA	NA	NA	NA	NA	NA	NA	NA	NA	NA	NA	NA	2 v 2	0.125774	0.66819	0.853137	2 v 2	0.460543	0.511952	0.733112	2 v 2	0.691522	0.175057	0.550118	2 v 2	-0.219015	0.803402	0.999255	NA	NA	NA	NA
F2Z2X8, O95171	F2Z2X8, O95171	O95171	O95171	O95171	SCEL	Sciellin	reviewed	5	2	Medium	2	2	1	Human	FALSE	NA	#VALUE!	NA	NA	NA	NA	NA	NA	NA	NA	NA	NA	NA	NA	0 v 0	NA	NA	NA	0 v 0	NA	NA	NA	0 v 0	NA	NA	NA	0 v 0	NA	NA	NA	NA	NA	NA	NA
B4DWG0, B4E372, O95199	B4DWG0, B4E372, O95199	O95199	B4DWG0	O95199	RCBTB2	RCC1 and BTB domain-containing protein 2 (Chromosome condensation 1-like) (CHC1-L) (RCC1-like G exchanging factor) (Regulator of chromosome condensation and BTB domain-containing protein 2)	reviewed	4	5	High	2	6	2	Human	FALSE	NA	#VALUE!	NA	NA	NA	NA	NA	NA	NA	NA	NA	NA	NA	NA	2 v 2	0.319932	0.0848842	0.61774	2 v 2	0.191209	0.676959	0.817466	2 v 2	0.574262	0.0254832	0.342952	2 v 2	-0.400356	0.474774	0.999255	NA	NA	NA	NA
O95210	O95210	O95210	O95210	O95210	STBD1	Starch-binding domain-containing protein 1 (Genethonin-1) (Glycophagy cargo receptor STBD1)	reviewed	5	8	High	2	3	2	Human	FALSE	NA	#VALUE!	NA	NA	NA	NA	NA	NA	NA	NA	NA	NA	NA	NA	0 v 0	NA	NA	NA	0 v 0	NA	NA	NA	0 v 0	NA	NA	NA	0 v 0	NA	NA	NA	NA	NA	NA	NA
O95218	O95218	O95218	O95218	O95218	ZRANB2	Zinc finger Ran-binding domain-containing protein 2 (Zinc finger protein 265) (Zinc finger, splicing)	reviewed	5	7	High	2	2	2	Human	FALSE	NA	#VALUE!	NA	NA	NA	NA	NA	NA	NA	NA	NA	NA	NA	NA	2 v 1	-0.206477	NA	NA	2 v 1	0.664162	NA	NA	2 v 1	0.630627	NA	NA	1 v 1	-0.73016	NA	NA	2.76353	NA	NA	NA
F8W9T3, F8WDD4, O95219	O95219	O95219	O95219	O95219	SNX4	Sorting nexin-4	reviewed	5	8	High	2	4	2	Human	FALSE	NA	#VALUE!	NA	NA	NA	NA	NA	NA	NA	NA	NA	NA	NA	NA	0 v 0	NA	NA	NA	0 v 0	NA	NA	NA	0 v 0	NA	NA	NA	0 v 0	NA	NA	NA	NA	NA	NA	NA
O95229	O95229	O95229	O95229	O95229	ZWINT	ZW10 interactor (ZW10-interacting protein 1) (Zwint-1)	reviewed	5	8	High	2	3	2	Human	FALSE	NA	#VALUE!	NA	NA	NA	NA	NA	NA	NA	NA	NA	NA	NA	NA	0 v 0	NA	NA	NA	0 v 0	NA	NA	NA	0 v 0	NA	NA	NA	0 v 0	NA	NA	NA	NA	NA	NA	NA
O95235	O95235	O95235	O95235	O95235	KIF20A	Kinesin-like protein KIF20A (GG10_2) (Mitotic kinesin-like protein 2) (MKlp2) (Rab6-interacting kinesin-like protein) (Rabkinesin-6)	reviewed	5	2	High	2	2	2	Human	FALSE	NA	#VALUE!	NA	NA	NA	NA	NA	NA	NA	NA	NA	NA	NA	NA	0 v 0	NA	NA	NA	0 v 0	NA	NA	NA	0 v 0	NA	NA	NA	0 v 0	NA	NA	NA	NA	NA	NA	NA
O95278	O95278	O95278	O95278	O95278	EPM2A	Laforin (EC 3.1.3.-) (EC 3.1.3.16) (EC 3.1.3.48) (Glucan phosphatase) (Glycogen phosphatase) (Lafora PTPase) (LAFPTPase)	reviewed	5	6	High	2	4	2	Human	FALSE	NA	#VALUE!	NA	NA	NA	NA	NA	NA	NA	NA	NA	NA	NA	NA	2 v 2	-0.407181	0.0862034	0.61774	2 v 2	-0.450481	0.197505	0.624359	2 v 2	-0.282997	0.607946	0.814352	1 v 1	0.323788	NA	NA	3.82384	4.32483	NA	NA
O95297	O95297	O95297	O95297	O95297	MPZL1	Myelin protein zero-like protein 1 (Protein zero-related)	reviewed	5	4	Medium	1	2	1	Human	FALSE	NA	#VALUE!	NA	NA	NA	NA	NA	NA	NA	NA	NA	NA	NA	NA	0 v 0	NA	NA	NA	0 v 0	NA	NA	NA	0 v 0	NA	NA	NA	0 v 0	NA	NA	NA	NA	NA	NA	NA
O95343, O95475	O95343, O95475	O95343	O95343	O95343	SIX3	Homeobox protein SIX3 (Sine oculis homeobox homolog 3)	reviewed	5	5	High	1	2	1	Human	FALSE	NA	#VALUE!	NA	NA	NA	NA	NA	NA	NA	NA	NA	NA	NA	NA	2 v 2	-0.483152	0.351312	0.732055	2 v 2	-0.915013	0.146862	0.624359	2 v 2	-0.531728	0.527421	0.781198	1 v 1	0.056034	NA	NA	3.54757	4.05704	NA	NA
G3V3W9, G3V438, H0YJ63, H0YJG7, H0YJU2, O95433	O95433	O95433	O95433	O95433	AHSA1	Activator of 90 kDa heat shock protein ATPase homolog 1 (AHA1) (p38)	reviewed	5	20	High	5	7	5	Human	FALSE	NA	#VALUE!	NA	NA	NA	NA	NA	NA	NA	NA	NA	NA	NA	NA	0 v 0	NA	NA	NA	0 v 0	NA	NA	NA	0 v 0	NA	NA	NA	0 v 0	NA	NA	NA	NA	NA	NA	NA
A0A494BZU6, A0A494BZW7, A0A494C0K5, A0A494C0P9, A0A494C0Q2, A0A494C0Q6, A0A494C0W0, A0A494C156, A0A494C1G3, A0A494C1K5, A0A494C1N1, A0A8V8TMN8, H3BRK1, O95453	A0A494BZU6, A0A494BZW7, A0A494C0K5, A0A494C0P9, A0A494C0Q2, A0A494C0Q6, A0A494C0W0, A0A494C156, A0A494C1G3, A0A494C1K5, A0A494C1N1, A0A8V8TMN8, H3BRK1, O95453	O95453	A0A494C0W0	O95453	PARN	Poly(A)-specific ribonuclease PARN (EC 3.1.13.4) (Deadenylating nuclease) (Deadenylation nuclease) (Polyadenylate-specific ribonuclease)	reviewed	5	3	High	2	3	2	Human	FALSE	NA	#VALUE!	NA	NA	NA	NA	NA	NA	NA	NA	NA	NA	NA	NA	0 v 0	NA	NA	NA	0 v 0	NA	NA	NA	0 v 0	NA	NA	NA	0 v 0	NA	NA	NA	NA	NA	NA	NA
O95456	O95456	O95456	O95456	O95456	PSMG1	Proteasome assembly chaperone 1 (PAC-1) (Chromosome 21 leucine-rich protein) (C21-LRP) (Down syndrome critical region protein 2)	reviewed	5	13	High	3	5	3	Human	FALSE	NA	#VALUE!	NA	NA	NA	NA	NA	NA	NA	NA	NA	NA	NA	NA	0 v 0	NA	NA	NA	0 v 0	NA	NA	NA	0 v 0	NA	NA	NA	0 v 0	NA	NA	NA	NA	NA	NA	NA
A0A0A0MR98, O95544	A0A0A0MR98, O95544	O95544	A0A0A0MR98	O95544	NADK	NAD kinase (EC 2.7.1.23) (Poly(P)/ATP NAD kinase)	reviewed	5	5	Medium	2	2	2	Human	FALSE	NA	#VALUE!	NA	NA	NA	NA	NA	NA	NA	NA	NA	NA	NA	NA	0 v 0	NA	NA	NA	0 v 0	NA	NA	NA	0 v 0	NA	NA	NA	0 v 0	NA	NA	NA	NA	NA	NA	NA
O95551	O95551	O95551	O95551	O95551	TDP2	Tyrosyl-DNA phosphodiesterase 2 (Tyr-DNA phosphodiesterase 2) (hTDP2) (EC 3.1.4.-) (5'-tyrosyl-DNA phosphodiesterase) (5'-Tyr-DNA phosphodiesterase) (ETS1-associated protein 2) (ETS1-associated protein II) (EAPII) (TRAF and TNF receptor-associated protein) (Tyrosyl-RNA phosphodiesterase) (VPg unlinkase)	reviewed	5	7	High	2	3	2	Human	FALSE	NA	#VALUE!	NA	NA	NA	NA	NA	NA	NA	NA	NA	NA	NA	NA	0 v 0	NA	NA	NA	0 v 0	NA	NA	NA	0 v 0	NA	NA	NA	0 v 0	NA	NA	NA	NA	NA	NA	NA
A0A8Q3SHZ3, O95613	A0A8Q3SHZ3, O95613	O95613	A0A8Q3SHZ3	O95613	PCNT	Pericentrin (Kendrin) (Pericentrin-B)	reviewed	5	1	High	3	3	3	Human	FALSE	NA	#VALUE!	NA	NA	NA	NA	NA	NA	NA	NA	NA	NA	NA	NA	0 v 0	NA	NA	NA	0 v 0	NA	NA	NA	0 v 0	NA	NA	NA	0 v 0	NA	NA	NA	NA	NA	NA	NA
A0A804HHU9, A0A804HHV2, A0A804HI64, A0A804HIF8, A0A804HII8, A0A804HIJ2, A0A804HIV0, A0A804HJ64, A0A804HJS0, A0A804HKA6, A0A804HL27, C9JK83, F5H5B9, O95630	A0A804HHU9, A0A804HHV2, A0A804HI64, A0A804HIF8, A0A804HII8, A0A804HIJ2, A0A804HIV0, A0A804HJ64, A0A804HJS0, A0A804HKA6, A0A804HL27, C9JK83, F5H5B9, O95630	O95630	A0A804HJ64	O95630	STAMBP	STAM-binding protein (EC 3.4.19.-) (Associated molecule with the SH3 domain of STAM) (Endosome-associated ubiquitin isopeptidase)	reviewed	5	5	High	1	2	1	Human	FALSE	NA	#VALUE!	NA	NA	NA	NA	NA	NA	NA	NA	NA	NA	NA	NA	2 v 2	-0.437556	0.188231	0.663655	2 v 2	-0.462213	0.0511222	0.622267	2 v 2	-0.0816586	0.695882	0.866687	1 v 1	-0.169491	NA	NA	3.32532	3.20626	NA	NA
O95671	O95671	O95671	O95671	O95671	ASMTL	Probable bifunctional dTTP/UTP pyrophosphatase/methyltransferase protein [Includes: dTTP/UTP pyrophosphatase (dTTPase/UTPase) (EC 3.6.1.9) (Nucleoside triphosphate pyrophosphatase) (Nucleotide pyrophosphatase) (Nucleotide PPase); N-acetylserotonin O-methyltransferase-like protein (ASMTL) (EC 2.1.1.-)]	reviewed	5	4	High	3	4	3	Human	FALSE	NA	#VALUE!	NA	NA	NA	NA	NA	NA	NA	NA	NA	NA	NA	NA	2 v 2	0.13951	0.724848	0.886192	2 v 2	0.129006	0.202718	0.624359	2 v 2	0.070041	0.911831	0.973259	2 v 2	0.0236529	0.5	0.999255	NA	NA	NA	NA
A0A0A0MQS4, K7ERD7, O95707	A0A0A0MQS4, K7ERD7, O95707	O95707	O95707	O95707	POP4	Ribonuclease P protein subunit p29 (hPOP4)	reviewed	5	5	Medium	1	1	1	Human	FALSE	NA	#VALUE!	NA	NA	NA	NA	NA	NA	NA	NA	NA	NA	NA	NA	2 v 2	-0.475237	0.384802	0.744741	2 v 2	-0.946435	0.216849	0.624359	2 v 2	-0.223406	0.208916	0.574786	1 v 1	1.03525	NA	NA	NA	NA	3.76179	4.09404
A0A0J9YVP0, A0A0J9YXQ8, A0A3B3IRP6, O95714	O95714	O95714	O95714	O95714	HERC2	E3 ubiquitin-protein ligase HERC2 (EC 2.3.2.26) (HECT domain and RCC1-like domain-containing protein 2) (HECT-type E3 ubiquitin transferase HERC2)	reviewed	5	2	High	7	7	7	Human	FALSE	NA	#VALUE!	NA	NA	NA	NA	NA	NA	NA	NA	NA	NA	NA	NA	2 v 2	-0.0930209	0.415682	0.756713	2 v 2	0.0536988	0.711322	0.834504	2 v 2	-0.020596	0.963251	0.988114	2 v 2	0.215777	0.528608	0.999255	NA	NA	NA	NA
O95716	O95716	O95716	O95716	O95716	RAB3D	Ras-related protein Rab-3D	reviewed	5	14	High	3	6	1	Human	FALSE	NA	#VALUE!	NA	NA	NA	NA	NA	NA	NA	NA	NA	NA	NA	NA	0 v 0	NA	NA	NA	0 v 0	NA	NA	NA	0 v 0	NA	NA	NA	0 v 0	NA	NA	NA	NA	NA	NA	NA
C9JIG9, O95747	O95747	O95747	O95747	O95747	OXSR1	Serine/threonine-protein kinase OSR1 (EC 2.7.11.1) (Oxidative stress-responsive 1 protein)	reviewed	5	14	High	6	8	5	Human	FALSE	NA	#VALUE!	NA	NA	NA	NA	NA	NA	NA	NA	NA	NA	NA	NA	2 v 2	0.164993	0.881111	0.954573	2 v 2	-2.05846	0.372234	0.666517	2 v 2	1.48206	0.388266	0.709768	1 v 1	-0.975643	NA	NA	NA	NA	1.74916	2.04677
E9PDE8, O95757	E9PDE8, O95757	O95757	E9PDE8	O95757	HSPA4L	Heat shock 70 kDa protein 4L (Heat shock 70-related protein APG-1) (Heat-shock protein family A member 4-like protein) (HSPA4-like protein) (Osmotic stress protein 94)	reviewed	4	4	High	4	9	1	Human	FALSE	NA	#VALUE!	NA	NA	NA	NA	NA	NA	NA	NA	NA	NA	NA	NA	0 v 0	NA	NA	NA	0 v 0	NA	NA	NA	0 v 0	NA	NA	NA	0 v 0	NA	NA	NA	NA	NA	NA	NA
O95758, X6R242	O95758	O95758	O95758	O95758	PTBP3	Polypyrimidine tract-binding protein 3 (Regulator of differentiation 1) (Rod1)	reviewed	5	6	High	4	9	1	Human	FALSE	NA	#VALUE!	NA	NA	NA	NA	NA	NA	NA	NA	NA	NA	NA	NA	0 v 0	NA	NA	NA	0 v 0	NA	NA	NA	0 v 0	NA	NA	NA	0 v 0	NA	NA	NA	NA	NA	NA	NA
A0A2R8YFV2, A0A669KAV7, A0A669KBG4, A0A669KBH9, B9EGQ5, M0QXA7, O95785	A0A2R8YFV2, A0A669KAV7, A0A669KBG4, A0A669KBH9, B9EGQ5, M0QXA7, O95785	O95785	B9EGQ5	O95785	WIZ	Protein Wiz (Widely-interspaced zinc finger-containing protein) (Zinc finger protein 803)	reviewed	5	2	Medium	2	3	2	Human	FALSE	NA	#VALUE!	NA	NA	NA	NA	NA	NA	NA	NA	NA	NA	NA	NA	0 v 0	NA	NA	NA	0 v 0	NA	NA	NA	0 v 0	NA	NA	NA	0 v 0	NA	NA	NA	NA	NA	NA	NA
A0A7P0TB70, A2A376, B3KWW1, O95786	A0A7P0TB70, A2A376, B3KWW1, O95786	O95786	B3KWW1	O95786	RIGI	Antiviral innate immune response receptor RIG-I (ATP-dependent RNA helicase DDX58) (EC 3.6.4.13) (DEAD box protein 58) (RIG-I-like receptor 1) (RLR-1) (RNA sensor RIG-I) (Retinoic acid-inducible gene 1 protein) (RIG-1) (Retinoic acid-inducible gene I protein) (RIG-I)	reviewed	5	2	High	1	2	1	Human	FALSE	NA	#VALUE!	NA	NA	NA	NA	NA	NA	NA	NA	NA	NA	NA	NA	0 v 0	NA	NA	NA	0 v 0	NA	NA	NA	0 v 0	NA	NA	NA	0 v 0	NA	NA	NA	NA	NA	NA	NA
O95801	O95801	O95801	O95801	O95801	TTC4	Tetratricopeptide repeat protein 4 (TPR repeat protein 4)	reviewed	5	7	High	3	3	3	Human	FALSE	NA	#VALUE!	NA	NA	NA	NA	NA	NA	NA	NA	NA	NA	NA	NA	0 v 0	NA	NA	NA	0 v 0	NA	NA	NA	0 v 0	NA	NA	NA	0 v 0	NA	NA	NA	NA	NA	NA	NA
A0A0D9SEY1, E7EN19, E7ENQ1, E7EX83, H7C0P6, H7C360, O95819	A0A0D9SEY1, E7EN19, E7ENQ1, O95819	O95819	E7ENQ1	O95819	MAP4K4	Mitogen-activated protein kinase kinase kinase kinase 4 (EC 2.7.11.1) (HPK/GCK-like kinase HGK) (MAPK/ERK kinase kinase kinase 4) (MEK kinase kinase 4) (MEKKK 4) (Nck-interacting kinase)	reviewed	5	15	High	17	41	1	Human	FALSE	NA	#VALUE!	NA	NA	NA	NA	NA	NA	NA	NA	NA	NA	NA	NA	0 v 0	NA	NA	NA	0 v 0	NA	NA	NA	0 v 0	NA	NA	NA	0 v 0	NA	NA	NA	NA	NA	NA	NA
A6NMA8, O95825	A6NMA8, O95825	O95825	O95825	O95825	CRYZL1	Quinone oxidoreductase-like protein 1 (EC 1.-.-.-) (Protein 4P11) (Quinone oxidoreductase homolog 1) (QOH-1) (Zeta-crystallin homolog)	reviewed	3	2	Medium	1	1	1	Human	FALSE	NA	#VALUE!	NA	NA	NA	NA	NA	NA	NA	NA	NA	NA	NA	NA	0 v 0	NA	NA	NA	0 v 0	NA	NA	NA	0 v 0	NA	NA	NA	0 v 0	NA	NA	NA	NA	NA	NA	NA
A0A087WY35, O95965	A0A087WY35, O95965	O95965	A0A087WY35	O95965	ITGBL1	Integrin beta-like protein 1 (Osteoblast-specific cysteine-rich protein) (Ten integrin EGF-like repeat domain-containing protein)	reviewed	4	3	Medium	1	1	1	Human	FALSE	NA	#VALUE!	NA	NA	NA	NA	NA	NA	NA	NA	NA	NA	NA	NA	0 v 0	NA	NA	NA	0 v 0	NA	NA	NA	0 v 0	NA	NA	NA	0 v 0	NA	NA	NA	NA	NA	NA	NA
O96019	O96019	O96019	O96019	O96019	ACTL6A	Actin-like protein 6A (53 kDa BRG1-associated factor A) (Actin-related protein Baf53a) (ArpNbeta) (BRG1-associated factor 53A) (BAF53A) (INO80 complex subunit K)	reviewed	5	2	High	1	2	1	Human	FALSE	NA	#VALUE!	NA	NA	NA	NA	NA	NA	NA	NA	NA	NA	NA	NA	0 v 0	NA	NA	NA	0 v 0	NA	NA	NA	0 v 0	NA	NA	NA	0 v 0	NA	NA	NA	NA	NA	NA	NA
A0A087WZB1, A0A8I5KPU0, A0A8I5KR71, A0A8I5KVD2, A0A8I5KW26, A0A8I5KYU1, A0A8I5QKT9, A0A8I5QKX1, A0A8J8YWN6, A0A8J8Z3C6, B1AHF3, P00387	A0A8I5KR71, A0A8I5KW26, A0A8I5QKX1, A0A8J8YWN6, A0A8J8Z3C6, P00387	P00387	A0A8I5QKX1	P00387	CYB5R3	NADH-cytochrome b5 reductase 3 (B5R) (Cytochrome b5 reductase) (EC 1.6.2.2) (Diaphorase-1)	reviewed	5	17	High	3	3	3	Human	FALSE	NA	#VALUE!	NA	NA	NA	NA	NA	NA	NA	NA	NA	NA	NA	NA	2 v 2	0.389487	0.536269	0.794058	2 v 2	0.121379	0.813284	0.896001	2 v 2	0.549381	0.468432	0.748017	1 v 1	0.639232	NA	NA	NA	NA	3.36651	2.03417
A6PVK5, P00488, Q9NQP5	A6PVK5, P00488, Q9NQP5	P00488	Q9NQP5	P00488	F13A1	Coagulation factor XIII A chain (Coagulation factor XIIIa) (EC 2.3.2.13) (Protein-glutamine gamma-glutamyltransferase A chain) (Transglutaminase A chain)	reviewed	5	2	High	1	1	1	Human	FALSE	NA	#VALUE!	NA	NA	NA	NA	NA	NA	NA	NA	NA	NA	NA	NA	0 v 0	NA	NA	NA	0 v 0	NA	NA	NA	0 v 0	NA	NA	NA	0 v 0	NA	NA	NA	NA	NA	NA	NA
G3V2H3, G3V5M2, P00491	G3V2H3, G3V5M2, P00491	P00491	G3V5M2	P00491	PNP	Purine nucleoside phosphorylase (PNP) (EC 2.4.2.1) (Inosine phosphorylase) (Inosine-guanosine phosphorylase)	reviewed	5	4	Medium	1	1	1	Human	FALSE	NA	#VALUE!	NA	NA	NA	NA	NA	NA	NA	NA	NA	NA	NA	NA	0 v 0	NA	NA	NA	0 v 0	NA	NA	NA	0 v 0	NA	NA	NA	0 v 0	NA	NA	NA	NA	NA	NA	NA
P00505	P00505	P00505	P00505	P00505	GOT2	Aspartate aminotransferase, mitochondrial (mAspAT) (EC 2.6.1.1) (EC 2.6.1.7) (Fatty acid-binding protein) (FABP-1) (Glutamate oxaloacetate transaminase 2) (Kynurenine aminotransferase 4) (Kynurenine aminotransferase IV) (Kynurenine--oxoglutarate transaminase 4) (Kynurenine--oxoglutarate transaminase IV) (Plasma membrane-associated fatty acid-binding protein) (FABPpm) (Transaminase A)	reviewed	5	2	Medium	1	1	1	Human	FALSE	NA	#VALUE!	NA	NA	NA	NA	NA	NA	NA	NA	NA	NA	NA	NA	0 v 0	NA	NA	NA	0 v 0	NA	NA	NA	0 v 0	NA	NA	NA	0 v 0	NA	NA	NA	NA	NA	NA	NA
P00740	P00740	P00740	P00740	P00740	F9	Coagulation factor IX (EC 3.4.21.22) (Christmas factor) (Plasma thromboplastin component) (PTC) [Cleaved into: Coagulation factor IXa light chain; Coagulation factor IXa heavy chain]	reviewed	5	3	High	1	1	1	Human	FALSE	NA	#VALUE!	NA	NA	NA	NA	NA	NA	NA	NA	NA	NA	NA	NA	0 v 0	NA	NA	NA	0 v 0	NA	NA	NA	0 v 0	NA	NA	NA	0 v 0	NA	NA	NA	NA	NA	NA	NA
P00742	P00742	P00742	P00742	P00742	F10	Coagulation factor X (EC 3.4.21.6) (Stuart factor) (Stuart-Prower factor) [Cleaved into: Factor X light chain; Factor X heavy chain; Activated factor Xa heavy chain]	reviewed	5	2	Medium	1	1	1	Human	FALSE	NA	#VALUE!	NA	NA	NA	NA	NA	NA	NA	NA	NA	NA	NA	NA	0 v 0	NA	NA	NA	0 v 0	NA	NA	NA	0 v 0	NA	NA	NA	0 v 0	NA	NA	NA	NA	NA	NA	NA
P00846	P00846	P00846	P00846	P00846	MT-ATP6	ATP synthase subunit a (F-ATPase protein 6)	reviewed	5	4	High	1	1	1	Human	FALSE	NA	#VALUE!	NA	NA	NA	NA	NA	NA	NA	NA	NA	NA	NA	NA	0 v 0	NA	NA	NA	0 v 0	NA	NA	NA	0 v 0	NA	NA	NA	0 v 0	NA	NA	NA	NA	NA	NA	NA
A0A8Q3SID6, P01031	A0A8Q3SID6, P01031	P01031	P01031	P01031	C5	Complement C5 (C3 and PZP-like alpha-2-macroglobulin domain-containing protein 4) [Cleaved into: Complement C5 beta chain; Complement C5 alpha chain; C5a anaphylatoxin; Complement C5 alpha' chain]	reviewed	5	1	Medium	1	2	1	Human	TRUE	NA	#VALUE!	NA	NA	NA	NA	NA	NA	NA	NA	NA	NA	NA	NA	0 v 0	NA	NA	NA	0 v 0	NA	NA	NA	0 v 0	NA	NA	NA	0 v 0	NA	NA	NA	NA	NA	NA	NA
C9J0E4, P01040	P01040	P01040	P01040	P01040	CSTA	Cystatin-A (Cystatin-AS) (Stefin-A) [Cleaved into: Cystatin-A, N-terminally processed]	reviewed	5	34	High	3	3	3	Human	FALSE	NA	#VALUE!	NA	NA	NA	NA	NA	NA	NA	NA	NA	NA	NA	NA	2 v 2	0.88129	0.478985	0.771829	2 v 2	1.38861	0.125647	0.623623	2 v 2	1.06562	0.381778	0.708593	1 v 1	-0.591535	NA	NA	2.90534	1.46557	NA	NA
H0YM92, H0YMD1, J3KMZ9, P01130	H0YMD1, J3KMZ9, P01130	P01130	J3KMZ9	P01130	LDLR	Low-density lipoprotein receptor (LDL receptor)	reviewed	5	5	High	3	3	3	Human	FALSE	NA	#VALUE!	NA	NA	NA	NA	NA	NA	NA	NA	NA	NA	NA	NA	2 v 2	-0.808808	0.276934	0.706798	2 v 2	0.472468	0.630314	0.792153	2 v 2	-1.09848	0.632837	0.830705	1 v 1	1.4245	NA	NA	4.91359	5.82273	NA	NA
P01344	P01344	P01344	P01344	P01344	IGF2	Insulin-like growth factor II (IGF-II) (Somatomedin-A) (T3M-11-derived growth factor) [Cleaved into: Insulin-like growth factor II; Insulin-like growth factor II Ala-25 Del; Preptin]	reviewed	5	5	Medium	1	1	1	Human	TRUE	NA	#VALUE!	NA	NA	NA	NA	NA	NA	NA	NA	NA	NA	NA	NA	0 v 0	NA	NA	NA	0 v 0	NA	NA	NA	0 v 0	NA	NA	NA	0 v 0	NA	NA	NA	NA	NA	NA	NA
A0A5H1ZRQ3, P01834	A0A5H1ZRQ3, P01834	P01834	P01834	P01834	IGKC	Immunoglobulin kappa constant (Ig kappa chain C region) (Ig kappa chain C region AG) (Ig kappa chain C region CUM) (Ig kappa chain C region EU) (Ig kappa chain C region OU) (Ig kappa chain C region ROY) (Ig kappa chain C region TI)	reviewed	5	19	High	1	1	1	Human	FALSE	NA	#VALUE!	NA	NA	NA	NA	NA	NA	NA	NA	NA	NA	NA	NA	0 v 0	NA	NA	NA	0 v 0	NA	NA	NA	0 v 0	NA	NA	NA	0 v 0	NA	NA	NA	NA	NA	NA	NA
A0A0A0MS07, A0A0A0MS08, P01857	A0A0A0MS07, A0A0A0MS08, P01857	P01857	P01857	P01857	IGHG1	Immunoglobulin heavy constant gamma 1 (Ig gamma-1 chain C region) (Ig gamma-1 chain C region EU) (Ig gamma-1 chain C region KOL) (Ig gamma-1 chain C region NIE)	reviewed	5	5	High	1	1	1	Human	FALSE	NA	#VALUE!	NA	NA	NA	NA	NA	NA	NA	NA	NA	NA	NA	NA	0 v 0	NA	NA	NA	0 v 0	NA	NA	NA	0 v 0	NA	NA	NA	0 v 0	NA	NA	NA	NA	NA	NA	NA
A0A0G2JMB2, A0A286YEY1, A0A286YEY5, P01876, P01877	A0A0G2JMB2, A0A286YEY1, A0A286YEY5, P01876, P01877	P01876	P01876	P01876	IGHA1	Immunoglobulin heavy constant alpha 1 (Ig alpha-1 chain C region) (Ig alpha-1 chain C region BUR) (Ig alpha-1 chain C region TRO)	reviewed	5	3	Medium	1	1	1	Human	FALSE	NA	#VALUE!	NA	NA	NA	NA	NA	NA	NA	NA	NA	NA	NA	NA	0 v 0	NA	NA	NA	0 v 0	NA	NA	NA	0 v 0	NA	NA	NA	0 v 0	NA	NA	NA	NA	NA	NA	NA
A0A140T951, A0A140T997, A0A140T9D4, A0A140T9Y5, A0A140TA02, A0A140TA11, A0A140TA14, A0A140TA21, A0A1W2PNR7, A0A1W2PNZ7, A0A1W2PP29, A0A8Q3SIV3, D5H3J5, P01889, Q2L6G2, Q5SS57, S6AU73	A0A1W2PP29, P01889, Q5SS57	P01889	A0A1W2PP29	P01889	HLA-B	HLA class I histocompatibility antigen, B alpha chain (Human leukocyte antigen B) (HLA-B)	reviewed	5	14	High	4	12	1	Human	FALSE	NA	#VALUE!	NA	NA	NA	NA	NA	NA	NA	NA	NA	NA	NA	NA	0 v 0	NA	NA	NA	0 v 0	NA	NA	NA	0 v 0	NA	NA	NA	0 v 0	NA	NA	NA	NA	NA	NA	NA
A0A2R8Y7R2, E9PFT6, P02042, P68871	A0A2R8Y7R2, E9PFT6, P02042, P68871	P02042	E9PFT6	P02042	HBD	Hemoglobin subunit delta (Delta-globin) (Hemoglobin delta chain)	reviewed	5	13	High	2	5	1	Human	TRUE	NA	#VALUE!	NA	NA	NA	NA	NA	NA	NA	NA	NA	NA	NA	NA	0 v 0	NA	NA	NA	0 v 0	NA	NA	NA	0 v 0	NA	NA	NA	0 v 0	NA	NA	NA	NA	NA	NA	NA
B0QYF8, F2Z2F1, F2Z337, P02144	B0QYF8, F2Z2F1, F2Z337, P02144	P02144	F2Z2F1	P02144	MB	Myoglobin	reviewed	5	15	High	2	2	1	Human	TRUE	NA	#VALUE!	NA	NA	NA	NA	NA	NA	NA	NA	NA	NA	NA	NA	0 v 0	NA	NA	NA	0 v 0	NA	NA	NA	0 v 0	NA	NA	NA	0 v 0	NA	NA	NA	NA	NA	NA	NA
F8W696, P02647	F8W696, P02647	P02647	P02647	P02647	APOA1	Apolipoprotein A-I (Apo-AI) (ApoA-I) (Apolipoprotein A1) [Cleaved into: Proapolipoprotein A-I (ProapoA-I); Truncated apolipoprotein A-I (Apolipoprotein A-I(1-242))]	reviewed	5	5	High	2	3	1	Human	FALSE	NA	#VALUE!	NA	NA	NA	NA	NA	NA	NA	NA	NA	NA	NA	NA	0 v 0	NA	NA	NA	0 v 0	NA	NA	NA	0 v 0	NA	NA	NA	0 v 0	NA	NA	NA	NA	NA	NA	NA
A0A0S2Z4L5, A0A8I5KQV4, A0A8I5KS16, A0A8I5KSB0, A0A8I5KSV6, A0A8I5KTA5, A0A8I5KWF7, A0A8I5KWS9, A0A8I5KYC4, A0A8I5QKU8, A0A8I5QKZ6, H7C155, P04049	A0A0S2Z4L5, A0A8I5KQV4, A0A8I5KSB0, A0A8I5KSV6, A0A8I5KTA5, A0A8I5KWF7, H7C155, P04049	P04049	A0A8I5KSB0	P04049	RAF1	RAF proto-oncogene serine/threonine-protein kinase (EC 2.7.11.1) (Proto-oncogene c-RAF) (cRaf) (Raf-1)	reviewed	5	7	High	4	6	2	Human	FALSE	NA	#VALUE!	NA	NA	NA	NA	NA	NA	NA	NA	NA	NA	NA	NA	0 v 0	NA	NA	NA	0 v 0	NA	NA	NA	0 v 0	NA	NA	NA	0 v 0	NA	NA	NA	NA	NA	NA	NA
A0A0G2JLB3, A0A0G2JNZ0, A0A0G2JNZ5, P04062	A0A0G2JLB3, A0A0G2JNZ0, A0A0G2JNZ5, P04062	P04062	A0A0G2JLB3	P04062	GBA1	Lysosomal acid glucosylceramidase (Lysosomal acid GCase) (EC 3.2.1.45) (Acid beta-glucosidase) (Alglucerase) (Beta-glucocerebrosidase) (Beta-GC) (Beta-glucosylceramidase 1) (Cholesterol glucosyltransferase) (SGTase) (EC 2.4.1.-) (Cholesteryl-beta-glucosidase) (EC 3.2.1.-) (D-glucosyl-N-acylsphingosine glucohydrolase) (Glucosylceramidase beta 1) (Imiglucerase) (Lysosomal cholesterol glycosyltransf…	reviewed	5	2	Medium	1	1	1	Human	FALSE	NA	#VALUE!	NA	NA	NA	NA	NA	NA	NA	NA	NA	NA	NA	NA	0 v 0	NA	NA	NA	0 v 0	NA	NA	NA	0 v 0	NA	NA	NA	0 v 0	NA	NA	NA	NA	NA	NA	NA
P04114	P04114	P04114	P04114	P04114	APOB	Apolipoprotein B-100 (Apo B-100) [Cleaved into: Apolipoprotein B-48 (Apo B-48)]	reviewed	5	0	High	1	1	1	Human	FALSE	NA	#VALUE!	NA	NA	NA	NA	NA	NA	NA	NA	NA	NA	NA	NA	0 v 0	NA	NA	NA	0 v 0	NA	NA	NA	0 v 0	NA	NA	NA	0 v 0	NA	NA	NA	NA	NA	NA	NA
B4DTR1, J3QLU9, P04626	B4DTR1, J3QLU9, P04626	P04626	J3QLU9	P04626	ERBB2	Receptor tyrosine-protein kinase erbB-2 (EC 2.7.10.1) (Metastatic lymph node gene 19 protein) (MLN 19) (Proto-oncogene Neu) (Proto-oncogene c-ErbB-2) (Tyrosine kinase-type cell surface receptor HER2) (p185erbB2) (CD antigen CD340)	reviewed	5	2	High	2	4	1	Human	FALSE	NA	#VALUE!	NA	NA	NA	NA	NA	NA	NA	NA	NA	NA	NA	NA	0 v 0	NA	NA	NA	0 v 0	NA	NA	NA	0 v 0	NA	NA	NA	0 v 0	NA	NA	NA	NA	NA	NA	NA
A0A075B7C0, A0A0C4DGQ5, K7EIV0, K7EKD8, K7ELJ7, K7EM73, K7ES78, P04632, Q96L46, U3KPR7, U3KQE2	A0A0C4DGQ5, K7EKD8, P04632	P04632	P04632	P04632	CAPNS1	Calpain small subunit 1 (CSS1) (Calcium-activated neutral proteinase small subunit) (CANP small subunit) (Calcium-dependent protease small subunit) (CDPS) (Calcium-dependent protease small subunit 1) (Calpain regulatory subunit)	reviewed	5	31	High	5	13	5	Human	FALSE	NA	#VALUE!	NA	NA	NA	NA	NA	NA	NA	NA	NA	NA	NA	NA	2 v 2	-0.378624	0.399945	0.753801	2 v 2	-0.229242	0.718955	0.838561	2 v 2	-0.379641	0.675534	0.851797	1 v 1	0.311511	NA	NA	3.80686	4.64223	NA	NA
P04818	P04818	P04818	P04818	P04818	TYMS	Thymidylate synthase (TS) (TSase) (EC 2.1.1.45)	reviewed	5	6	High	2	2	2	Human	FALSE	NA	#VALUE!	NA	NA	NA	NA	NA	NA	NA	NA	NA	NA	NA	NA	0 v 0	NA	NA	NA	0 v 0	NA	NA	NA	0 v 0	NA	NA	NA	0 v 0	NA	NA	NA	NA	NA	NA	NA
A8MTJ3, P04899, P08754, P11488, P19087, P63096	P04899	P04899	P04899	P04899	GNAI2	Guanine nucleotide-binding protein G(i) subunit alpha-2 (Adenylate cyclase-inhibiting G alpha protein)	reviewed	5	10	High	3	6	2	Human	FALSE	NA	#VALUE!	NA	NA	NA	NA	NA	NA	NA	NA	NA	NA	NA	NA	0 v 0	NA	NA	NA	0 v 0	NA	NA	NA	0 v 0	NA	NA	NA	0 v 0	NA	NA	NA	NA	NA	NA	NA
A0A0A0MRG2, P05067	A0A0A0MRG2, P05067	P05067	A0A0A0MRG2	P05067	APP	Amyloid-beta precursor protein (APP) (ABPP) (APPI) (Alzheimer disease amyloid A4 protein homolog) (Alzheimer disease amyloid protein) (Amyloid precursor protein) (Amyloid-beta (A4) precursor protein) (Amyloid-beta A4 protein) (Cerebral vascular amyloid peptide) (CVAP) (PreA4) (Protease nexin-II) (PN-II) [Cleaved into: N-APP; Soluble APP-alpha (S-APP-alpha); Soluble APP-beta (S-APP-beta); C99 (Bet…	reviewed	5	2	Medium	2	6	2	Human	FALSE	NA	#VALUE!	NA	NA	NA	NA	NA	NA	NA	NA	NA	NA	NA	NA	0 v 0	NA	NA	NA	0 v 0	NA	NA	NA	0 v 0	NA	NA	NA	0 v 0	NA	NA	NA	NA	NA	NA	NA
A0A096LNZ9, A0A096LPJ4, P05161	P05161	P05161	P05161	P05161	ISG15	Ubiquitin-like protein ISG15 (Interferon-induced 15 kDa protein) (Interferon-induced 17 kDa protein) (IP17) (Ubiquitin cross-reactive protein) (hUCRP)	reviewed	5	13	High	2	4	2	Human	FALSE	NA	#VALUE!	NA	NA	NA	NA	NA	NA	NA	NA	NA	NA	NA	NA	2 v 2	-0.483764	0.658139	0.849086	2 v 2	-0.0612576	0.949289	0.972656	2 v 2	-0.153968	0.866505	0.958081	1 v 1	-0.0367118	NA	NA	3.46236	5.14394	NA	NA
C9JQS9, E7ETT1, E7ETT4, E7EUY3, E7EX59, E9PDR0, E9PEC3, F8WBI9, P05166	C9JQS9, E7ETT1, E7ETT4, E7EUY3, E7EX59, E9PDR0, E9PEC3, F8WBI9, P05166	P05166	C9JQS9	P05166	PCCB	Propionyl-CoA carboxylase beta chain, mitochondrial (PCCase subunit beta) (EC 6.4.1.3) (Propanoyl-CoA:carbon dioxide ligase subunit beta)	reviewed	5	6	Medium	2	2	2	Human	FALSE	NA	#VALUE!	NA	NA	NA	NA	NA	NA	NA	NA	NA	NA	NA	NA	0 v 0	NA	NA	NA	0 v 0	NA	NA	NA	0 v 0	NA	NA	NA	0 v 0	NA	NA	NA	NA	NA	NA	NA
D6R9H7, E7EPU7, E7EQ97, I3L0Y5, P05496, P48201, Q06055	D6R9H7, E7EPU7, E7EQ97, I3L0Y5, P05496, P48201, Q06055	P05496	P05496	P05496	ATP5MC1	ATP synthase F(0) complex subunit C1, mitochondrial (ATP synthase lipid-binding protein) (ATP synthase membrane subunit c locus 1) (ATP synthase proteolipid P1) (ATP synthase proton-transporting mitochondrial F(0) complex subunit C1) (ATPase protein 9) (ATPase subunit c)	reviewed	5	5	Medium	1	3	1	Human	FALSE	NA	#VALUE!	NA	NA	NA	NA	NA	NA	NA	NA	NA	NA	NA	NA	2 v 2	-0.0738069	0.840334	0.936637	2 v 2	-0.031114	0.795885	0.88643	2 v 2	0.310938	0.225798	0.588149	2 v 2	-0.0968036	0.868036	0.999255	NA	NA	NA	NA
C9JN98, P07093	P07093	P07093	P07093	P07093	SERPINE2	Glia-derived nexin (GDN) (Peptidase inhibitor 7) (PI-7) (Protease nexin 1) (PN-1) (Protease nexin I) (Serpin E2)	reviewed	5	4	High	2	2	2	Human	FALSE	NA	#VALUE!	NA	NA	NA	NA	NA	NA	NA	NA	NA	NA	NA	NA	0 v 0	NA	NA	NA	0 v 0	NA	NA	NA	0 v 0	NA	NA	NA	0 v 0	NA	NA	NA	NA	NA	NA	NA
H0Y9B6, H0YA83, P07686, Q5URX0	H0Y9B6, H0YA83, P07686, Q5URX0	P07686	Q5URX0	P07686	HEXB	Beta-hexosaminidase subunit beta (EC 3.2.1.52) (Beta-N-acetylhexosaminidase subunit beta) (Hexosaminidase subunit B) (Cervical cancer proto-oncogene 7 protein) (HCC-7) (N-acetyl-beta-glucosaminidase subunit beta) [Cleaved into: Beta-hexosaminidase subunit beta chain B; Beta-hexosaminidase subunit beta chain A]	reviewed	5	2	High	1	2	1	Human	FALSE	NA	#VALUE!	NA	NA	NA	NA	NA	NA	NA	NA	NA	NA	NA	NA	0 v 0	NA	NA	NA	0 v 0	NA	NA	NA	0 v 0	NA	NA	NA	0 v 0	NA	NA	NA	NA	NA	NA	NA
P07992	P07992	P07992	P07992	P07992	ERCC1	DNA excision repair protein ERCC-1	reviewed	5	4	Medium	1	1	1	Human	FALSE	NA	#VALUE!	NA	NA	NA	NA	NA	NA	NA	NA	NA	NA	NA	NA	0 v 0	NA	NA	NA	0 v 0	NA	NA	NA	0 v 0	NA	NA	NA	0 v 0	NA	NA	NA	NA	NA	NA	NA
P08047	P08047	P08047	P08047	P08047	SP1	Transcription factor Sp1	reviewed	5	4	High	1	3	1	Human	FALSE	NA	#VALUE!	NA	NA	NA	NA	NA	NA	NA	NA	NA	NA	NA	NA	2 v 2	0.34945	0.324452	0.724012	2 v 2	0.228926	0.268398	0.641872	2 v 2	0.637126	0.300969	0.655277	2 v 2	-0.540836	0.612851	0.999255	NA	NA	NA	NA
A0A0S2Z377, E5RFF0, E5RI05, E5RIU8, E5RJF5, E5RJR0, E5RK63, E5RK69, E7EMC6, P08133	P08133	P08133	P08133	P08133	ANXA6	Annexin A6 (67 kDa calelectrin) (Annexin VI) (Annexin-6) (Calphobindin-II) (CPB-II) (Chromobindin-20) (Lipocortin VI) (Protein III) (p68) (p70)	reviewed	5	18	High	9	9	9	Human	FALSE	NA	#VALUE!	NA	NA	NA	NA	NA	NA	NA	NA	NA	NA	NA	NA	2 v 2	0.770746	0.33534	0.725757	1 v 2	-0.521175	NA	NA	2 v 2	3.18799	0.489509	0.755258	1 v 1	-1.58496	NA	NA	NA	NA	1.14083	-0.265461
A0A2R8Y891, F8VX13, F8VZI0, F8VZQ1, P08237	A0A2R8Y891, P08237	P08237	P08237	P08237	PFKM	ATP-dependent 6-phosphofructokinase, muscle type (ATP-PFK) (PFK-M) (EC 2.7.1.11) (6-phosphofructokinase type A) (Phosphofructo-1-kinase isozyme A) (PFK-A) (Phosphohexokinase)	reviewed	5	7	High	5	9	4	Human	FALSE	NA	#VALUE!	NA	NA	NA	NA	NA	NA	NA	NA	NA	NA	NA	NA	2 v 2	-0.26647	0.36671	0.739419	2 v 2	-0.374871	0.422784	0.688078	2 v 2	-0.0360391	0.889973	0.966856	1 v 1	0.46421	NA	NA	NA	NA	3.18713	3.3701
A0A8Q3WLI8, A0A8Q3WLK5, P08559, P29803, Q5JPT9, Q5JPU0, Q5JPU1, Q5JPU2	P08559, Q5JPU2	P08559	P08559	P08559	PDHA1	Pyruvate dehydrogenase E1 component subunit alpha, somatic form, mitochondrial (EC 1.2.4.1) (PDHE1-A type I)	reviewed	5	11	High	5	8	5	Human	FALSE	NA	#VALUE!	NA	NA	NA	NA	NA	NA	NA	NA	NA	NA	NA	NA	0 v 0	NA	NA	NA	0 v 0	NA	NA	NA	0 v 0	NA	NA	NA	0 v 0	NA	NA	NA	NA	NA	NA	NA
A0A087WY39, A0A3B3ITQ8, P08572	A0A087WY39, A0A3B3ITQ8, P08572	P08572	A0A087WY39	P08572	COL4A2	Collagen alpha-2(IV) chain [Cleaved into: Canstatin]	reviewed	5	1	Medium	1	1	1	Human	FALSE	NA	#VALUE!	NA	NA	NA	NA	NA	NA	NA	NA	NA	NA	NA	NA	0 v 0	NA	NA	NA	0 v 0	NA	NA	NA	0 v 0	NA	NA	NA	0 v 0	NA	NA	NA	NA	NA	NA	NA
P08579	P08579	P08579	P08579	P08579	SNRPB2	U2 small nuclear ribonucleoprotein B'' (U2 snRNP B'')	reviewed	5	22	High	5	7	3	Human	FALSE	NA	#VALUE!	NA	NA	NA	NA	NA	NA	NA	NA	NA	NA	NA	NA	2 v 2	-0.0219982	0.949869	0.980167	2 v 2	-0.18965	0.298816	0.648722	2 v 2	0.0115494	0.875745	0.961484	2 v 2	-0.0593222	0.920797	0.999255	NA	NA	NA	NA
C9JKM5, H7C174, P08581	P08581	P08581	P08581	P08581	MET	Hepatocyte growth factor receptor (HGF receptor) (EC 2.7.10.1) (HGF/SF receptor) (Proto-oncogene c-Met) (Scatter factor receptor) (SF receptor) (Tyrosine-protein kinase Met)	reviewed	5	3	High	4	5	4	Human	FALSE	NA	#VALUE!	NA	NA	NA	NA	NA	NA	NA	NA	NA	NA	NA	NA	0 v 0	NA	NA	NA	0 v 0	NA	NA	NA	0 v 0	NA	NA	NA	0 v 0	NA	NA	NA	NA	NA	NA	NA
C9JM50, K7EMS3, P08727	P08727	P08727	P08727	P08727	KRT19	Keratin, type I cytoskeletal 19 (Cytokeratin-19) (CK-19) (Keratin-19) (K19)	reviewed	5	22	High	11	36	1	Human	TRUE	NA	#VALUE!	NA	NA	NA	NA	NA	NA	NA	NA	NA	NA	NA	NA	0 v 0	NA	NA	NA	0 v 0	NA	NA	NA	0 v 0	NA	NA	NA	0 v 0	NA	NA	NA	NA	NA	NA	NA
K7ELV1, K7EN18, P07333, P08922, P31152, Q16659, Q5H8Y1	P08922, Q5H8Y1	P08922	Q5H8Y1	P08922	ROS1	Proto-oncogene tyrosine-protein kinase ROS (EC 2.7.10.1) (Proto-oncogene c-Ros) (Proto-oncogene c-Ros-1) (Receptor tyrosine kinase c-ros oncogene 1) (c-Ros receptor tyrosine kinase)	reviewed	5	2	High	4	5	3	Human	FALSE	NA	#VALUE!	NA	NA	NA	NA	NA	NA	NA	NA	NA	NA	NA	NA	0 v 0	NA	NA	NA	0 v 0	NA	NA	NA	0 v 0	NA	NA	NA	0 v 0	NA	NA	NA	NA	NA	NA	NA
F8VNT9, F8VV56, F8VWK8, F8W022, P08962	F8VNT9, F8VV56, F8VWK8, F8W022, P08962	P08962	F8VWK8	P08962	CD63	CD63 antigen (Granulophysin) (Lysosomal-associated membrane protein 3) (LAMP-3) (Lysosome integral membrane protein 1) (Limp1) (Melanoma-associated antigen ME491) (OMA81H) (Ocular melanoma-associated antigen) (Tetraspanin-30) (Tspan-30) (CD antigen CD63)	reviewed	5	3	Medium	1	3	1	Human	FALSE	NA	#VALUE!	NA	NA	NA	NA	NA	NA	NA	NA	NA	NA	NA	NA	0 v 0	NA	NA	NA	0 v 0	NA	NA	NA	0 v 0	NA	NA	NA	0 v 0	NA	NA	NA	NA	NA	NA	NA
M0QXK2, M0QZG7, M0R221, M0R268, M0R2B8, P09012	M0R268, P09012	P09012	P09012	P09012	SNRPA	U1 small nuclear ribonucleoprotein A (U1 snRNP A) (U1-A) (U1A)	reviewed	5	8	High	3	4	1	Human	FALSE	NA	#VALUE!	NA	NA	NA	NA	NA	NA	NA	NA	NA	NA	NA	NA	0 v 0	NA	NA	NA	0 v 0	NA	NA	NA	0 v 0	NA	NA	NA	0 v 0	NA	NA	NA	NA	NA	NA	NA
B7Z415, D6RGG7, H0Y8F7, P09417	B7Z415, D6RGG7, P09417	P09417	P09417	P09417	QDPR	Dihydropteridine reductase (EC 1.5.1.34) (HDHPR) (Quinoid dihydropteridine reductase) (Short chain dehydrogenase/reductase family 33C member 1)	reviewed	5	12	Medium	2	3	2	Human	FALSE	NA	#VALUE!	NA	NA	NA	NA	NA	NA	NA	NA	NA	NA	NA	NA	0 v 0	NA	NA	NA	0 v 0	NA	NA	NA	0 v 0	NA	NA	NA	0 v 0	NA	NA	NA	NA	NA	NA	NA
A0A087WTJ7, A0A0S2Z4G6, H0YKP3, H0YKX5, P09493, Q6ZN40	A0A0S2Z4G6, P09493	P09493	A0A0S2Z4G6	P09493	TPM1	Tropomyosin alpha-1 chain (Alpha-tropomyosin) (Tropomyosin-1)	reviewed	5	33	High	11	32	1	Human	FALSE	NA	#VALUE!	NA	NA	NA	NA	NA	NA	NA	NA	NA	NA	NA	NA	2 v 2	0.132929	0.741029	0.892997	2 v 2	-0.496191	0.227566	0.624359	2 v 2	0.1998	0.584084	0.805286	1 v 1	0.633146	NA	NA	NA	NA	3.3575	3.32606
D6RJD1, H0Y9Q6, P09497	P09497	P09497	P09497	P09497	CLTB	Clathrin light chain B (Lcb)	reviewed	5	13	High	4	8	4	Human	FALSE	NA	#VALUE!	NA	NA	NA	NA	NA	NA	NA	NA	NA	NA	NA	NA	2 v 2	0.0884241	0.758453	0.901448	2 v 2	-0.185685	0.479695	0.718593	2 v 2	0.140211	0.540172	0.787384	2 v 2	0.193901	0.790723	0.999255	NA	NA	NA	NA
B4E1S2, P09525, Q6P452	P09525, Q6P452	P09525	P09525	P09525	ANXA4	Annexin A4 (35-beta calcimedin) (Annexin IV) (Annexin-4) (Carbohydrate-binding protein p33/p41) (Chromobindin-4) (Endonexin I) (Lipocortin IV) (P32.5) (PP4-X) (Placental anticoagulant protein II) (PAP-II) (Protein II)	reviewed	5	12	High	3	5	3	Human	FALSE	NA	#VALUE!	NA	NA	NA	NA	NA	NA	NA	NA	NA	NA	NA	NA	2 v 2	1.25655	0.26887	0.700693	2 v 2	-0.369975	0.710593	0.834471	2 v 2	2.27931	0.389047	0.709768	1 v 1	-1.33047	NA	NA	NA	NA	1.39611	0.829097
E9PEX6, F2Z2E3, F8WDM5, P09622	E9PEX6, P09622	P09622	E9PEX6	P09622	DLD	Dihydrolipoyl dehydrogenase, mitochondrial (EC 1.8.1.4) (Dihydrolipoamide dehydrogenase) (Glycine cleavage system L protein)	reviewed	5	10	High	5	8	5	Human	FALSE	NA	#VALUE!	NA	NA	NA	NA	NA	NA	NA	NA	NA	NA	NA	NA	0 v 0	NA	NA	NA	0 v 0	NA	NA	NA	0 v 0	NA	NA	NA	0 v 0	NA	NA	NA	NA	NA	NA	NA
A0A0G2JL54, A0A0G2JPR0, A0A140TA29, A0A140TA32, A0A140TA44, A0A140TA49, A0A3B3ISA6, A0A8V8TLP6, F5GXS0, P0C0L4, P0C0L5	A0A0G2JL54, A0A0G2JPR0, A0A140TA29, A0A140TA32, A0A140TA44, A0A140TA49, F5GXS0, P0C0L5	P0C0L5	F5GXS0	P0C0L5	C4B; C4B_2	Complement C4-B (Basic complement C4) (C3 and PZP-like alpha-2-macroglobulin domain-containing protein 3) [Cleaved into: Complement C4 beta chain; Complement C4-B alpha chain; C4a anaphylatoxin; C4b-B; C4d-B; Complement C4 gamma chain]	reviewed	5	5	High	9	23	2	Human	FALSE	NA	#VALUE!	NA	NA	NA	NA	NA	NA	NA	NA	NA	NA	NA	NA	0 v 0	NA	NA	NA	0 v 0	NA	NA	NA	0 v 0	NA	NA	NA	0 v 0	NA	NA	NA	NA	NA	NA	NA
P0CG35	P0CG35	P0CG35	P0CG35	P0CG35	TMSB15B	Thymosin beta-15B	reviewed	4	29	High	2	2	2	Human	FALSE	NA	#VALUE!	NA	NA	NA	NA	NA	NA	NA	NA	NA	NA	NA	NA	0 v 0	NA	NA	NA	0 v 0	NA	NA	NA	0 v 0	NA	NA	NA	0 v 0	NA	NA	NA	NA	NA	NA	NA
F5H785, P0DI82	F5H785, P0DI82	P0DI82	P0DI82	P0DI82	TRAPPC2B	Trafficking protein particle complex subunit 2B (MBP-1-interacting protein 2A) (MIP-2A)	reviewed	5	6	Medium	1	1	1	Human	FALSE	NA	#VALUE!	NA	NA	NA	NA	NA	NA	NA	NA	NA	NA	NA	NA	2 v 2	0.175681	0.764352	0.904806	2 v 2	0.239082	0.713536	0.835255	2 v 2	0.715178	0.243308	0.604266	1 v 1	0	NA	NA	3.49894	2.56655	NA	NA
A0A1C7CYW6, P0DI83	A0A1C7CYW6, P0DI83	P0DI83	P0DI83	P0DI83	RAB34	Ras-related protein Rab-34, isoform NARR (Nine amino-acid residue-repeats)	reviewed	5	9	Medium	1	1	1	Human	FALSE	NA	#VALUE!	NA	NA	NA	NA	NA	NA	NA	NA	NA	NA	NA	NA	0 v 0	NA	NA	NA	0 v 0	NA	NA	NA	0 v 0	NA	NA	NA	0 v 0	NA	NA	NA	NA	NA	NA	NA
A0A7I2PJA1, P10070	A0A7I2PJA1, P10070	P10070	P10070	P10070	GLI2	Zinc finger protein GLI2 (GLI family zinc finger protein 2) (Tax helper protein)	reviewed	5	2	High	2	2	2	Human	FALSE	NA	#VALUE!	NA	NA	NA	NA	NA	NA	NA	NA	NA	NA	NA	NA	2 v 2	-0.641246	0.196782	0.669923	2 v 2	-0.647384	0.537498	0.749628	2 v 2	-0.245449	0.45792	0.745584	1 v 1	0.598383	NA	NA	4.08746	4.72476	NA	NA
P10301	P10301	P10301	P10301	P10301	RRAS	Ras-related protein R-Ras (EC 3.6.5.-) (p23)	reviewed	5	11	High	2	3	1	Human	FALSE	NA	#VALUE!	NA	NA	NA	NA	NA	NA	NA	NA	NA	NA	NA	NA	0 v 0	NA	NA	NA	0 v 0	NA	NA	NA	0 v 0	NA	NA	NA	0 v 0	NA	NA	NA	NA	NA	NA	NA
F1DAL7, F1DAL9, P10589	F1DAL7, F1DAL9, P10589	P10589	F1DAL7	P10589	NR2F1	COUP transcription factor 1 (COUP-TF1) (COUP transcription factor I) (COUP-TF I) (Nuclear receptor subfamily 2 group F member 1) (V-erbA-related protein 3) (EAR-3)	reviewed	5	5	Medium	2	2	1	Human	FALSE	NA	#VALUE!	NA	NA	NA	NA	NA	NA	NA	NA	NA	NA	NA	NA	0 v 0	NA	NA	NA	0 v 0	NA	NA	NA	0 v 0	NA	NA	NA	0 v 0	NA	NA	NA	NA	NA	NA	NA
A0A7I2V4K5, P10619, X6R5C5, X6R8A1	A0A7I2V4K5, P10619, X6R5C5, X6R8A1	P10619	P10619	P10619	CTSA	Lysosomal protective protein (EC 3.4.16.5) (Carboxypeptidase C) (Carboxypeptidase L) (Cathepsin A) (Protective protein cathepsin A) (PPCA) (Protective protein for beta-galactosidase) [Cleaved into: Lysosomal protective protein 32 kDa chain; Lysosomal protective protein 20 kDa chain]	reviewed	5	2	Medium	1	1	1	Human	FALSE	NA	#VALUE!	NA	NA	NA	NA	NA	NA	NA	NA	NA	NA	NA	NA	0 v 0	NA	NA	NA	0 v 0	NA	NA	NA	0 v 0	NA	NA	NA	0 v 0	NA	NA	NA	NA	NA	NA	NA
A0A7P0T9W1, A0A7P0Z494, P11182, Q5VVL7	A0A7P0Z494, P11182, Q5VVL7	P11182	P11182	P11182	DBT	Lipoamide acyltransferase component of branched-chain alpha-keto acid dehydrogenase complex, mitochondrial (EC 2.3.1.168) (52 kDa mitochondrial autoantigen of primary biliary cirrhosis) (Branched chain 2-oxo-acid dehydrogenase complex component E2) (BCOADC-E2) (Branched-chain alpha-keto acid dehydrogenase complex component E2) (BCKAD-E2) (BCKADE2) (Dihydrolipoamide acetyltransferase component of …	reviewed	5	7	High	3	3	3	Human	FALSE	NA	#VALUE!	NA	NA	NA	NA	NA	NA	NA	NA	NA	NA	NA	NA	2 v 2	-0.0292064	0.831271	0.933713	2 v 2	0.131182	0.823112	0.902382	2 v 2	0.3062	0.127886	0.509401	2 v 2	0.117549	0.825392	0.999255	NA	NA	NA	NA
P11217	P11217	P11217	P11217	P11217	PYGM	Glycogen phosphorylase, muscle form (EC 2.4.1.1) (Myophosphorylase)	reviewed	5	11	High	10	28	1	Human	FALSE	NA	#VALUE!	NA	NA	NA	NA	NA	NA	NA	NA	NA	NA	NA	NA	2 v 2	0.701143	0.62187	0.83314	2 v 2	1.28164	0.36079	0.661448	2 v 2	0.753422	0.462855	0.745584	1 v 1	-0.0819934	NA	NA	3.41371	2.30812	NA	NA
P11388	P11388	P11388	P11388	P11388	TOP2A	DNA topoisomerase 2-alpha (EC 5.6.2.2) (DNA topoisomerase II, alpha isozyme)	reviewed	5	1	High	1	2	1	Human	FALSE	NA	#VALUE!	NA	NA	NA	NA	NA	NA	NA	NA	NA	NA	NA	NA	0 v 0	NA	NA	NA	0 v 0	NA	NA	NA	0 v 0	NA	NA	NA	0 v 0	NA	NA	NA	NA	NA	NA	NA
A0A075B6G3, A0A5H1ZRP8, P11532	A0A075B6G3, A0A5H1ZRP8, P11532	P11532	A0A5H1ZRP8	P11532	DMD	Dystrophin	reviewed	5	0	High	2	2	1	Human	FALSE	NA	#VALUE!	NA	NA	NA	NA	NA	NA	NA	NA	NA	NA	NA	NA	0 v 0	NA	NA	NA	0 v 0	NA	NA	NA	0 v 0	NA	NA	NA	0 v 0	NA	NA	NA	NA	NA	NA	NA
A0A7I2V381, A0A7I2V657, P11717	P11717	P11717	P11717	P11717	IGF2R	Cation-independent mannose-6-phosphate receptor (CI Man-6-P receptor) (CI-MPR) (M6PR) (300 kDa mannose 6-phosphate receptor) (MPR 300) (Insulin-like growth factor 2 receptor) (Insulin-like growth factor II receptor) (IGF-II receptor) (M6P/IGF2 receptor) (M6P/IGF2R) (CD antigen CD222)	reviewed	5	1	High	2	3	2	Human	FALSE	NA	#VALUE!	NA	NA	NA	NA	NA	NA	NA	NA	NA	NA	NA	NA	2 v 2	-0.694896	0.278855	0.706798	2 v 2	-0.974115	0.213582	0.624359	2 v 2	-0.791028	0.177162	0.551733	1 v 1	1.01767	NA	NA	NA	NA	3.74416	4.46361
C9JG30, P11926	P11926	P11926	P11926	P11926	ODC1	Ornithine decarboxylase (ODC) (EC 4.1.1.17)	reviewed	5	13	High	5	6	5	Human	FALSE	NA	#VALUE!	NA	NA	NA	NA	NA	NA	NA	NA	NA	NA	NA	NA	2 v 2	0.278578	0.586542	0.816444	2 v 2	-0.211529	0.541213	0.750389	2 v 2	0.561625	0.160789	0.540988	1 v 1	0.0334969	NA	NA	3.52863	2.74772	NA	NA
A0A0U1RRA7, A0A2R8Y4I5, A0A2R8Y4M5, A0A2R8Y5N4, A0A2R8YDU3, P12107	A0A0U1RRA7, A0A2R8Y4I5, A0A2R8Y4M5, A0A2R8Y5N4, A0A2R8YDU3, P12107	P12107	A0A2R8Y4M5	P12107	COL11A1	Collagen alpha-1(XI) chain	reviewed	5	2	Medium	1	1	1	Human	FALSE	NA	#VALUE!	NA	NA	NA	NA	NA	NA	NA	NA	NA	NA	NA	NA	0 v 0	NA	NA	NA	0 v 0	NA	NA	NA	0 v 0	NA	NA	NA	0 v 0	NA	NA	NA	NA	NA	NA	NA
P12270	P12270	P12270	P12270	P12270	TPR	Nucleoprotein TPR (Megator) (NPC-associated intranuclear protein) (Translocated promoter region protein)	reviewed	5	2	High	5	5	5	Human	FALSE	NA	#VALUE!	NA	NA	NA	NA	NA	NA	NA	NA	NA	NA	NA	NA	0 v 0	NA	NA	NA	0 v 0	NA	NA	NA	0 v 0	NA	NA	NA	0 v 0	NA	NA	NA	NA	NA	NA	NA
P12273	P12273	P12273	P12273	P12273	PIP	Prolactin-inducible protein (Gross cystic disease fluid protein 15) (GCDFP-15) (Prolactin-induced protein) (Secretory actin-binding protein) (SABP) (gp17)	reviewed	5	5	High	1	2	1	Human	FALSE	NA	#VALUE!	NA	NA	NA	NA	NA	NA	NA	NA	NA	NA	NA	NA	2 v 2	-0.423665	0.0347171	0.551328	2 v 2	-1.37656	0.451959	0.705154	2 v 2	1.04257	0.168063	0.545341	2 v 2	-0.190682	0.032079	0.887395	NA	NA	NA	NA
F5H5P2, P12694	F5H5P2, P12694	P12694	F5H5P2	P12694	BCKDHA	2-oxoisovalerate dehydrogenase subunit alpha, mitochondrial (EC 1.2.4.4) (Branched-chain alpha-keto acid dehydrogenase E1 component alpha chain) (BCKDE1A) (BCKDH E1-alpha)	reviewed	5	5	High	1	1	1	Human	FALSE	NA	#VALUE!	NA	NA	NA	NA	NA	NA	NA	NA	NA	NA	NA	NA	2 v 2	-0.798034	0.258741	0.694481	2 v 2	-0.660619	0.262287	0.640346	2 v 2	-0.274777	0.180299	0.552119	1 v 1	0.595158	NA	NA	NA	NA	3.32432	3.845
A0A494C165, A0A494C194, A0A8V8TLL9, A0A8V8TLN7, A0A8V8TLP2, A0A8V8TLP4, A0A8V8TLR1, A0A8V8TLR6, A0A8V8TM86, A0A8V8TN48, A0A8V8TN70, A0A8V8TNF2, K7ES25, P12955, V9GYE4	A0A494C165, A0A8V8TLL9, A0A8V8TLR1, K7ES25, P12955	P12955	A0A8V8TLR1	P12955	PEPD	Xaa-Pro dipeptidase (X-Pro dipeptidase) (EC 3.4.13.9) (Imidodipeptidase) (Peptidase D) (Proline dipeptidase) (Prolidase)	reviewed	5	13	High	5	9	5	Human	FALSE	NA	#VALUE!	NA	NA	NA	NA	NA	NA	NA	NA	NA	NA	NA	NA	2 v 2	-0.440961	0.571424	0.809952	2 v 2	-0.0359334	0.979898	0.990351	2 v 2	-0.263178	0.843599	0.946516	1 v 1	-0.077243	NA	NA	3.41883	4.15019	NA	NA
A0A8V8TNE1, A0A8V8TNJ5, A0A8V8TNW2, A0A8V8TNW7, A0A8V8TPS1, A0A8V8TPS7, A0A8V8TQ66, A0A8V8TQ70, F5GYA2, P13051, Q68DM5	A0A8V8TNE1, A0A8V8TNJ5, A0A8V8TNW2, A0A8V8TNW7, A0A8V8TPS1, A0A8V8TPS7, A0A8V8TQ66, A0A8V8TQ70, F5GYA2, P13051, Q68DM5	P13051	F5GYA2	P13051	UNG	Uracil-DNA glycosylase (UDG) (EC 3.2.2.27)	reviewed	5	8	High	1	1	1	Human	FALSE	NA	#VALUE!	NA	NA	NA	NA	NA	NA	NA	NA	NA	NA	NA	NA	0 v 0	NA	NA	NA	0 v 0	NA	NA	NA	0 v 0	NA	NA	NA	0 v 0	NA	NA	NA	NA	NA	NA	NA
A0A3B3IT97, A0A3B3ITE0, A0A3B3ITW0, A0A3B3ITW5, A0A8I5KVL1, A0A8I5KVV2, A0A8V8TNG7, A0A8V8TNH2, A0A8V8TNN0, A0A8V8TNN7, A0A8V8TQ89, A0A8V8TQ94, E7EPB6, P13569	A0A3B3IT97, A0A3B3ITE0, A0A3B3ITW0, A0A3B3ITW5, A0A8I5KVL1, A0A8I5KVV2, A0A8V8TNG7, A0A8V8TNH2, A0A8V8TNN0, A0A8V8TNN7, A0A8V8TQ89, A0A8V8TQ94, E7EPB6, P13569	P13569	A0A8V8TNN7	P13569	CFTR	Cystic fibrosis transmembrane conductance regulator (CFTR) (ATP-binding cassette sub-family C member 7) (Channel conductance-controlling ATPase) (EC 5.6.1.6) (cAMP-dependent chloride channel)	reviewed	5	1	Medium	1	1	1	Human	FALSE	NA	#VALUE!	NA	NA	NA	NA	NA	NA	NA	NA	NA	NA	NA	NA	0 v 0	NA	NA	NA	0 v 0	NA	NA	NA	0 v 0	NA	NA	NA	0 v 0	NA	NA	NA	NA	NA	NA	NA
D6RGZ6, E9PF17, P13611, Q86W61	P13611	P13611	P13611	P13611	VCAN	Versican core protein (Chondroitin sulfate proteoglycan core protein 2) (Chondroitin sulfate proteoglycan 2) (Glial hyaluronate-binding protein) (GHAP) (Large fibroblast proteoglycan) (PG-M)	reviewed	5	1	High	3	6	3	Human	FALSE	NA	#VALUE!	NA	NA	NA	NA	NA	NA	NA	NA	NA	NA	NA	NA	0 v 0	NA	NA	NA	0 v 0	NA	NA	NA	0 v 0	NA	NA	NA	0 v 0	NA	NA	NA	NA	NA	NA	NA
K7EMD9, K7EQH6, K7ERE3, P13646, P35900	K7ERE3, P13646	P13646	K7ERE3	P13646	KRT13	Keratin, type I cytoskeletal 13 (Cytokeratin-13) (CK-13) (Keratin-13) (K13)	reviewed	5	25	High	13	51	6	Human	FALSE	NA	#VALUE!	NA	NA	NA	NA	NA	NA	NA	NA	NA	NA	NA	NA	2 v 2	-2.38874	0.536899	0.794058	2 v 2	-1.67114	0.418713	0.687017	2 v 2	-2.34853	0.471551	0.748414	1 v 1	4.25112	NA	NA	7.74606	3.13516	NA	NA
A0A0S2Z3M4, A0A8I5KT03, A0A8I5KUF3, A0A8I5KUR2, A0A8I5KVC9, A0A8I5KVL5, A0A8I5KYH4, A0A8I5KYP7, H0YK49, H0YKF0, H0YLU7, H3BV91, P13804	A0A0S2Z3M4, A0A8I5KT03, A0A8I5KUF3, A0A8I5KUR2, A0A8I5KVC9, A0A8I5KVL5, A0A8I5KYH4, A0A8I5KYP7, H0YK49, H0YKF0, H0YLU7, H3BV91, P13804	P13804	A0A8I5KYP7	P13804	ETFA	Electron transfer flavoprotein subunit alpha, mitochondrial (Alpha-ETF)	reviewed	5	5	Medium	1	1	1	Human	FALSE	NA	#VALUE!	NA	NA	NA	NA	NA	NA	NA	NA	NA	NA	NA	NA	0 v 0	NA	NA	NA	0 v 0	NA	NA	NA	0 v 0	NA	NA	NA	0 v 0	NA	NA	NA	NA	NA	NA	NA
M0QYU1, P13807	P13807	P13807	P13807	P13807	GYS1	Glycogen [starch] synthase, muscle (EC 2.4.1.11)	reviewed	5	6	High	3	3	3	Human	FALSE	NA	#VALUE!	NA	NA	NA	NA	NA	NA	NA	NA	NA	NA	NA	NA	0 v 0	NA	NA	NA	0 v 0	NA	NA	NA	0 v 0	NA	NA	NA	0 v 0	NA	NA	NA	NA	NA	NA	NA
P13929	P13929	P13929	P13929	P13929	ENO3	Beta-enolase (EC 4.2.1.11) (2-phospho-D-glycerate hydro-lyase) (Enolase 3) (Muscle-specific enolase) (MSE) (Skeletal muscle enolase)	reviewed	5	10	High	4	12	1	Human	FALSE	NA	#VALUE!	NA	NA	NA	NA	NA	NA	NA	NA	NA	NA	NA	NA	2 v 2	-0.00490942	0.997339	0.998356	2 v 2	-1.33733	0.279359	0.642184	2 v 2	-1.3614	0.215777	0.581532	1 v 1	-0.0217769	NA	NA	3.47355	2.44619	NA	NA
P13984	P13984	P13984	P13984	P13984	GTF2F2	General transcription factor IIF subunit 2 (General transcription factor IIF 30 kDa subunit) (Transcription initiation factor IIF subunit beta) (TFIIF-beta) (Transcription initiation factor RAP30)	reviewed	5	10	High	3	4	3	Human	FALSE	NA	#VALUE!	NA	NA	NA	NA	NA	NA	NA	NA	NA	NA	NA	NA	2 v 2	-0.0836591	0.936702	0.973477	2 v 2	-1.82881	0.374264	0.667348	2 v 2	1.15126	0.364521	0.697974	1 v 1	-0.741646	NA	NA	NA	NA	1.98428	2.32211
A0A7I2V2U6, A0A7I2V482, A0A7I2YQD4, B9A062, P13995	A0A7I2V2U6, P13995	P13995	A0A7I2V2U6	P13995	MTHFD2	Bifunctional methylenetetrahydrofolate dehydrogenase/cyclohydrolase, mitochondrial [Includes: NAD-dependent methylenetetrahydrofolate dehydrogenase (EC 1.5.1.15); Methenyltetrahydrofolate cyclohydrolase (EC 3.5.4.9)]	reviewed	5	15	High	4	9	4	Human	FALSE	NA	#VALUE!	NA	NA	NA	NA	NA	NA	NA	NA	NA	NA	NA	NA	0 v 0	NA	NA	NA	0 v 0	NA	NA	NA	0 v 0	NA	NA	NA	0 v 0	NA	NA	NA	NA	NA	NA	NA
A0A087WTP2, A0A087WVN4, A0A087X1D8, P14324	A0A087WVN4, A0A087X1D8, P14324	P14324	A0A087WVN4	P14324	FDPS	Farnesyl pyrophosphate synthase (FPP synthase) (FPS) (EC 2.5.1.10) ((2E,6E)-farnesyl diphosphate synthase) (Dimethylallyltranstransferase) (EC 2.5.1.1) (Farnesyl diphosphate synthase) (Geranyltranstransferase)	reviewed	5	7	High	2	2	2	Human	FALSE	NA	#VALUE!	NA	NA	NA	NA	NA	NA	NA	NA	NA	NA	NA	NA	2 v 2	-0.690192	0.1116	0.625634	2 v 2	-1.20973	0.113671	0.623623	2 v 2	-0.406042	0.330413	0.67977	1 v 1	0.583445	NA	NA	4.0772	4.00848	NA	NA
A0A8Q3SIC5, A0A8Q3SIF0, P14649	A0A8Q3SIC5, P14649	P14649	A0A8Q3SIC5	P14649	MYL6B	Myosin light chain 6B (Myosin light chain 1 slow-twitch muscle A isoform) (MLC1sa) (Smooth muscle and nonmuscle myosin light chain alkali 6B)	reviewed	5	19	High	4	24	1	Human	FALSE	NA	#VALUE!	NA	NA	NA	NA	NA	NA	NA	NA	NA	NA	NA	NA	0 v 0	NA	NA	NA	0 v 0	NA	NA	NA	0 v 0	NA	NA	NA	0 v 0	NA	NA	NA	NA	NA	NA	NA
A0A590UJP9, P15036	A0A590UJP9, P15036	P15036	A0A590UJP9	P15036	ETS2	Protein C-ets-2	reviewed	5	2	High	1	1	1	Human	FALSE	NA	#VALUE!	NA	NA	NA	NA	NA	NA	NA	NA	NA	NA	NA	NA	0 v 0	NA	NA	NA	0 v 0	NA	NA	NA	0 v 0	NA	NA	NA	0 v 0	NA	NA	NA	NA	NA	NA	NA
A0A2R8Y4U4, A0A2R8Y7R1, A0A2R8YFL3, A0A8Q3WLI6, P15260, Q5TFC9	A0A2R8Y4U4, A0A2R8Y7R1, A0A2R8YFL3, A0A8Q3WLI6, P15260, Q5TFC9	P15260	Q5TFC9	P15260	IFNGR1	Interferon gamma receptor 1 (IFN-gamma receptor 1) (IFN-gamma-R1) (CDw119) (Interferon gamma receptor alpha-chain) (IFN-gamma-R-alpha) (CD antigen CD119)	reviewed	5	1	Medium	1	12	1	Human	FALSE	NA	#VALUE!	NA	NA	NA	NA	NA	NA	NA	NA	NA	NA	NA	NA	2 v 2	0.182269	0.782244	0.912772	2 v 2	-0.305288	0.412286	0.68489	2 v 2	-0.0652166	0.960181	0.985978	2 v 1	6.77897	NA	NA	NA	NA	NA	NA
P15374	P15374	P15374	P15374	P15374	UCHL3	Ubiquitin carboxyl-terminal hydrolase isozyme L3 (UCH-L3) (EC 3.4.19.12) (Ubiquitin thioesterase L3)	reviewed	5	7	High	1	1	1	Human	FALSE	NA	#VALUE!	NA	NA	NA	NA	NA	NA	NA	NA	NA	NA	NA	NA	2 v 2	-0.115213	0.505712	0.783517	2 v 2	-0.136961	0.422181	0.687712	2 v 2	0.239903	0.607118	0.814352	1 v 1	-0.297905	NA	NA	3.19414	3.49304	NA	NA
P15408	P15408	P15408	P15408	P15408	FOSL2	Fos-related antigen 2 (FRA-2)	reviewed	5	6	High	1	1	1	Human	FALSE	NA	#VALUE!	NA	NA	NA	NA	NA	NA	NA	NA	NA	NA	NA	NA	0 v 0	NA	NA	NA	0 v 0	NA	NA	NA	0 v 0	NA	NA	NA	0 v 0	NA	NA	NA	NA	NA	NA	NA
B4DLR8, H3BNV2, P15559	B4DLR8, H3BNV2, P15559	P15559	B4DLR8	P15559	NQO1	NAD(P)H dehydrogenase [quinone] 1 (EC 1.6.5.2) (Azoreductase) (DT-diaphorase) (DTD) (Menadione reductase) (NAD(P)H:quinone oxidoreductase 1) (Phylloquinone reductase) (Quinone reductase 1) (QR1)	reviewed	5	3	Medium	1	1	1	Human	TRUE	NA	#VALUE!	NA	NA	NA	NA	NA	NA	NA	NA	NA	NA	NA	NA	0 v 0	NA	NA	NA	0 v 0	NA	NA	NA	0 v 0	NA	NA	NA	0 v 0	NA	NA	NA	NA	NA	NA	NA
F6S8M0, H0YFA9, H7C3P4, P15586	F6S8M0, H0YFA9, H7C3P4, P15586	P15586	P15586	P15586	GNS	N-acetylglucosamine-6-sulfatase (EC 3.1.6.14) (Glucosamine-6-sulfatase) (G6S)	reviewed	5	2	Medium	1	1	1	Human	FALSE	NA	#VALUE!	NA	NA	NA	NA	NA	NA	NA	NA	NA	NA	NA	NA	0 v 0	NA	NA	NA	0 v 0	NA	NA	NA	0 v 0	NA	NA	NA	0 v 0	NA	NA	NA	NA	NA	NA	NA
A0A494C047, A0A494C0C9, A0A494C1M7, A0A494C1R0, B8ZZ96, C9J3G1, C9J3V9, C9JR98, F8W6K2, P15882	A0A494C047, A0A494C0C9, A0A494C1M7, A0A494C1R0, B8ZZ96, C9J3G1, C9J3V9, C9JR98, F8W6K2, P15882	P15882	A0A494C1M7	P15882	CHN1	N-chimaerin (A-chimaerin) (Alpha-chimerin) (N-chimerin) (NC) (Rho GTPase-activating protein 2)	reviewed	5	5	High	2	2	2	Human	FALSE	NA	#VALUE!	NA	NA	NA	NA	NA	NA	NA	NA	NA	NA	NA	NA	0 v 0	NA	NA	NA	0 v 0	NA	NA	NA	0 v 0	NA	NA	NA	0 v 0	NA	NA	NA	NA	NA	NA	NA
P15923, X6REB3	P15923, X6REB3	P15923	P15923	P15923	TCF3	Transcription factor E2-alpha (Class B basic helix-loop-helix protein 21) (bHLHb21) (Immunoglobulin enhancer-binding factor E12/E47) (Immunoglobulin transcription factor 1) (Kappa-E2-binding factor) (Transcription factor 3) (TCF-3) (Transcription factor ITF-1)	reviewed	5	6	High	3	3	3	Human	FALSE	NA	#VALUE!	NA	NA	NA	NA	NA	NA	NA	NA	NA	NA	NA	NA	0 v 0	NA	NA	NA	0 v 0	NA	NA	NA	0 v 0	NA	NA	NA	0 v 0	NA	NA	NA	NA	NA	NA	NA
P15927, Q5TEJ7	P15927, Q5TEJ7	P15927	Q5TEJ7	P15927	RPA2	Replication protein A 32 kDa subunit (RP-A p32) (Replication factor A protein 2) (RF-A protein 2) (Replication protein A 34 kDa subunit) (RP-A p34)	reviewed	5	7	High	2	2	2	Human	FALSE	NA	#VALUE!	NA	NA	NA	NA	NA	NA	NA	NA	NA	NA	NA	NA	0 v 0	NA	NA	NA	0 v 0	NA	NA	NA	0 v 0	NA	NA	NA	0 v 0	NA	NA	NA	NA	NA	NA	NA
P16104	P16104	P16104	P16104	P16104	H2AX	Histone H2AX (H2a/x) (Histone H2A.X)	reviewed	5	22	High	4	12	1	Human	FALSE	NA	#VALUE!	NA	NA	NA	NA	NA	NA	NA	NA	NA	NA	NA	NA	0 v 0	NA	NA	NA	0 v 0	NA	NA	NA	0 v 0	NA	NA	NA	0 v 0	NA	NA	NA	NA	NA	NA	NA
P16298, Q5F2F8, Q5F2G0	P16298, Q5F2F8	P16298	Q5F2F8	P16298	PPP3CB	Serine/threonine-protein phosphatase 2B catalytic subunit beta isoform (EC 3.1.3.16) (CAM-PRP catalytic subunit) (Calmodulin-dependent calcineurin A subunit beta isoform) (CNA beta)	reviewed	5	9	High	4	7	2	Human	FALSE	NA	#VALUE!	NA	NA	NA	NA	NA	NA	NA	NA	NA	NA	NA	NA	2 v 2	-0.0247899	0.928369	0.969879	2 v 2	-0.155916	0.686661	0.821868	2 v 2	0.419797	0.0117867	0.306833	1 v 1	-0.621488	NA	NA	2.88289	3.03659	NA	NA
P16401	P16401	P16401	P16401	P16401	H1-5	Histone H1.5 (Histone H1a) (Histone H1b) (Histone H1s-3)	reviewed	5	37	High	11	35	6	Human	FALSE	NA	#VALUE!	NA	NA	NA	NA	NA	NA	NA	NA	NA	NA	NA	NA	2 v 2	-0.460813	0.345555	0.728803	2 v 2	-1.28857	0.0847647	0.622267	2 v 2	0.0510814	0.964048	0.988225	1 v 1	1.23641	NA	NA	4.73189	3.69769	NA	NA
P16402	P16402	P16402	P16402	P16402	H1-3	Histone H1.3 (Histone H1c) (Histone H1s-2)	reviewed	5	40	High	12	39	3	Human	FALSE	NA	#VALUE!	NA	NA	NA	NA	NA	NA	NA	NA	NA	NA	NA	NA	2 v 2	0.172154	0.646551	0.843624	2 v 2	0.169191	0.394323	0.672158	2 v 2	0.459425	0.546649	0.788622	2 v 2	-0.295586	0.171451	0.999255	NA	NA	NA	NA
P16591, W0S4B9	P16591	P16591	P16591	P16591	FER	Tyrosine-protein kinase Fer (EC 2.7.10.2) (Feline encephalitis virus-related kinase FER) (Fujinami poultry sarcoma/Feline sarcoma-related protein Fer) (Proto-oncogene c-Fer) (Tyrosine kinase 3) (p94-Fer)	reviewed	5	6	High	4	5	4	Human	FALSE	NA	#VALUE!	NA	NA	NA	NA	NA	NA	NA	NA	NA	NA	NA	NA	2 v 2	-0.595785	0.507972	0.783517	2 v 2	-0.660485	0.410183	0.683262	2 v 2	-0.221959	0.714461	0.87867	1 v 1	0.0856713	NA	NA	NA	NA	2.81344	4.48417
P16930	P16930	P16930	P16930	P16930	FAH	Fumarylacetoacetase (FAA) (EC 3.7.1.2) (Beta-diketonase) (Fumarylacetoacetate hydrolase)	reviewed	5	3	High	1	1	1	Human	FALSE	NA	#VALUE!	NA	NA	NA	NA	NA	NA	NA	NA	NA	NA	NA	NA	0 v 0	NA	NA	NA	0 v 0	NA	NA	NA	0 v 0	NA	NA	NA	0 v 0	NA	NA	NA	NA	NA	NA	NA
A2A2D0, E5RGX5, P16949, Q93045	P16949	P16949	P16949	P16949	STMN1	Stathmin (Leukemia-associated phosphoprotein p18) (Metablastin) (Oncoprotein 18) (Op18) (Phosphoprotein p19) (pp19) (Prosolin) (Protein Pr22) (pp17)	reviewed	5	27	High	4	4	4	Human	FALSE	NA	#VALUE!	NA	NA	NA	NA	NA	NA	NA	NA	NA	NA	NA	NA	0 v 0	NA	NA	NA	0 v 0	NA	NA	NA	0 v 0	NA	NA	NA	0 v 0	NA	NA	NA	NA	NA	NA	NA
P17275	P17275	P17275	P17275	P17275	JUNB	Transcription factor JunB (Transcription factor AP-1 subunit JunB)	reviewed	5	7	High	2	3	2	Human	FALSE	NA	#VALUE!	NA	NA	NA	NA	NA	NA	NA	NA	NA	NA	NA	NA	2 v 2	-0.821805	0.395651	0.750465	2 v 2	-0.418507	0.18946	0.624359	2 v 2	0.417742	0.340274	0.681582	1 v 1	-0.188072	NA	NA	3.30677	3.59777	NA	NA
P17661	P17661	P17661	P17661	P17661	DES	Desmin	reviewed	5	9	High	6	22	1	Human	FALSE	NA	#VALUE!	NA	NA	NA	NA	NA	NA	NA	NA	NA	NA	NA	NA	2 v 2	0.825832	0.0591669	0.605164	2 v 2	0.716434	0.0268039	0.621422	2 v 2	1.45772	0.153919	0.534402	1 v 1	-0.974615	NA	NA	NA	NA	1.75218	2.86946
A0A0G2JPQ3, P17693, Q5RJ85, Q8MH48	A0A0G2JPQ3, P17693, Q5RJ85, Q8MH48	P17693	Q8MH48	P17693	HLA-G	HLA class I histocompatibility antigen, alpha chain G (HLA G antigen) (MHC class I antigen G) [Cleaved into: Soluble HLA class I histocompatibility antigen, alpha chain G (sHLA-G)]	reviewed	5	7	High	2	8	1	Human	FALSE	NA	#VALUE!	NA	NA	NA	NA	NA	NA	NA	NA	NA	NA	NA	NA	0 v 0	NA	NA	NA	0 v 0	NA	NA	NA	0 v 0	NA	NA	NA	0 v 0	NA	NA	NA	NA	NA	NA	NA
F8WEU2, P17858	P17858	P17858	P17858	P17858	PFKL	ATP-dependent 6-phosphofructokinase, liver type (ATP-PFK) (PFK-L) (EC 2.7.1.11) (6-phosphofructokinase type B) (Phosphofructo-1-kinase isozyme B) (PFK-B) (Phosphohexokinase)	reviewed	5	10	High	7	12	3	Human	FALSE	NA	#VALUE!	NA	NA	NA	NA	NA	NA	NA	NA	NA	NA	NA	NA	0 v 0	NA	NA	NA	0 v 0	NA	NA	NA	0 v 0	NA	NA	NA	0 v 0	NA	NA	NA	NA	NA	NA	NA
B1AHH1, P17861	B1AHH1, P17861	P17861	B1AHH1	P17861	XBP1	X-box-binding protein 1 (XBP-1) (Tax-responsive element-binding protein 5) (TREB-5) [Cleaved into: X-box-binding protein 1, cytoplasmic form; X-box-binding protein 1, luminal form]	reviewed	5	7	Medium	1	4	1	Human	FALSE	NA	#VALUE!	NA	NA	NA	NA	NA	NA	NA	NA	NA	NA	NA	NA	0 v 0	NA	NA	NA	0 v 0	NA	NA	NA	0 v 0	NA	NA	NA	0 v 0	NA	NA	NA	NA	NA	NA	NA
G3V3R6, P17931	G3V3R6, P17931	P17931	G3V3R6	P17931	LGALS3	Galectin-3 (Gal-3) (35 kDa lectin) (Carbohydrate-binding protein 35) (CBP 35) (Galactose-specific lectin 3) (Galactoside-binding protein) (GALBP) (IgE-binding protein) (L-31) (Laminin-binding protein) (Lectin L-29) (Mac-2 antigen)	reviewed	5	4	Medium	1	1	1	Human	FALSE	NA	#VALUE!	NA	NA	NA	NA	NA	NA	NA	NA	NA	NA	NA	NA	0 v 0	NA	NA	NA	0 v 0	NA	NA	NA	0 v 0	NA	NA	NA	0 v 0	NA	NA	NA	NA	NA	NA	NA
A6XND0, B3KWK7, C9JMX4, H0Y485, H0Y5K2, P17936	A6XND0, B3KWK7, C9JMX4, H0Y485, H0Y5K2, P17936	P17936	B3KWK7	P17936	IGFBP3	Insulin-like growth factor-binding protein 3 (IBP-3) (IGF-binding protein 3) (IGFBP-3)	reviewed	5	3	High	1	1	1	Human	FALSE	NA	#VALUE!	NA	NA	NA	NA	NA	NA	NA	NA	NA	NA	NA	NA	0 v 0	NA	NA	NA	0 v 0	NA	NA	NA	0 v 0	NA	NA	NA	0 v 0	NA	NA	NA	NA	NA	NA	NA
A0A804HK53, A0A804HK75, A0A804HL97, A8MX75, E7EVE9, K7EIT8, K7EKF3, P18074	A8MX75, E7EVE9, P18074	P18074	A8MX75	P18074	ERCC2	General transcription and DNA repair factor IIH helicase subunit XPD (TFIIH subunit XPD) (EC 3.6.4.12) (Basic transcription factor 2 80 kDa subunit) (BTF2 p80) (CXPD) (DNA excision repair protein ERCC-2) (DNA repair protein complementing XP-D cells) (TFIIH basal transcription factor complex 80 kDa subunit) (TFIIH 80 kDa subunit) (TFIIH p80) (Xeroderma pigmentosum group D-complementing protein)	reviewed	5	8	High	4	6	4	Human	FALSE	NA	#VALUE!	NA	NA	NA	NA	NA	NA	NA	NA	NA	NA	NA	NA	2 v 2	-0.1743	0.249259	0.694481	2 v 2	-0.203867	0.332457	0.653272	2 v 2	-0.125141	0.773104	0.909734	2 v 2	0.254576	0.0373862	0.902934	NA	NA	NA	NA
D6RDL6, D6RG03, P18405	D6RDL6, D6RG03, P18405	P18405	P18405	P18405	SRD5A1	3-oxo-5-alpha-steroid 4-dehydrogenase 1 (EC 1.3.1.22) (SR type 1) (Steroid 5-alpha-reductase 1) (S5AR 1)	reviewed	5	4	Medium	1	1	1	Human	FALSE	NA	#VALUE!	NA	NA	NA	NA	NA	NA	NA	NA	NA	NA	NA	NA	0 v 0	NA	NA	NA	0 v 0	NA	NA	NA	0 v 0	NA	NA	NA	0 v 0	NA	NA	NA	NA	NA	NA	NA
P18510	P18510	P18510	P18510	P18510	IL1RN	Interleukin-1 receptor antagonist protein (IL-1RN) (IL-1ra) (IRAP) (ICIL-1RA) (IL1 inhibitor) (Anakinra)	reviewed	5	8	High	1	2	1	Human	FALSE	NA	#VALUE!	NA	NA	NA	NA	NA	NA	NA	NA	NA	NA	NA	NA	0 v 0	NA	NA	NA	0 v 0	NA	NA	NA	0 v 0	NA	NA	NA	0 v 0	NA	NA	NA	NA	NA	NA	NA
C9J3R0, C9JMJ4, C9JQZ4, C9JRH2, C9JW69, P18754	C9J3R0, C9JMJ4, C9JQZ4, C9JRH2, C9JW69, P18754	P18754	P18754	P18754	RCC1	Regulator of chromosome condensation (Cell cycle regulatory protein) (Chromosome condensation protein 1)	reviewed	5	6	High	2	4	1	Human	FALSE	NA	#VALUE!	NA	NA	NA	NA	NA	NA	NA	NA	NA	NA	NA	NA	2 v 2	0.408662	0.467513	0.770028	2 v 2	-1.17111	0.427602	0.691293	2 v 2	1.09522	0.0561789	0.404241	1 v 1	-0.330473	NA	NA	NA	NA	2.40114	3.0552
E9PHH3, H7C1K4, P18827	E9PHH3, H7C1K4, P18827	P18827	H7C1K4	P18827	SDC1	Syndecan-1 (SYND1) (CD antigen CD138)	reviewed	5	5	High	1	1	1	Human	FALSE	NA	#VALUE!	NA	NA	NA	NA	NA	NA	NA	NA	NA	NA	NA	NA	2 v 2	-0.703112	0.329513	0.725757	2 v 2	-0.871681	0.175768	0.624359	2 v 2	-0.404455	0.685045	0.859372	1 v 1	0.884523	NA	NA	NA	NA	3.60894	3.90813
F5H8D7, M0QYS5, P18887	F5H8D7, M0QYS5, P18887	P18887	F5H8D7	P18887	XRCC1	DNA repair protein XRCC1 (X-ray repair cross-complementing protein 1)	reviewed	5	1	High	1	1	1	Human	FALSE	NA	#VALUE!	NA	NA	NA	NA	NA	NA	NA	NA	NA	NA	NA	NA	2 v 2	0.525573	0.00308967	0.433142	2 v 2	0.124198	0.678617	0.818017	2 v 2	1.0887	0.0280144	0.349188	1 v 1	0.0657242	NA	NA	NA	NA	2.78887	2.51048
A0A804HI59, A0A804HIQ0, A0A804HKM7, A0A804HKV8, A0A8C8KD64, P19021	A0A804HI59, A0A804HIQ0, A0A804HKM7, A0A804HKV8, A0A8C8KD64, P19021	P19021	A0A8C8KD64	P19021	PAM	Peptidyl-glycine alpha-amidating monooxygenase (PAM) [Includes: Peptidylglycine alpha-hydroxylating monooxygenase (PHM) (EC 1.14.17.3); Peptidyl-alpha-hydroxyglycine alpha-amidating lyase (EC 4.3.2.5) (Peptidylamidoglycolate lyase) (PAL)]	reviewed	5	2	Medium	1	5	1	Human	FALSE	NA	#VALUE!	NA	NA	NA	NA	NA	NA	NA	NA	NA	NA	NA	NA	2 v 2	0.558743	0.393644	0.74912	2 v 2	-0.271635	0.523413	0.742813	2 v 2	-0.104043	0.884155	0.963372	2 v 2	-1.39039	0.434984	0.999255	NA	NA	NA	NA
C9J126, P19022	C9J126, P19022	P19022	P19022	P19022	CDH2	Cadherin-2 (CDw325) (Neural cadherin) (N-cadherin) (CD antigen CD325)	reviewed	5	2	High	1	1	1	Human	FALSE	NA	#VALUE!	NA	NA	NA	NA	NA	NA	NA	NA	NA	NA	NA	NA	2 v 2	-0.567176	0.33122	0.725757	2 v 2	-0.801087	0.229493	0.624359	2 v 2	-0.310569	0.71085	0.875693	1 v 1	0.828813	NA	NA	NA	NA	3.55392	4.07374
B1AR62, P19367	P19367	P19367	P19367	P19367	HK1	Hexokinase-1 (EC 2.7.1.1) (Brain form hexokinase) (Hexokinase type I) (HK I) (Hexokinase-A)	reviewed	5	4	High	3	3	3	Human	FALSE	NA	#VALUE!	NA	NA	NA	NA	NA	NA	NA	NA	NA	NA	NA	NA	0 v 0	NA	NA	NA	0 v 0	NA	NA	NA	0 v 0	NA	NA	NA	0 v 0	NA	NA	NA	NA	NA	NA	NA
H3BRR2, P19387	H3BRR2, P19387	P19387	P19387	P19387	POLR2C	DNA-directed RNA polymerase II subunit RPB3 (RNA polymerase II subunit 3) (RNA polymerase II subunit B3) (DNA-directed RNA polymerase II 33 kDa polypeptide) (RPB33) (DNA-directed RNA polymerase II subunit C) (RPB31)	reviewed	5	4	High	1	1	1	Human	FALSE	NA	#VALUE!	NA	NA	NA	NA	NA	NA	NA	NA	NA	NA	NA	NA	0 v 0	NA	NA	NA	0 v 0	NA	NA	NA	0 v 0	NA	NA	NA	0 v 0	NA	NA	NA	NA	NA	NA	NA
A0A087WVN5, A0A087WVZ9, A0A087WWX0, A0A0A0MQR7, P19388	A0A087WVZ9, A0A087WWX0, A0A0A0MQR7, P19388	P19388	A0A087WVZ9	P19388	POLR2E	DNA-directed RNA polymerases I, II, and III subunit RPABC1 (RNA polymerases I, II, and III subunit ABC1) (DNA-directed RNA polymerase II 23 kDa polypeptide) (DNA-directed RNA polymerase II subunit E) (RPB5 homolog) (XAP4)	reviewed	5	14	High	3	4	3	Human	FALSE	NA	#VALUE!	NA	NA	NA	NA	NA	NA	NA	NA	NA	NA	NA	NA	2 v 2	0.0375067	0.946858	0.979036	2 v 2	0.520675	0.0789455	0.622267	2 v 2	0.477953	0.466619	0.746349	2 v 2	-0.0828838	0.445968	0.999255	NA	NA	NA	NA
A0A2R8Y6W8, P19447	A0A2R8Y6W8, P19447	P19447	P19447	P19447	ERCC3	General transcription and DNA repair factor IIH helicase subunit XPB (TFIIH subunit XPB) (EC 3.6.4.12) (Basic transcription factor 2 89 kDa subunit) (BTF2 p89) (DNA excision repair protein ERCC-3) (DNA repair protein complementing XP-B cells) (TFIIH basal transcription factor complex 89 kDa subunit) (TFIIH 89 kDa subunit) (TFIIH p89) (Xeroderma pigmentosum group B-complementing protein)	reviewed	5	1	High	1	2	1	Human	FALSE	NA	#VALUE!	NA	NA	NA	NA	NA	NA	NA	NA	NA	NA	NA	NA	0 v 0	NA	NA	NA	0 v 0	NA	NA	NA	0 v 0	NA	NA	NA	0 v 0	NA	NA	NA	NA	NA	NA	NA
K7ESL0, P19623	K7ESL0, P19623	P19623	K7ESL0	P19623	SRM	Spermidine synthase (SPDSY) (EC 2.5.1.16) (Putrescine aminopropyltransferase)	reviewed	5	4	Medium	1	2	1	Human	FALSE	NA	#VALUE!	NA	NA	NA	NA	NA	NA	NA	NA	NA	NA	NA	NA	2 v 2	-0.355126	0.494916	0.779905	2 v 2	-0.497522	0.366204	0.663914	2 v 2	-0.152542	0.851947	0.951237	1 v 1	0.139886	NA	NA	3.63564	4.25306	NA	NA
P19823, Q5T985, Q5T987	P19823, Q5T985	P19823	P19823	P19823	ITIH2	Inter-alpha-trypsin inhibitor heavy chain H2 (ITI heavy chain H2) (ITI-HC2) (Inter-alpha-inhibitor heavy chain 2) (Inter-alpha-trypsin inhibitor complex component II) (Serum-derived hyaluronan-associated protein) (SHAP)	reviewed	5	4	High	4	4	4	Human	FALSE	NA	#VALUE!	NA	NA	NA	NA	NA	NA	NA	NA	NA	NA	NA	NA	0 v 0	NA	NA	NA	0 v 0	NA	NA	NA	0 v 0	NA	NA	NA	0 v 0	NA	NA	NA	NA	NA	NA	NA
H0YA75, P19883	P19883	P19883	P19883	P19883	FST	Follistatin (FS) (Activin-binding protein)	reviewed	5	8	High	2	3	2	Human	FALSE	NA	#VALUE!	NA	NA	NA	NA	NA	NA	NA	NA	NA	NA	NA	NA	2 v 2	0.937495	0.311708	0.714696	2 v 2	0.779055	0.363178	0.663227	2 v 2	1.53345	0.1933	0.562243	1 v 1	-0.306978	NA	NA	NA	NA	2.41621	2.38733
P20338	P20338	P20338	P20338	P20338	RAB4A	Ras-related protein Rab-4A (EC 3.6.5.2)	reviewed	5	11	High	2	4	1	Human	FALSE	NA	#VALUE!	NA	NA	NA	NA	NA	NA	NA	NA	NA	NA	NA	NA	0 v 0	NA	NA	NA	0 v 0	NA	NA	NA	0 v 0	NA	NA	NA	0 v 0	NA	NA	NA	NA	NA	NA	NA
P20339	P20339	P20339	P20339	P20339	RAB5A	Ras-related protein Rab-5A (EC 3.6.5.2)	reviewed	5	20	High	3	6	2	Human	FALSE	NA	#VALUE!	NA	NA	NA	NA	NA	NA	NA	NA	NA	NA	NA	NA	2 v 2	-0.228751	0.155881	0.636643	2 v 2	-0.0428656	0.620404	0.788111	2 v 2	-0.211476	0.765156	0.905814	2 v 2	0.165728	0.228655	0.999255	NA	NA	NA	NA
A0A590UJW0, A0A590UKC9, P20585	A0A590UJW0, A0A590UKC9, P20585	P20585	A0A590UJW0	P20585	MSH3	DNA mismatch repair protein Msh3 (hMSH3) (Divergent upstream protein) (DUP) (Mismatch repair protein 1) (MRP1)	reviewed	5	1	High	1	1	1	Human	FALSE	NA	#VALUE!	NA	NA	NA	NA	NA	NA	NA	NA	NA	NA	NA	NA	0 v 0	NA	NA	NA	0 v 0	NA	NA	NA	0 v 0	NA	NA	NA	0 v 0	NA	NA	NA	NA	NA	NA	NA
A0A7I2V4B0, P20701	A0A7I2V4B0, P20701	P20701	A0A7I2V4B0	P20701	ITGAL	Integrin alpha-L (CD11 antigen-like family member A) (Leukocyte adhesion glycoprotein LFA-1 alpha chain) (LFA-1A) (Leukocyte function-associated molecule 1 alpha chain) (CD antigen CD11a)	reviewed	5	1	Medium	1	2	1	Human	FALSE	NA	#VALUE!	NA	NA	NA	NA	NA	NA	NA	NA	NA	NA	NA	NA	0 v 0	NA	NA	NA	0 v 0	NA	NA	NA	0 v 0	NA	NA	NA	0 v 0	NA	NA	NA	NA	NA	NA	NA
P21580, Q5VXQ8	P21580	P21580	P21580	P21580	TNFAIP3	Tumor necrosis factor alpha-induced protein 3 (TNF alpha-induced protein 3) (EC 2.3.2.-) (EC 3.4.19.12) (OTU domain-containing protein 7C) (Putative DNA-binding protein A20) (Zinc finger protein A20) [Cleaved into: A20p50; A20p37]	reviewed	5	4	High	3	3	3	Human	FALSE	NA	#VALUE!	NA	NA	NA	NA	NA	NA	NA	NA	NA	NA	NA	NA	0 v 0	NA	NA	NA	0 v 0	NA	NA	NA	0 v 0	NA	NA	NA	0 v 0	NA	NA	NA	NA	NA	NA	NA
C9JI87, P21796	P21796	P21796	P21796	P21796	VDAC1	Voltage-dependent anion-selective channel protein 1 (VDAC-1) (hVDAC1) (Outer mitochondrial membrane protein porin 1) (Plasmalemmal porin) (Porin 31HL) (Porin 31HM)	reviewed	5	9	High	3	4	2	Human	FALSE	NA	#VALUE!	NA	NA	NA	NA	NA	NA	NA	NA	NA	NA	NA	NA	0 v 0	NA	NA	NA	0 v 0	NA	NA	NA	0 v 0	NA	NA	NA	0 v 0	NA	NA	NA	NA	NA	NA	NA
A0A087WWT1, A0A087WXX8, P21912	A0A087WWT1, A0A087WXX8, P21912	P21912	P21912	P21912	SDHB	Succinate dehydrogenase [ubiquinone] iron-sulfur subunit, mitochondrial (EC 1.3.5.1) (Iron-sulfur subunit of complex II) (Ip)	reviewed	5	8	High	2	6	2	Human	FALSE	NA	#VALUE!	NA	NA	NA	NA	NA	NA	NA	NA	NA	NA	NA	NA	2 v 2	-0.396498	0.259447	0.694481	2 v 2	-1.41597	0.0834341	0.622267	2 v 2	-0.101935	0.571468	0.799343	1 v 1	0.468769	NA	NA	3.96572	4.11588	NA	NA
P22059	P22059	P22059	P22059	P22059	OSBP	Oxysterol-binding protein 1	reviewed	5	5	High	3	3	3	Human	FALSE	NA	#VALUE!	NA	NA	NA	NA	NA	NA	NA	NA	NA	NA	NA	NA	0 v 0	NA	NA	NA	0 v 0	NA	NA	NA	0 v 0	NA	NA	NA	0 v 0	NA	NA	NA	NA	NA	NA	NA
P22528, P35321	P22528, P35321	P22528	P22528	P22528	SPRR1B	Cornifin-B (14.9 kDa pancornulin) (Small proline-rich protein IB) (SPR-IB)	reviewed	5	34	High	3	6	3	Human	FALSE	NA	#VALUE!	NA	NA	NA	NA	NA	NA	NA	NA	NA	NA	NA	NA	2 v 2	-0.275236	0.193225	0.668978	2 v 2	-0.595293	0.570746	0.763682	2 v 2	0.277402	0.912704	0.973259	2 v 2	0.191504	0.668035	0.999255	NA	NA	NA	NA
A0A087WVC4, B1APF7, B1APF8, B1APF9, B1APG0, B1APG1, B1APG2, B1APG3, P22694	P22694	P22694	P22694	P22694	PRKACB	cAMP-dependent protein kinase catalytic subunit beta (PKA C-beta) (EC 2.7.11.11)	reviewed	5	15	High	6	11	1	Human	FALSE	NA	#VALUE!	NA	NA	NA	NA	NA	NA	NA	NA	NA	NA	NA	NA	0 v 0	NA	NA	NA	0 v 0	NA	NA	NA	0 v 0	NA	NA	NA	0 v 0	NA	NA	NA	NA	NA	NA	NA
A0A087WVZ4, H3BP04, H3BRG4, H3BSJ9, H3BUE4, H3BUI9, P22695	H3BRG4, P22695	P22695	H3BRG4	P22695	UQCRC2	Cytochrome b-c1 complex subunit 2, mitochondrial (Complex III subunit 2) (Core protein II) (Ubiquinol-cytochrome-c reductase complex core protein 2)	reviewed	5	8	High	3	4	3	Human	FALSE	NA	#VALUE!	NA	NA	NA	NA	NA	NA	NA	NA	NA	NA	NA	NA	2 v 2	-0.403086	0.432548	0.765302	2 v 2	-0.413708	0.278896	0.642184	2 v 2	0.446349	0.109357	0.493618	1 v 1	0.7022	NA	NA	NA	NA	3.42502	3.53239
F2Z2T2, P23025	F2Z2T2, P23025	P23025	P23025	P23025	XPA	DNA repair protein complementing XP-A cells (Xeroderma pigmentosum group A-complementing protein)	reviewed	5	7	High	1	1	1	Human	FALSE	NA	#VALUE!	NA	NA	NA	NA	NA	NA	NA	NA	NA	NA	NA	NA	0 v 0	NA	NA	NA	0 v 0	NA	NA	NA	0 v 0	NA	NA	NA	0 v 0	NA	NA	NA	NA	NA	NA	NA
A0A1W2PPZ5, A0A1W2PRL9, A0A1W2PS15, B7Z4S1, E5RFI1, E5RIS7, E5RJ93, E5RK46, P23193	A0A1W2PPZ5, P23193	P23193	A0A1W2PPZ5	P23193	TCEA1	Transcription elongation factor A protein 1 (Transcription elongation factor S-II protein 1) (Transcription elongation factor TFIIS.o)	reviewed	5	16	High	4	4	4	Human	FALSE	NA	#VALUE!	NA	NA	NA	NA	NA	NA	NA	NA	NA	NA	NA	NA	2 v 2	0.192518	0.891354	0.957704	2 v 2	-1.64026	0.36941	0.666027	2 v 2	1.11135	0.250545	0.609754	1 v 1	-0.979478	NA	NA	NA	NA	1.75238	1.9796
P23490	P23490	P23490	P23490	P23490	LORICRIN	Loricrin	reviewed	5	7	High	2	5	2	Human	FALSE	NA	#VALUE!	NA	NA	NA	NA	NA	NA	NA	NA	NA	NA	NA	NA	2 v 2	0.46324	0.634316	0.840048	2 v 2	0.565884	0.508748	0.731288	2 v 2	-0.0184404	0.992558	0.996622	2 v 2	-0.147999	0.87517	0.999255	NA	NA	NA	NA
P23634	P23634	P23634	P23634	P23634	ATP2B4	Plasma membrane calcium-transporting ATPase 4 (PMCA4) (EC 7.2.2.10) (Matrix-remodeling-associated protein 1) (Plasma membrane calcium ATPase isoform 4) (Plasma membrane calcium pump isoform 4)	reviewed	5	7	High	6	13	1	Human	FALSE	NA	#VALUE!	NA	NA	NA	NA	NA	NA	NA	NA	NA	NA	NA	NA	0 v 0	NA	NA	NA	0 v 0	NA	NA	NA	0 v 0	NA	NA	NA	0 v 0	NA	NA	NA	NA	NA	NA	NA
A0A3B3IRN8, A0A3B3ITX0, P24311	A0A3B3IRN8, A0A3B3ITX0, P24311	P24311	P24311	P24311	COX7B	Cytochrome c oxidase subunit 7B, mitochondrial (Cytochrome c oxidase polypeptide VIIb)	reviewed	5	9	Medium	1	2	1	Human	FALSE	NA	#VALUE!	NA	NA	NA	NA	NA	NA	NA	NA	NA	NA	NA	NA	0 v 0	NA	NA	NA	0 v 0	NA	NA	NA	0 v 0	NA	NA	NA	0 v 0	NA	NA	NA	NA	NA	NA	NA
P24468	P24468	P24468	P24468	P24468	NR2F2	COUP transcription factor 2 (COUP-TF2) (Apolipoprotein A-I regulatory protein 1) (ARP-1) (COUP transcription factor II) (COUP-TF II) (Nuclear receptor subfamily 2 group F member 2)	reviewed	5	6	High	2	3	1	Human	FALSE	NA	#VALUE!	NA	NA	NA	NA	NA	NA	NA	NA	NA	NA	NA	NA	0 v 0	NA	NA	NA	0 v 0	NA	NA	NA	0 v 0	NA	NA	NA	0 v 0	NA	NA	NA	NA	NA	NA	NA
A0A3B3IUE0, F8VYK9, P24592	A0A3B3IUE0, F8VYK9, P24592	P24592	P24592	P24592	IGFBP6	Insulin-like growth factor-binding protein 6 (IBP-6) (IGF-binding protein 6) (IGFBP-6)	reviewed	5	6	High	1	1	1	Human	FALSE	NA	#VALUE!	NA	NA	NA	NA	NA	NA	NA	NA	NA	NA	NA	NA	0 v 0	NA	NA	NA	0 v 0	NA	NA	NA	0 v 0	NA	NA	NA	0 v 0	NA	NA	NA	NA	NA	NA	NA
P24844	P24844	P24844	P24844	P24844	MYL9	Myosin regulatory light polypeptide 9 (20 kDa myosin light chain) (LC20) (MLC-2C) (Myosin RLC) (Myosin regulatory light chain 2, smooth muscle isoform) (Myosin regulatory light chain 9) (Myosin regulatory light chain MRLC1)	reviewed	5	48	High	7	25	1	Human	FALSE	NA	#VALUE!	NA	NA	NA	NA	NA	NA	NA	NA	NA	NA	NA	NA	2 v 2	0.240585	0.128224	0.631998	2 v 2	0.190091	0.137069	0.624359	2 v 2	0.0755446	0.852305	0.951237	2 v 2	0.556131	0.0866186	0.999255	NA	NA	NA	NA
C9JEV0, P25311	P25311	P25311	P25311	P25311	AZGP1	Zinc-alpha-2-glycoprotein (Zn-alpha-2-GP) (Zn-alpha-2-glycoprotein)	reviewed	5	11	High	3	5	3	Human	FALSE	NA	#VALUE!	NA	NA	NA	NA	NA	NA	NA	NA	NA	NA	NA	NA	2 v 2	-0.512037	0.130316	0.631998	2 v 2	-0.960306	0.0451216	0.621422	2 v 2	-0.809751	0.203319	0.571276	1 v 1	0.535667	NA	NA	4.03076	4.76075	NA	NA
B1AH49, P25325	B1AH49, P25325	P25325	B1AH49	P25325	MPST	3-mercaptopyruvate sulfurtransferase (MST) (EC 2.8.1.2)	reviewed	5	3	Medium	1	2	1	Human	FALSE	NA	#VALUE!	NA	NA	NA	NA	NA	NA	NA	NA	NA	NA	NA	NA	0 v 0	NA	NA	NA	0 v 0	NA	NA	NA	0 v 0	NA	NA	NA	0 v 0	NA	NA	NA	NA	NA	NA	NA
H0YJU4, H0YJV7, P25490	H0YJU4, H0YJV7, P25490	P25490	H0YJV7	P25490	YY1	Transcriptional repressor protein YY1 (Delta transcription factor) (INO80 complex subunit S) (NF-E1) (Yin and yang 1) (YY-1)	reviewed	5	5	Medium	1	1	1	Human	FALSE	NA	#VALUE!	NA	NA	NA	NA	NA	NA	NA	NA	NA	NA	NA	NA	0 v 0	NA	NA	NA	0 v 0	NA	NA	NA	0 v 0	NA	NA	NA	0 v 0	NA	NA	NA	NA	NA	NA	NA
A0A7I2V3K7, M0QXK0, M0R080, P25685	M0QXK0, P25685	P25685	M0QXK0	P25685	DNAJB1	DnaJ homolog subfamily B member 1 (DnaJ protein homolog 1) (Heat shock 40 kDa protein 1) (HSP40) (Heat shock protein 40) (Human DnaJ protein 1) (hDj-1)	reviewed	5	14	High	4	5	4	Human	FALSE	NA	#VALUE!	NA	NA	NA	NA	NA	NA	NA	NA	NA	NA	NA	NA	0 v 0	NA	NA	NA	0 v 0	NA	NA	NA	0 v 0	NA	NA	NA	0 v 0	NA	NA	NA	NA	NA	NA	NA
C9J1G2, C9JRD2, C9JX00, C9JXB9, E7ETU0, P25686	P25686	P25686	P25686	P25686	DNAJB2	DnaJ homolog subfamily B member 2 (Heat shock 40 kDa protein 3) (Heat shock protein J1) (HSJ-1)	reviewed	5	12	High	3	5	3	Human	FALSE	NA	#VALUE!	NA	NA	NA	NA	NA	NA	NA	NA	NA	NA	NA	NA	0 v 0	NA	NA	NA	0 v 0	NA	NA	NA	0 v 0	NA	NA	NA	0 v 0	NA	NA	NA	NA	NA	NA	NA
P25940	P25940	P25940	P25940	P25940	COL5A3	Collagen alpha-3(V) chain	reviewed	5	1	Medium	1	1	1	Human	FALSE	NA	#VALUE!	NA	NA	NA	NA	NA	NA	NA	NA	NA	NA	NA	NA	0 v 0	NA	NA	NA	0 v 0	NA	NA	NA	0 v 0	NA	NA	NA	0 v 0	NA	NA	NA	NA	NA	NA	NA
P26022	P26022	P26022	P26022	P26022	PTX3	Pentraxin-related protein PTX3 (Pentaxin-related protein PTX3) (Tumor necrosis factor alpha-induced protein 5) (TNF alpha-induced protein 5) (Tumor necrosis factor-inducible gene 14 protein) (TSG-14)	reviewed	5	12	High	3	5	3	Human	FALSE	NA	#VALUE!	NA	NA	NA	NA	NA	NA	NA	NA	NA	NA	NA	NA	2 v 2	-0.658028	0.465817	0.769565	2 v 2	-0.827319	0.388719	0.671789	2 v 2	-0.187185	0.813198	0.927879	1 v 1	-0.306978	NA	NA	3.18974	4.57971	NA	NA
P24386, P26374	P26374	P26374	P26374	P26374	CHML	Rab proteins geranylgeranyltransferase component A 2 (Choroideremia-like protein) (Rab escort protein 2) (REP-2)	reviewed	5	4	High	3	3	3	Human	FALSE	NA	#VALUE!	NA	NA	NA	NA	NA	NA	NA	NA	NA	NA	NA	NA	2 v 2	0.11766	0.2009	0.671121	2 v 2	0.0724225	0.146076	0.624359	2 v 2	0.285402	0.411035	0.71919	1 v 1	0.138561	NA	NA	NA	NA	2.8625	3.00355
A0A494C1N0, F5H0N4, P26885	A0A494C1N0, P26885	P26885	P26885	P26885	FKBP2	Peptidyl-prolyl cis-trans isomerase FKBP2 (PPIase FKBP2) (EC 5.2.1.8) (13 kDa FK506-binding protein) (13 kDa FKBP) (FKBP-13) (FK506-binding protein 2) (FKBP-2) (Immunophilin FKBP13) (Rotamase)	reviewed	5	13	High	2	2	2	Human	FALSE	NA	#VALUE!	NA	NA	NA	NA	NA	NA	NA	NA	NA	NA	NA	NA	0 v 0	NA	NA	NA	0 v 0	NA	NA	NA	0 v 0	NA	NA	NA	0 v 0	NA	NA	NA	NA	NA	NA	NA
B3KR49, E9PBK7, E9PJF0, E9PQW4, P27361	P27361	P27361	P27361	P27361	MAPK3	Mitogen-activated protein kinase 3 (MAP kinase 3) (MAPK 3) (EC 2.7.11.24) (ERT2) (Extracellular signal-regulated kinase 1) (ERK-1) (Insulin-stimulated MAP2 kinase) (MAP kinase isoform p44) (p44-MAPK) (Microtubule-associated protein 2 kinase) (p44-ERK1)	reviewed	5	12	High	4	10	3	Human	FALSE	NA	#VALUE!	NA	NA	NA	NA	NA	NA	NA	NA	NA	NA	NA	NA	2 v 2	-0.0574959	0.898668	0.959196	2 v 2	-0.135125	0.808071	0.893915	2 v 2	0.339926	0.568599	0.799343	1 v 1	0.832273	NA	NA	NA	NA	3.5518	3.3954
A0A8V8TL10, A0A8V8TL14, A0A8V8TL31, A0A8V8TLF7, A0A8V8TME9, A0A8V8TMF4, B3KWZ7, E5RHI0, E5RJY0, F6TDL0, H0YBC2, P27986, Q92569	A0A8V8TL10, A0A8V8TL14, A0A8V8TL31, A0A8V8TLF7, A0A8V8TME9, B3KWZ7, E5RHI0, E5RJY0, H0YBC2, P27986	P27986	A0A8V8TL10	P27986	PIK3R1	Phosphatidylinositol 3-kinase regulatory subunit alpha (PI3-kinase regulatory subunit alpha) (PI3K regulatory subunit alpha) (PtdIns-3-kinase regulatory subunit alpha) (Phosphatidylinositol 3-kinase 85 kDa regulatory subunit alpha) (PI3-kinase subunit p85-alpha) (PtdIns-3-kinase regulatory subunit p85-alpha)	reviewed	5	3	High	3	4	1	Human	FALSE	NA	#VALUE!	NA	NA	NA	NA	NA	NA	NA	NA	NA	NA	NA	NA	0 v 0	NA	NA	NA	0 v 0	NA	NA	NA	0 v 0	NA	NA	NA	0 v 0	NA	NA	NA	NA	NA	NA	NA
A0A140T998, P28062, Q5JNW7, X5D2R7	A0A140T998, P28062, Q5JNW7, X5D2R7	P28062	A0A140T998	P28062	PSMB8	Proteasome subunit beta type-8 (EC 3.4.25.1) (Low molecular mass protein 7) (Macropain subunit C13) (Multicatalytic endopeptidase complex subunit C13) (Proteasome component C13) (Proteasome subunit beta-5i) (Really interesting new gene 10 protein)	reviewed	5	4	High	1	2	1	Human	FALSE	NA	#VALUE!	NA	NA	NA	NA	NA	NA	NA	NA	NA	NA	NA	NA	0 v 0	NA	NA	NA	0 v 0	NA	NA	NA	0 v 0	NA	NA	NA	0 v 0	NA	NA	NA	NA	NA	NA	NA
E7EUL7, E9PHV5, P28290	E9PHV5, P28290	P28290	E9PHV5	P28290	ITPRID2	Protein ITPRID2 (Cleavage signal-1 protein) (CS-1) (ITPR-interacting domain-containing protein 2) (Ki-ras-induced actin-interacting protein) (Sperm-specific antigen 2)	reviewed	5	3	High	3	7	3	Human	FALSE	NA	#VALUE!	NA	NA	NA	NA	NA	NA	NA	NA	NA	NA	NA	NA	2 v 2	0.426554	0.568138	0.809181	2 v 2	0.23609	0.630663	0.792239	2 v 2	0.606946	0.338986	0.68146	1 v 1	-0.457348	NA	NA	3.03743	2.31882	NA	NA
B4DJ81, P28331	B4DJ81, P28331	P28331	P28331	P28331	NDUFS1	NADH-ubiquinone oxidoreductase 75 kDa subunit, mitochondrial (EC 7.1.1.2) (Complex I-75kD) (CI-75kD)	reviewed	5	10	High	5	7	5	Human	FALSE	NA	#VALUE!	NA	NA	NA	NA	NA	NA	NA	NA	NA	NA	NA	NA	0 v 0	NA	NA	NA	0 v 0	NA	NA	NA	0 v 0	NA	NA	NA	0 v 0	NA	NA	NA	NA	NA	NA	NA
A0A087WYJ2, A0A2R8Y705, A0A2R8Y7K6, M0QXE6, M0QXQ2, M0QZR8, M0R2B7, M0R3H8, P28340	A0A087WYJ2, A0A2R8Y705, M0R2B7, P28340	P28340	M0R2B7	P28340	POLD1	DNA polymerase delta catalytic subunit (EC 2.7.7.7) (3'-5' exodeoxyribonuclease) (EC 3.1.11.-) (DNA polymerase subunit delta p125)	reviewed	5	5	High	6	8	5	Human	FALSE	NA	#VALUE!	NA	NA	NA	NA	NA	NA	NA	NA	NA	NA	NA	NA	0 v 0	NA	NA	NA	0 v 0	NA	NA	NA	0 v 0	NA	NA	NA	0 v 0	NA	NA	NA	NA	NA	NA	NA
E9PKB7, H0YE88, H0YEJ9, P28347	E9PKB7, H0YE88, H0YEJ9, P28347	P28347	P28347	P28347	TEAD1	Transcriptional enhancer factor TEF-1 (NTEF-1) (Protein GT-IIC) (TEA domain family member 1) (TEAD-1) (Transcription factor 13) (TCF-13)	reviewed	5	3	Medium	1	1	1	Human	FALSE	NA	#VALUE!	NA	NA	NA	NA	NA	NA	NA	NA	NA	NA	NA	NA	0 v 0	NA	NA	NA	0 v 0	NA	NA	NA	0 v 0	NA	NA	NA	0 v 0	NA	NA	NA	NA	NA	NA	NA
A0A0G2JKR7, P28702	A0A0G2JKR7, P28702	P28702	P28702	P28702	RXRB	Retinoic acid receptor RXR-beta (Nuclear receptor subfamily 2 group B member 2) (Retinoid X receptor beta)	reviewed	5	8	High	3	3	3	Human	FALSE	NA	#VALUE!	NA	NA	NA	NA	NA	NA	NA	NA	NA	NA	NA	NA	2 v 2	0.194185	0.558945	0.80624	2 v 2	-0.610539	0.0923434	0.622267	2 v 2	0.402945	0.695217	0.866225	1 v 1	0.321928	NA	NA	NA	NA	3.0511	1.82172
E5RH41, E5RIW4, E5RK24, P29084	P29084	P29084	P29084	P29084	GTF2E2	Transcription initiation factor IIE subunit beta (TFIIE-beta) (General transcription factor IIE subunit 2)	reviewed	5	7	High	2	3	2	Human	FALSE	NA	#VALUE!	NA	NA	NA	NA	NA	NA	NA	NA	NA	NA	NA	NA	0 v 0	NA	NA	NA	0 v 0	NA	NA	NA	0 v 0	NA	NA	NA	0 v 0	NA	NA	NA	NA	NA	NA	NA
A0A494C0U1, A0A494C0X4, A0A494C159, A0A494C1B8, A0A494C1S4, P29144, Q5VZU9	A0A494C0U1, P29144, Q5VZU9	P29144	A0A494C0U1	P29144	TPP2	Tripeptidyl-peptidase 2 (TPP-2) (EC 3.4.14.10) (Tripeptidyl aminopeptidase) (Tripeptidyl-peptidase II) (TPP-II)	reviewed	5	8	High	7	8	7	Human	FALSE	NA	#VALUE!	NA	NA	NA	NA	NA	NA	NA	NA	NA	NA	NA	NA	2 v 2	0.0840301	0.883668	0.954573	2 v 2	0.204356	0.69523	0.826378	2 v 2	0.226797	0.697344	0.867508	2 v 2	0.229024	0.0437941	0.925366	NA	NA	NA	NA
A2IDA3, P29372	P29372	P29372	P29372	P29372	MPG	DNA-3-methyladenine glycosylase (EC 3.2.2.21) (3-alkyladenine DNA glycosylase) (3-methyladenine DNA glycosidase) (ADPG) (N-methylpurine-DNA glycosylase)	reviewed	5	21	High	5	11	5	Human	FALSE	NA	#VALUE!	NA	NA	NA	NA	NA	NA	NA	NA	NA	NA	NA	NA	2 v 2	-0.436381	0.282539	0.706798	2 v 2	-0.60869	0.12563	0.623623	2 v 2	0.0516335	0.788632	0.916966	1 v 1	0.389947	NA	NA	NA	NA	3.11957	3.63401
P29536	P29536	P29536	P29536	P29536	LMOD1	Leiomodin-1 (64 kDa autoantigen 1D) (64 kDa autoantigen 1D3) (64 kDa autoantigen D1) (Leiomodin, muscle form) (Smooth muscle leiomodin) (SM-Lmod) (Thyroid-associated ophthalmopathy autoantigen)	reviewed	5	1	Medium	1	2	1	Human	FALSE	NA	#VALUE!	NA	NA	NA	NA	NA	NA	NA	NA	NA	NA	NA	NA	0 v 0	NA	NA	NA	0 v 0	NA	NA	NA	0 v 0	NA	NA	NA	0 v 0	NA	NA	NA	NA	NA	NA	NA
A0A1B0GUW5, C9J9B2, C9JIJ9, E7EPF2, E7ETU5, F8W1T6, P29558, Q15434, Q6XE24	E7EPF2, E7ETU5, P29558	P29558	P29558	P29558	RBMS1	RNA-binding motif, single-stranded-interacting protein 1 (Single-stranded DNA-binding protein MSSP-1) (Suppressor of CDC2 with RNA-binding motif 2)	reviewed	5	6	High	2	2	2	Human	FALSE	NA	#VALUE!	NA	NA	NA	NA	NA	NA	NA	NA	NA	NA	NA	NA	2 v 2	-0.389404	0.461057	0.765776	2 v 2	-0.0280639	0.98121	0.991269	2 v 2	-0.203927	0.868627	0.959238	1 v 1	0.33828	NA	NA	3.82847	4.32418	NA	NA
A0A2R8YEP4, P30043	A0A2R8YEP4, P30043	P30043	P30043	P30043	BLVRB	Flavin reductase (NADPH) (FR) (EC 1.5.1.30) (Biliverdin reductase B) (BVR-B) (EC 1.3.1.24) (Biliverdin-IX beta-reductase) (Green heme-binding protein) (GHBP) (NADPH-dependent diaphorase) (NADPH-flavin reductase) (FLR)	reviewed	5	5	Medium	1	1	1	Human	FALSE	NA	#VALUE!	NA	NA	NA	NA	NA	NA	NA	NA	NA	NA	NA	NA	0 v 0	NA	NA	NA	0 v 0	NA	NA	NA	0 v 0	NA	NA	NA	0 v 0	NA	NA	NA	NA	NA	NA	NA
H0YDG7, P30154	P30154	P30154	P30154	P30154	PPP2R1B	Serine/threonine-protein phosphatase 2A 65 kDa regulatory subunit A beta isoform (PP2A subunit A isoform PR65-beta) (PP2A subunit A isoform R1-beta)	reviewed	5	15	High	9	26	4	Human	FALSE	NA	#VALUE!	NA	NA	NA	NA	NA	NA	NA	NA	NA	NA	NA	NA	2 v 2	0.109982	0.60214	0.82298	2 v 2	0.316199	0.417264	0.686439	2 v 2	-0.0692597	0.704771	0.872221	2 v 2	-0.282441	0.367392	0.999255	NA	NA	NA	NA
A0A7P0TBN9, P30291	A0A7P0TBN9, P30291	P30291	P30291	P30291	WEE1	Wee1-like protein kinase (WEE1hu) (EC 2.7.10.2) (Wee1A kinase)	reviewed	5	2	High	1	1	1	Human	FALSE	NA	#VALUE!	NA	NA	NA	NA	NA	NA	NA	NA	NA	NA	NA	NA	0 v 0	NA	NA	NA	0 v 0	NA	NA	NA	0 v 0	NA	NA	NA	0 v 0	NA	NA	NA	NA	NA	NA	NA
B4DIG0, G8JLH2, P30305	B4DIG0, G8JLH2, P30305	P30305	P30305	P30305	CDC25B	M-phase inducer phosphatase 2 (EC 3.1.3.48) (Dual specificity phosphatase Cdc25B)	reviewed	5	5	High	3	3	3	Human	FALSE	NA	#VALUE!	NA	NA	NA	NA	NA	NA	NA	NA	NA	NA	NA	NA	0 v 0	NA	NA	NA	0 v 0	NA	NA	NA	0 v 0	NA	NA	NA	0 v 0	NA	NA	NA	NA	NA	NA	NA
A0A3B3IT42, D6RD20, D6RJC2, P30307	D6RJC2, P30307	P30307	P30307	P30307	CDC25C	M-phase inducer phosphatase 3 (EC 3.1.3.48) (Dual specificity phosphatase Cdc25C)	reviewed	5	5	High	2	3	2	Human	FALSE	NA	#VALUE!	NA	NA	NA	NA	NA	NA	NA	NA	NA	NA	NA	NA	0 v 0	NA	NA	NA	0 v 0	NA	NA	NA	0 v 0	NA	NA	NA	0 v 0	NA	NA	NA	NA	NA	NA	NA
A0A087WT44, I3L159, I3L1F5, I3L1Y2, P30519	A0A087WT44, I3L159, I3L1F5, P30519	P30519	A0A087WT44	P30519	HMOX2	Heme oxygenase 2 (HO-2) (EC 1.14.14.18) [Cleaved into: Heme oxygenase 2 soluble form]	reviewed	5	12	High	3	4	3	Human	FALSE	NA	#VALUE!	NA	NA	NA	NA	NA	NA	NA	NA	NA	NA	NA	NA	2 v 2	-0.209909	0.271777	0.704195	2 v 2	-0.048261	0.877846	0.935435	2 v 2	-0.0278932	0.891466	0.967184	2 v 2	0.412883	0.316432	0.999255	NA	NA	NA	NA
A0A3B3IRQ7, P30533	A0A3B3IRQ7, P30533	P30533	A0A3B3IRQ7	P30533	LRPAP1	Alpha-2-macroglobulin receptor-associated protein (Alpha-2-MRAP) (Low density lipoprotein receptor-related protein-associated protein 1) (RAP)	reviewed	5	6	High	2	4	2	Human	FALSE	NA	#VALUE!	NA	NA	NA	NA	NA	NA	NA	NA	NA	NA	NA	NA	0 v 0	NA	NA	NA	0 v 0	NA	NA	NA	0 v 0	NA	NA	NA	0 v 0	NA	NA	NA	NA	NA	NA	NA
A0A3B3IS27, A0A3B3ISJ8, A0A3B3ITA2, F5H0N7, F5H1T5, F5H270, F5H367, F5H6A0, J3KP58, P30622	P30622	P30622	P30622	P30622	CLIP1	CAP-Gly domain-containing linker protein 1 (Cytoplasmic linker protein 1) (Cytoplasmic linker protein 170 alpha-2) (CLIP-170) (Reed-Sternberg intermediate filament-associated protein) (Restin)	reviewed	5	13	High	21	31	16	Human	FALSE	NA	#VALUE!	NA	NA	NA	NA	NA	NA	NA	NA	NA	NA	NA	NA	2 v 2	0.191158	0.321654	0.72231	2 v 2	0.251844	0.219777	0.624359	2 v 2	0.425388	0.224536	0.587911	2 v 2	0.224102	0.515554	0.999255	NA	NA	NA	NA
C9J0K6, P30626	C9J0K6, P30626	P30626	P30626	P30626	SRI	Sorcin (22 kDa protein) (CP-22) (CP22) (V19)	reviewed	5	11	High	2	4	2	Human	FALSE	NA	#VALUE!	NA	NA	NA	NA	NA	NA	NA	NA	NA	NA	NA	NA	0 v 0	NA	NA	NA	0 v 0	NA	NA	NA	0 v 0	NA	NA	NA	0 v 0	NA	NA	NA	NA	NA	NA	NA
P30837	P30837	P30837	P30837	P30837	ALDH1B1	Aldehyde dehydrogenase X, mitochondrial (EC 1.2.1.3) (Aldehyde dehydrogenase 5) (Aldehyde dehydrogenase family 1 member B1)	reviewed	5	8	High	4	6	3	Human	FALSE	NA	#VALUE!	NA	NA	NA	NA	NA	NA	NA	NA	NA	NA	NA	NA	0 v 0	NA	NA	NA	0 v 0	NA	NA	NA	0 v 0	NA	NA	NA	0 v 0	NA	NA	NA	NA	NA	NA	NA
P31150	P31150	P31150	P31150	P31150	GDI1	Rab GDP dissociation inhibitor alpha (Rab GDI alpha) (Guanosine diphosphate dissociation inhibitor 1) (GDI-1) (Oligophrenin-2) (Protein XAP-4)	reviewed	5	10	High	3	3	2	Human	FALSE	NA	#VALUE!	NA	NA	NA	NA	NA	NA	NA	NA	NA	NA	NA	NA	2 v 2	1.59985	0.365632	0.739419	2 v 2	-0.736618	0.711474	0.834504	2 v 2	2.47974	0.350506	0.688037	1 v 1	-1.8679	NA	NA	NA	NA	0.87937	0.613252
C9JSK5, H7BYW5, P31321	H7BYW5, P31321	P31321	P31321	P31321	PRKAR1B	cAMP-dependent protein kinase type I-beta regulatory subunit	reviewed	5	12	High	6	12	1	Human	FALSE	NA	#VALUE!	NA	NA	NA	NA	NA	NA	NA	NA	NA	NA	NA	NA	0 v 0	NA	NA	NA	0 v 0	NA	NA	NA	0 v 0	NA	NA	NA	0 v 0	NA	NA	NA	NA	NA	NA	NA
P31431	P31431	P31431	P31431	P31431	SDC4	Syndecan-4 (SYND4) (Amphiglycan) (Ryudocan core protein)	reviewed	5	7	High	1	2	1	Human	FALSE	NA	#VALUE!	NA	NA	NA	NA	NA	NA	NA	NA	NA	NA	NA	NA	0 v 0	NA	NA	NA	0 v 0	NA	NA	NA	0 v 0	NA	NA	NA	0 v 0	NA	NA	NA	NA	NA	NA	NA
P31629	P31629	P31629	P31629	P31629	HIVEP2	Transcription factor HIVEP2 (Human immunodeficiency virus type I enhancer-binding protein 2) (HIV-EP2) (MHC-binding protein 2) (MBP-2)	reviewed	5	1	Medium	1	1	1	Human	FALSE	NA	#VALUE!	NA	NA	NA	NA	NA	NA	NA	NA	NA	NA	NA	NA	0 v 0	NA	NA	NA	0 v 0	NA	NA	NA	0 v 0	NA	NA	NA	0 v 0	NA	NA	NA	NA	NA	NA	NA
A0A804HJM6, P31749	A0A804HJM6, P31749	P31749	A0A804HJM6	P31749	AKT1	RAC-alpha serine/threonine-protein kinase (EC 2.7.11.1) (Protein kinase B) (PKB) (Protein kinase B alpha) (PKB alpha) (Proto-oncogene c-Akt) (RAC-PK-alpha)	reviewed	5	7	High	2	2	2	Human	FALSE	NA	#VALUE!	NA	NA	NA	NA	NA	NA	NA	NA	NA	NA	NA	NA	2 v 2	0.253355	0.729513	0.889311	2 v 2	-0.0743815	0.864183	0.927187	2 v 2	0.506403	0.590925	0.810011	1 v 1	-0.00927781	NA	NA	3.49204	2.64491	NA	NA
A0A0A0MRF1, A0A1B0GXA2, A0A5F9ZHJ8, A8MX96, C9JHS6, C9JIJ1, E7EVP8, J3KRI8, J3QKW1, J3QL45, J3QLS6, M0QZK3, M0R0P9, M0R275, M0R283, P31751	M0R0P9, P31751	P31751	P31751	P31751	AKT2	RAC-beta serine/threonine-protein kinase (EC 2.7.11.1) (Protein kinase Akt-2) (Protein kinase B beta) (PKB beta) (RAC-PK-beta)	reviewed	5	10	High	4	5	4	Human	FALSE	NA	#VALUE!	NA	NA	NA	NA	NA	NA	NA	NA	NA	NA	NA	NA	2 v 2	0.131191	0.280742	0.706798	2 v 2	0.134488	0.624729	0.788752	2 v 2	0.235803	0.0162845	0.311811	2 v 2	0.0261591	0.950718	0.999255	NA	NA	NA	NA
P31997	P31997	P31997	P31997	P31997	CEACAM8	Carcinoembryonic antigen-related cell adhesion molecule 8 (CD67 antigen) (Carcinoembryonic antigen CGM6) (Non-specific cross-reacting antigen NCA-95) (CD antigen CD66b)	reviewed	5	5	Medium	1	1	1	Human	FALSE	NA	#VALUE!	NA	NA	NA	NA	NA	NA	NA	NA	NA	NA	NA	NA	0 v 0	NA	NA	NA	0 v 0	NA	NA	NA	0 v 0	NA	NA	NA	0 v 0	NA	NA	NA	NA	NA	NA	NA
A0A3B3IS57, A0A3B3IT92, A0A3B3IU45, E5RG31, P33991	A0A3B3IS57, A0A3B3IT92, A0A3B3IU45, E5RG31, P33991	P33991	A0A3B3IT92	P33991	MCM4	DNA replication licensing factor MCM4 (EC 3.6.4.12) (CDC21 homolog) (P1-CDC21)	reviewed	5	1	High	1	1	1	Human	FALSE	NA	#VALUE!	NA	NA	NA	NA	NA	NA	NA	NA	NA	NA	NA	NA	0 v 0	NA	NA	NA	0 v 0	NA	NA	NA	0 v 0	NA	NA	NA	0 v 0	NA	NA	NA	NA	NA	NA	NA
E7ESK6, E9PBI9, P34741	E7ESK6, E9PBI9, P34741	P34741	E7ESK6	P34741	SDC2	Syndecan-2 (SYND2) (Fibroglycan) (Heparan sulfate proteoglycan core protein) (HSPG) (CD antigen CD362)	reviewed	5	4	High	1	1	1	Human	FALSE	NA	#VALUE!	NA	NA	NA	NA	NA	NA	NA	NA	NA	NA	NA	NA	0 v 0	NA	NA	NA	0 v 0	NA	NA	NA	0 v 0	NA	NA	NA	0 v 0	NA	NA	NA	NA	NA	NA	NA
J3KRK5, J3KRZ5, P34896	P34896	P34896	P34896	P34896	SHMT1	Serine hydroxymethyltransferase, cytosolic (SHMT) (EC 2.1.2.1) (Glycine hydroxymethyltransferase) (Serine methylase)	reviewed	5	9	High	3	4	2	Human	FALSE	NA	#VALUE!	NA	NA	NA	NA	NA	NA	NA	NA	NA	NA	NA	NA	0 v 0	NA	NA	NA	0 v 0	NA	NA	NA	0 v 0	NA	NA	NA	0 v 0	NA	NA	NA	NA	NA	NA	NA
A0A5F9ZHA0, A0A5K1VW66, P35240	A0A5K1VW66, P35240	P35240	P35240	P35240	NF2	Merlin (Moesin-ezrin-radixin-like protein) (Neurofibromin-2) (Schwannomerlin) (Schwannomin)	reviewed	5	5	High	3	5	3	Human	FALSE	NA	#VALUE!	NA	NA	NA	NA	NA	NA	NA	NA	NA	NA	NA	NA	2 v 2	0.234136	0.311152	0.714282	2 v 2	0.0922154	0.0569347	0.622267	2 v 2	0.831409	0.376167	0.706416	1 v 1	0.271699	NA	NA	NA	NA	2.99729	2.47602
B5MC59, P35244	B5MC59, P35244	P35244	B5MC59	P35244	RPA3	Replication protein A 14 kDa subunit (RP-A p14) (Replication factor A protein 3) (RF-A protein 3)	reviewed	5	22	High	2	4	2	Human	FALSE	NA	#VALUE!	NA	NA	NA	NA	NA	NA	NA	NA	NA	NA	NA	NA	2 v 2	-0.498531	0.475194	0.771722	2 v 2	-1.00769	0.247714	0.630447	2 v 2	-0.135949	0.566441	0.798771	1 v 1	0.0696342	NA	NA	3.5625	4.11157	NA	NA
M0QXD6, M0R0R9, P35269	M0QXD6, P35269	P35269	M0QXD6	P35269	GTF2F1	General transcription factor IIF subunit 1 (General transcription factor IIF 74 kDa subunit) (Transcription initiation factor IIF subunit alpha) (TFIIF-alpha) (Transcription initiation factor RAP74)	reviewed	5	14	High	6	6	6	Human	FALSE	NA	#VALUE!	NA	NA	NA	NA	NA	NA	NA	NA	NA	NA	NA	NA	2 v 2	-0.204796	0.725498	0.886415	2 v 2	-0.783909	0.29123	0.646776	2 v 2	0.297716	0.464526	0.746098	1 v 1	0.148176	NA	NA	NA	NA	2.8756	2.57712
P22531, P22532, P35325, P35326, Q9BYE4	P22531, P22532, P35325, P35326, Q9BYE4	P35326	P22532	P35326	SPRR2A	Small proline-rich protein 2A (SPR-2A) (2-1)	reviewed	5	18	High	1	1	1	Human	FALSE	NA	#VALUE!	NA	NA	NA	NA	NA	NA	NA	NA	NA	NA	NA	NA	2 v 2	0.160092	0.0161363	0.551328	2 v 2	1.50824	0.501216	0.728405	2 v 2	0.788166	0.427865	0.730723	1 v 1	0.341037	NA	NA	NA	NA	3.06301	1.40546
H7C2H4, P35520	P35520	P35520	P35520	P35520	CBS	Cystathionine beta-synthase (EC 4.2.1.22) (Beta-thionase) (Serine sulfhydrase)	reviewed	5	5	High	2	2	2	Human	FALSE	NA	#VALUE!	NA	NA	NA	NA	NA	NA	NA	NA	NA	NA	NA	NA	2 v 2	0.763385	0.106712	0.625634	2 v 2	-0.0607908	0.254942	0.635252	2 v 2	0.485454	0.520732	0.778311	2 v 2	0.672096	0.193391	0.999255	NA	NA	NA	NA
D6RJI3, E9PHW4, P35556	P35556	P35556	P35556	P35556	FBN2	Fibrillin-2 [Cleaved into: Placensin]	reviewed	5	1	High	4	7	3	Human	FALSE	NA	#VALUE!	NA	NA	NA	NA	NA	NA	NA	NA	NA	NA	NA	NA	0 v 0	NA	NA	NA	0 v 0	NA	NA	NA	0 v 0	NA	NA	NA	0 v 0	NA	NA	NA	NA	NA	NA	NA
P35568	P35568	P35568	P35568	P35568	IRS1	Insulin receptor substrate 1 (IRS-1)	reviewed	5	4	High	4	8	4	Human	FALSE	NA	#VALUE!	NA	NA	NA	NA	NA	NA	NA	NA	NA	NA	NA	NA	2 v 2	-0.233495	0.0437555	0.578895	2 v 2	-0.345818	0.00478097	0.379506	2 v 2	0.250546	0.540137	0.787384	1 v 1	0.0312509	NA	NA	3.52559	3.26858	NA	NA
A0A8I5KZ38, P35580	A0A8I5KZ38, P35580	P35580	P35580	P35580	MYH10	Myosin-10 (Cellular myosin heavy chain, type B) (Myosin heavy chain 10) (Myosin heavy chain, non-muscle IIb) (Non-muscle myosin heavy chain B) (NMMHC-B) (Non-muscle myosin heavy chain IIb) (NMMHC II-b) (NMMHC-IIB)	reviewed	5	11	High	22	72	5	Human	FALSE	NA	#VALUE!	NA	NA	NA	NA	NA	NA	NA	NA	NA	NA	NA	NA	0 v 0	NA	NA	NA	0 v 0	NA	NA	NA	0 v 0	NA	NA	NA	0 v 0	NA	NA	NA	NA	NA	NA	NA
A0A494C1F2, A0A8Q3SHZ4, B7ZAV2, E9PKD2, H0Y837, P35658	A0A494C1F2, A0A8Q3SHZ4, B7ZAV2, E9PKD2, H0Y837, P35658	P35658	P35658	P35658	NUP214	Nuclear pore complex protein Nup214 (214 kDa nucleoporin) (Nucleoporin Nup214) (Protein CAN)	reviewed	5	1	High	1	2	1	Human	FALSE	NA	#VALUE!	NA	NA	NA	NA	NA	NA	NA	NA	NA	NA	NA	NA	0 v 0	NA	NA	NA	0 v 0	NA	NA	NA	0 v 0	NA	NA	NA	0 v 0	NA	NA	NA	NA	NA	NA	NA
P35749	P35749	P35749	P35749	P35749	MYH11	Myosin-11 (Myosin heavy chain 11) (Myosin heavy chain, smooth muscle isoform) (SMMHC)	reviewed	5	8	High	17	82	1	Human	FALSE	NA	#VALUE!	NA	NA	NA	NA	NA	NA	NA	NA	NA	NA	NA	NA	0 v 0	NA	NA	NA	0 v 0	NA	NA	NA	0 v 0	NA	NA	NA	0 v 0	NA	NA	NA	NA	NA	NA	NA
E9PM06, P35790	P35790	P35790	P35790	P35790	CHKA	Choline kinase alpha (CK) (EC 2.7.1.32) (CHETK-alpha) (Ethanolamine kinase) (EK) (EC 2.7.1.82)	reviewed	5	10	High	4	5	4	Human	FALSE	NA	#VALUE!	NA	NA	NA	NA	NA	NA	NA	NA	NA	NA	NA	NA	0 v 0	NA	NA	NA	0 v 0	NA	NA	NA	0 v 0	NA	NA	NA	0 v 0	NA	NA	NA	NA	NA	NA	NA
A0A1B0GVI7, A0A2R8Y7G1, P35869	A0A1B0GVI7, A0A2R8Y7G1, P35869	P35869	A0A2R8Y7G1	P35869	AHR	Aryl hydrocarbon receptor (Ah receptor) (AhR) (Class E basic helix-loop-helix protein 76) (bHLHe76)	reviewed	5	2	High	2	4	2	Human	FALSE	NA	#VALUE!	NA	NA	NA	NA	NA	NA	NA	NA	NA	NA	NA	NA	0 v 0	NA	NA	NA	0 v 0	NA	NA	NA	0 v 0	NA	NA	NA	0 v 0	NA	NA	NA	NA	NA	NA	NA
P36406	P36406	P36406	P36406	P36406	TRIM23	E3 ubiquitin-protein ligase TRIM23 (EC 2.3.2.27) (ADP-ribosylation factor domain-containing protein 1) (GTP-binding protein ARD-1) (RING finger protein 46) (RING-type E3 ubiquitin transferase TRIM23) (Tripartite motif-containing protein 23)	reviewed	5	2	High	1	2	1	Human	FALSE	NA	#VALUE!	NA	NA	NA	NA	NA	NA	NA	NA	NA	NA	NA	NA	2 v 2	0.815625	0.573981	0.811218	2 v 2	-3.13572	0.461879	0.710845	2 v 2	2.49508	0.11707	0.502088	1 v 1	-1.95454	NA	NA	NA	NA	0.772251	2.32095
A0A087WYY5, F8VR82, F8VYE8, F8W0W8, P36873	F8VYE8, F8W0W8, P36873	P36873	P36873	P36873	PPP1CC	Serine/threonine-protein phosphatase PP1-gamma catalytic subunit (PP-1G) (EC 3.1.3.16) (Protein phosphatase 1C catalytic subunit)	reviewed	5	11	High	4	8	1	Human	FALSE	NA	#VALUE!	NA	NA	NA	NA	NA	NA	NA	NA	NA	NA	NA	NA	0 v 0	NA	NA	NA	0 v 0	NA	NA	NA	0 v 0	NA	NA	NA	0 v 0	NA	NA	NA	NA	NA	NA	NA
K7EKS1, P36954	K7EKS1, P36954	P36954	P36954	P36954	POLR2I	DNA-directed RNA polymerase II subunit RPB9 (RNA polymerase II subunit B9) (DNA-directed RNA polymerase II subunit I) (RNA polymerase II 14.5 kDa subunit) (RPB14.5)	reviewed	5	6	Medium	1	1	1	Human	FALSE	NA	#VALUE!	NA	NA	NA	NA	NA	NA	NA	NA	NA	NA	NA	NA	0 v 0	NA	NA	NA	0 v 0	NA	NA	NA	0 v 0	NA	NA	NA	0 v 0	NA	NA	NA	NA	NA	NA	NA
A0A087X247, K7EJ20, K7EKX7, K7ENB4, K7ERP4, P36969, R4GNE4	P36969	P36969	P36969	P36969	GPX4	Phospholipid hydroperoxide glutathione peroxidase (PHGPx) (EC 1.11.1.12) (Glutathione peroxidase 4) (GPx-4) (GSHPx-4)	reviewed	5	13	High	3	3	3	Human	FALSE	NA	#VALUE!	NA	NA	NA	NA	NA	NA	NA	NA	NA	NA	NA	NA	0 v 0	NA	NA	NA	0 v 0	NA	NA	NA	0 v 0	NA	NA	NA	0 v 0	NA	NA	NA	NA	NA	NA	NA
M0QXN5, P37198	P37198	P37198	P37198	P37198	NUP62	Nuclear pore glycoprotein p62 (62 kDa nucleoporin) (Nucleoporin Nup62)	reviewed	5	5	High	2	3	2	Human	FALSE	NA	#VALUE!	NA	NA	NA	NA	NA	NA	NA	NA	NA	NA	NA	NA	2 v 2	1.0604	0.437359	0.765776	2 v 2	0.85525	0.302454	0.648722	2 v 2	1.20709	0.341359	0.681582	1 v 1	-0.291231	NA	NA	NA	NA	2.43117	0.970854
P37235, P61601, P84074	P37235, P84074	P37235	P84074	P37235	HPCAL1	Hippocalcin-like protein 1 (Calcium-binding protein BDR-1) (HLP2) (Visinin-like protein 3) (VILIP-3)	reviewed	5	9	High	2	5	2	Human	FALSE	NA	#VALUE!	NA	NA	NA	NA	NA	NA	NA	NA	NA	NA	NA	NA	0 v 0	NA	NA	NA	0 v 0	NA	NA	NA	0 v 0	NA	NA	NA	0 v 0	NA	NA	NA	NA	NA	NA	NA
E9PKI8, E9PM01, F2Z393, P37837	F2Z393, P37837	P37837	F2Z393	P37837	TALDO1	Transaldolase (EC 2.2.1.2)	reviewed	5	7	High	3	5	3	Human	FALSE	NA	#VALUE!	NA	NA	NA	NA	NA	NA	NA	NA	NA	NA	NA	NA	0 v 0	NA	NA	NA	0 v 0	NA	NA	NA	0 v 0	NA	NA	NA	0 v 0	NA	NA	NA	NA	NA	NA	NA
M0QY67, P38117	P38117	P38117	P38117	P38117	ETFB	Electron transfer flavoprotein subunit beta (Beta-ETF)	reviewed	5	7	High	2	3	2	Human	FALSE	NA	#VALUE!	NA	NA	NA	NA	NA	NA	NA	NA	NA	NA	NA	NA	2 v 2	0.0514793	0.221981	0.681547	2 v 2	0.185048	0.587907	0.773021	2 v 2	0.181585	0.311048	0.665271	2 v 2	0.0788216	0.828656	0.999255	NA	NA	NA	NA
A0A1B0GUK8, H0Y6E7, H3BNC1, H3BR27, H3BT71, H3BUY5, O75526, P38159, Q8N7X1, Q96E39	H0Y6E7, H3BT71, P38159	P38159	H3BT71	P38159	RBMX	RNA-binding motif protein, X chromosome (Glycoprotein p43) (Heterogeneous nuclear ribonucleoprotein G) (hnRNP G) [Cleaved into: RNA-binding motif protein, X chromosome, N-terminally processed]	reviewed	5	9	High	3	5	3	Human	FALSE	NA	#VALUE!	NA	NA	NA	NA	NA	NA	NA	NA	NA	NA	NA	NA	2 v 2	-0.443949	0.128843	0.631998	2 v 2	-1.67827	0.0390118	0.621422	2 v 2	-0.254402	0.806618	0.924315	1 v 1	1.13619	NA	NA	4.63289	4.29629	NA	NA
P38432	P38432	P38432	P38432	P38432	COIL	Coilin (p80-coilin)	reviewed	5	1	Medium	1	1	1	Human	FALSE	NA	#VALUE!	NA	NA	NA	NA	NA	NA	NA	NA	NA	NA	NA	NA	0 v 0	NA	NA	NA	0 v 0	NA	NA	NA	0 v 0	NA	NA	NA	0 v 0	NA	NA	NA	NA	NA	NA	NA
A0A8I5KXJ8, A0A8I5KXY4, A0A8I5QJS0, A0A8I5QKY1, P38435	A0A8I5KXJ8, A0A8I5KXY4, A0A8I5QJS0, A0A8I5QKY1, P38435	P38435	P38435	P38435	GGCX	Vitamin K-dependent gamma-carboxylase (EC 4.1.1.90) (Gamma-glutamyl carboxylase) (Peptidyl-glutamate 4-carboxylase) (Vitamin K gamma glutamyl carboxylase)	reviewed	5	1	High	1	1	1	Human	FALSE	NA	#VALUE!	NA	NA	NA	NA	NA	NA	NA	NA	NA	NA	NA	NA	0 v 0	NA	NA	NA	0 v 0	NA	NA	NA	0 v 0	NA	NA	NA	0 v 0	NA	NA	NA	NA	NA	NA	NA
I3L3H2, P38919	I3L3H2, P38919	P38919	I3L3H2	P38919	EIF4A3	Eukaryotic initiation factor 4A-III (eIF-4A-III) (eIF4A-III) (EC 3.6.4.13) (ATP-dependent RNA helicase DDX48) (ATP-dependent RNA helicase eIF4A-3) (DEAD box protein 48) (Eukaryotic initiation factor 4A-like NUK-34) (Eukaryotic translation initiation factor 4A isoform 3) (Nuclear matrix protein 265) (NMP 265) (hNMP 265) [Cleaved into: Eukaryotic initiation factor 4A-III, N-terminally processed]	reviewed	5	14	High	6	14	3	Human	FALSE	NA	#VALUE!	NA	NA	NA	NA	NA	NA	NA	NA	NA	NA	NA	NA	2 v 2	0.0647293	0.561968	0.807436	2 v 2	-0.233162	0.494302	0.724542	2 v 2	0.41472	0.363202	0.697718	1 v 1	0.569457	NA	NA	NA	NA	3.29318	2.8482
H0YN26, H7BZ09, P39687	H0YN26, H7BZ09, P39687	P39687	P39687	P39687	ANP32A	Acidic leucine-rich nuclear phosphoprotein 32 family member A (Acidic nuclear phosphoprotein pp32) (pp32) (Leucine-rich acidic nuclear protein) (LANP) (Mapmodulin) (Potent heat-stable protein phosphatase 2A inhibitor I1PP2A) (Putative HLA-DR-associated protein I) (PHAPI)	reviewed	5	3	High	1	3	1	Human	FALSE	NA	#VALUE!	NA	NA	NA	NA	NA	NA	NA	NA	NA	NA	NA	NA	0 v 0	NA	NA	NA	0 v 0	NA	NA	NA	0 v 0	NA	NA	NA	0 v 0	NA	NA	NA	NA	NA	NA	NA
J3QL48, J3QQN1, P40306	P40306	P40306	P40306	P40306	PSMB10	Proteasome subunit beta type-10 (EC 3.4.25.1) (Low molecular mass protein 10) (Macropain subunit MECl-1) (Multicatalytic endopeptidase complex subunit MECl-1) (Proteasome MECl-1) (Proteasome subunit beta-2i)	reviewed	5	10	High	2	3	2	Human	FALSE	NA	#VALUE!	NA	NA	NA	NA	NA	NA	NA	NA	NA	NA	NA	NA	0 v 0	NA	NA	NA	0 v 0	NA	NA	NA	0 v 0	NA	NA	NA	0 v 0	NA	NA	NA	NA	NA	NA	NA
A0A087WX20, A0A669KAW3, A0A669KBB4, A0A669KBK2, E7EUC9, H0Y818, P40692	A0A669KAW3, A0A669KBB4, A0A669KBK2, H0Y818, P40692	P40692	A0A669KAW3	P40692	MLH1	DNA mismatch repair protein Mlh1 (MutL protein homolog 1)	reviewed	5	3	High	2	3	2	Human	FALSE	NA	#VALUE!	NA	NA	NA	NA	NA	NA	NA	NA	NA	NA	NA	NA	0 v 0	NA	NA	NA	0 v 0	NA	NA	NA	0 v 0	NA	NA	NA	0 v 0	NA	NA	NA	NA	NA	NA	NA
B7Z8B3, E9PS71, P40855, Q5QNY5	B7Z8B3, E9PS71, P40855, Q5QNY5	P40855	Q5QNY5	P40855	PEX19	Peroxisomal biogenesis factor 19 (33 kDa housekeeping protein) (Peroxin-19) (Peroxisomal farnesylated protein)	reviewed	5	7	High	1	1	1	Human	FALSE	NA	#VALUE!	NA	NA	NA	NA	NA	NA	NA	NA	NA	NA	NA	NA	0 v 0	NA	NA	NA	0 v 0	NA	NA	NA	0 v 0	NA	NA	NA	0 v 0	NA	NA	NA	NA	NA	NA	NA
G3XAL0, P40926	G3XAL0, P40926	P40926	P40926	P40926	MDH2	Malate dehydrogenase, mitochondrial (EC 1.1.1.37)	reviewed	5	7	High	3	5	3	Human	FALSE	NA	#VALUE!	NA	NA	NA	NA	NA	NA	NA	NA	NA	NA	NA	NA	0 v 0	NA	NA	NA	0 v 0	NA	NA	NA	0 v 0	NA	NA	NA	0 v 0	NA	NA	NA	NA	NA	NA	NA
P41134	P41134	P41134	P41134	P41134	ID1	DNA-binding protein inhibitor ID-1 (Class B basic helix-loop-helix protein 24) (bHLHb24) (Inhibitor of DNA binding 1) (Inhibitor of differentiation 1)	reviewed	5	26	High	3	6	3	Human	FALSE	NA	#VALUE!	NA	NA	NA	NA	NA	NA	NA	NA	NA	NA	NA	NA	2 v 2	-0.135612	0.370862	0.739419	2 v 2	-0.14864	0.0327809	0.621422	2 v 2	-0.0380052	0.593497	0.810218	1 v 1	-0.209057	NA	NA	NA	NA	2.51466	3.59352
P41208, Q12798	P41208, Q12798	P41208	P41208	P41208	CETN2	Centrin-2 (Caltractin isoform 1)	reviewed	5	5	High	1	1	1	Human	FALSE	NA	#VALUE!	NA	NA	NA	NA	NA	NA	NA	NA	NA	NA	NA	NA	0 v 0	NA	NA	NA	0 v 0	NA	NA	NA	0 v 0	NA	NA	NA	0 v 0	NA	NA	NA	NA	NA	NA	NA
P41212	P41212	P41212	P41212	P41212	ETV6	Transcription factor ETV6 (ETS translocation variant 6) (ETS-related protein Tel1) (Tel)	reviewed	5	1	Medium	1	1	1	Human	FALSE	NA	#VALUE!	NA	NA	NA	NA	NA	NA	NA	NA	NA	NA	NA	NA	0 v 0	NA	NA	NA	0 v 0	NA	NA	NA	0 v 0	NA	NA	NA	0 v 0	NA	NA	NA	NA	NA	NA	NA
P41440	P41440	P41440	P41440	P41440	SLC19A1	Reduced folate transporter (FOLT) (Cyclic dinucleotide:anion antiporter SLC19A1) (Folate:anion antiporter SLC19A1) (Intestinal folate carrier 1) (IFC-1) (Placental folate transporter) (Reduced folate carrier protein) (RFC) (hRFC) (Reduced folate transporter 1) (RFT-1) (Solute carrier family 19 member 1) (hSLC19A1)	reviewed	5	7	High	2	4	2	Human	FALSE	NA	#VALUE!	NA	NA	NA	NA	NA	NA	NA	NA	NA	NA	NA	NA	0 v 0	NA	NA	NA	0 v 0	NA	NA	NA	0 v 0	NA	NA	NA	0 v 0	NA	NA	NA	NA	NA	NA	NA
F8VUJ0, P41970	F8VUJ0, P41970	P41970	F8VUJ0	P41970	ELK3	ETS domain-containing protein Elk-3 (ETS-related protein ERP) (ETS-related protein NET) (Serum response factor accessory protein 2) (SAP-2) (SRF accessory protein 2)	reviewed	5	1	Medium	1	2	1	Human	FALSE	NA	#VALUE!	NA	NA	NA	NA	NA	NA	NA	NA	NA	NA	NA	NA	0 v 0	NA	NA	NA	0 v 0	NA	NA	NA	0 v 0	NA	NA	NA	0 v 0	NA	NA	NA	NA	NA	NA	NA
P42025	P42025	P42025	P42025	P42025	ACTR1B	Beta-centractin (Actin-related protein 1B) (ARP1B)	reviewed	5	6	High	2	3	1	Human	FALSE	NA	#VALUE!	NA	NA	NA	NA	NA	NA	NA	NA	NA	NA	NA	NA	2 v 2	-0.262958	0.19387	0.668978	2 v 2	-0.0733363	0.770953	0.870164	2 v 2	0.271395	0.38441	0.709285	1 v 1	-0.165059	NA	NA	3.32858	3.45594	NA	NA
H0YAC4, P42285	P42285	P42285	P42285	P42285	MTREX	Exosome RNA helicase MTR4 (EC 3.6.4.13) (ATP-dependent RNA helicase DOB1) (ATP-dependent RNA helicase SKIV2L2) (Superkiller viralicidic activity 2-like 2) (TRAMP-like complex helicase)	reviewed	5	4	High	4	6	4	Human	FALSE	NA	#VALUE!	NA	NA	NA	NA	NA	NA	NA	NA	NA	NA	NA	NA	2 v 2	-0.530588	0.447453	0.765776	2 v 2	-0.485555	0.427819	0.691293	2 v 2	-0.342842	0.571607	0.799343	1 v 1	0.472318	NA	NA	NA	NA	3.19986	4.19676
A0A2R8Y2F6, A0A6Q8PGN9, P42336	P42336	P42336	P42336	P42336	PIK3CA	Phosphatidylinositol 4,5-bisphosphate 3-kinase catalytic subunit alpha isoform (PI3-kinase subunit alpha) (PI3K-alpha) (PI3Kalpha) (PtdIns-3-kinase subunit alpha) (EC 2.7.1.137) (EC 2.7.1.153) (Phosphatidylinositol 4,5-bisphosphate 3-kinase 110 kDa catalytic subunit alpha) (PtdIns-3-kinase subunit p110-alpha) (p110alpha) (Phosphoinositide 3-kinase alpha) (Phosphoinositide-3-kinase catalytic alpha…	reviewed	5	3	High	3	6	3	Human	FALSE	NA	#VALUE!	NA	NA	NA	NA	NA	NA	NA	NA	NA	NA	NA	NA	0 v 0	NA	NA	NA	0 v 0	NA	NA	NA	0 v 0	NA	NA	NA	0 v 0	NA	NA	NA	NA	NA	NA	NA
P42356	P42356	P42356	P42356	P42356	PI4KA	Phosphatidylinositol 4-kinase alpha (PI4-kinase alpha) (PI4K-alpha) (PtdIns-4-kinase alpha) (EC 2.7.1.67) (Phosphatidylinositol 4-Kinase III alpha)	reviewed	5	0	Medium	1	1	1	Human	FALSE	NA	#VALUE!	NA	NA	NA	NA	NA	NA	NA	NA	NA	NA	NA	NA	0 v 0	NA	NA	NA	0 v 0	NA	NA	NA	0 v 0	NA	NA	NA	0 v 0	NA	NA	NA	NA	NA	NA	NA
F8W0V1, P42357	F8W0V1, P42357	P42357	P42357	P42357	HAL	Histidine ammonia-lyase (Histidase) (EC 4.3.1.3)	reviewed	5	1	Medium	1	3	1	Human	FALSE	NA	#VALUE!	NA	NA	NA	NA	NA	NA	NA	NA	NA	NA	NA	NA	0 v 0	NA	NA	NA	0 v 0	NA	NA	NA	0 v 0	NA	NA	NA	0 v 0	NA	NA	NA	NA	NA	NA	NA
A0A8I5KRL1, A0A8I5KT00, A0A8I5QKQ4, E9PLE0, E9PQA3, P42695	A0A8I5KT00, P42695	P42695	P42695	P42695	NCAPD3	Condensin-2 complex subunit D3 (Non-SMC condensin II complex subunit D3) (hCAP-D3)	reviewed	5	4	High	4	7	4	Human	FALSE	NA	#VALUE!	NA	NA	NA	NA	NA	NA	NA	NA	NA	NA	NA	NA	2 v 2	-0.56674	0.418777	0.756713	2 v 2	-0.685973	0.323706	0.651126	2 v 2	-0.262776	0.640426	0.835985	1 v 1	0.751813	NA	NA	NA	NA	3.4781	4.51414
P42765	P42765	P42765	P42765	P42765	ACAA2	3-ketoacyl-CoA thiolase, mitochondrial (EC 2.3.1.16) (Acetyl-CoA acetyltransferase) (EC 2.3.1.9) (Acetyl-CoA acyltransferase) (Acyl-CoA hydrolase, mitochondrial) (EC 3.1.2.-, EC 3.1.2.1, EC 3.1.2.2) (Beta-ketothiolase) (Mitochondrial 3-oxoacyl-CoA thiolase) (T1)	reviewed	5	4	Medium	1	1	1	Human	FALSE	NA	#VALUE!	NA	NA	NA	NA	NA	NA	NA	NA	NA	NA	NA	NA	0 v 0	NA	NA	NA	0 v 0	NA	NA	NA	0 v 0	NA	NA	NA	0 v 0	NA	NA	NA	NA	NA	NA	NA
A0A7P0T9E7, A0A7P0T9R9, A0A7P0TAQ4, A0A7P0TAR1, A0A7P0TBF3, H0Y4Z7, P43155	A0A7P0T9E7, A0A7P0T9R9, A0A7P0TAR1, H0Y4Z7, P43155	P43155	P43155	P43155	CRAT	Carnitine O-acetyltransferase (Carnitine acetylase) (EC 2.3.1.137) (EC 2.3.1.7) (Carnitine acetyltransferase) (CAT) (CrAT)	reviewed	5	11	High	7	10	7	Human	FALSE	NA	#VALUE!	NA	NA	NA	NA	NA	NA	NA	NA	NA	NA	NA	NA	2 v 2	0.692617	0.379612	0.742133	2 v 2	0.583247	0.472754	0.715711	2 v 2	1.59391	0.551239	0.792222	1 v 1	-0.229482	NA	NA	NA	NA	2.50445	0.605369
A0A7I2V2M6, A0A7I2V354, A0A7I2V4B1, A0A7I2V4B6, A0A7I2V5Y6, A0A7I2V5Y9, A0A7I2YQX0, P43235, Q5QP40	A0A7I2V2M6, A0A7I2V354, A0A7I2V4B1, A0A7I2V4B6, A0A7I2V5Y6, A0A7I2V5Y9, A0A7I2YQX0, P43235, Q5QP40	P43235	A0A7I2V354	P43235	CTSK	Cathepsin K (EC 3.4.22.38) (Cathepsin O) (Cathepsin O2) (Cathepsin X)	reviewed	5	5	Medium	2	4	2	Human	FALSE	NA	#VALUE!	NA	NA	NA	NA	NA	NA	NA	NA	NA	NA	NA	NA	0 v 0	NA	NA	NA	0 v 0	NA	NA	NA	0 v 0	NA	NA	NA	0 v 0	NA	NA	NA	NA	NA	NA	NA
A0A0C4DFS8, A0A7P0T862, A0A7P0T895, A0A7P0T8D2, A0A7P0T8L3, A0A7P0T8R4, A0A7P0T8Z3, A0A7P0T931, A0A7P0T941, A0A7P0T973, A0A7P0T9F0, A0A7P0T9I9, A0A7P0TA73, A0A7P0TAI8, A0A7P0TAS5, A0A7P0TB17, A0A7P0TBB7, A0A7P0Z437, A0A7P0Z466, A0A7P0Z4N0, B7Z8W6, P43490	A0A7P0T931, A0A7P0T973, A0A7P0T9I9, P43490	P43490	A0A7P0T973	P43490	NAMPT	Nicotinamide phosphoribosyltransferase (NAmPRTase) (Nampt) (EC 2.4.2.12) (Pre-B-cell colony-enhancing factor 1) (Pre-B cell-enhancing factor) (Visfatin)	reviewed	5	12	High	6	9	6	Human	FALSE	NA	#VALUE!	NA	NA	NA	NA	NA	NA	NA	NA	NA	NA	NA	NA	2 v 2	-0.564171	0.473216	0.771722	2 v 2	-0.897332	0.356526	0.659121	2 v 2	-0.531325	0.438349	0.736125	1 v 1	0.256985	NA	NA	3.75203	4.5489	NA	NA
C9JG32, C9JT21, F8VPA7, F8VS27, P43897	P43897	P43897	P43897	P43897	TSFM	Elongation factor Ts, mitochondrial (EF-Ts) (EF-TsMt)	reviewed	5	12	High	3	3	3	Human	FALSE	NA	#VALUE!	NA	NA	NA	NA	NA	NA	NA	NA	NA	NA	NA	NA	0 v 0	NA	NA	NA	0 v 0	NA	NA	NA	0 v 0	NA	NA	NA	0 v 0	NA	NA	NA	NA	NA	NA	NA
A0A0A0MR02, P45880	A0A0A0MR02, P45880	P45880	A0A0A0MR02	P45880	VDAC2	Voltage-dependent anion-selective channel protein 2 (VDAC-2) (hVDAC2) (Outer mitochondrial membrane protein porin 2)	reviewed	5	10	High	3	7	2	Human	FALSE	NA	#VALUE!	NA	NA	NA	NA	NA	NA	NA	NA	NA	NA	NA	NA	2 v 2	0.244564	0.34104	0.725757	2 v 2	-0.741817	0.300231	0.648722	2 v 2	0.226326	0.644991	0.835985	1 v 1	0.555459	NA	NA	4.05036	3.78497	NA	NA
P45954	P45954	P45954	P45954	P45954	ACADSB	Short/branched chain specific acyl-CoA dehydrogenase, mitochondrial (SBCAD) (EC 1.3.8.5) (2-methyl branched chain acyl-CoA dehydrogenase) (2-MEBCAD) (2-methylbutyryl-coenzyme A dehydrogenase) (2-methylbutyryl-CoA dehydrogenase)	reviewed	5	2	Medium	1	2	1	Human	FALSE	NA	#VALUE!	NA	NA	NA	NA	NA	NA	NA	NA	NA	NA	NA	NA	0 v 0	NA	NA	NA	0 v 0	NA	NA	NA	0 v 0	NA	NA	NA	0 v 0	NA	NA	NA	NA	NA	NA	NA
F8VNY3, P45973	P45973	P45973	P45973	P45973	CBX5	Chromobox protein homolog 5 (Antigen p25) (Heterochromatin protein 1 homolog alpha) (HP1 alpha)	reviewed	5	21	High	4	5	4	Human	FALSE	NA	#VALUE!	NA	NA	NA	NA	NA	NA	NA	NA	NA	NA	NA	NA	2 v 2	-0.608463	0.252753	0.694481	2 v 2	-1.36498	0.0588392	0.622267	2 v 2	-0.653325	0.193725	0.562816	1 v 1	0.802208	NA	NA	4.29891	4.58187	NA	NA
P45983	P45983	P45983	P45983	P45983	MAPK8	Mitogen-activated protein kinase 8 (MAP kinase 8) (MAPK 8) (EC 2.7.11.24) (JNK-46) (Stress-activated protein kinase 1c) (SAPK1c) (Stress-activated protein kinase JNK1) (c-Jun N-terminal kinase 1)	reviewed	5	12	High	5	8	2	Human	FALSE	NA	#VALUE!	NA	NA	NA	NA	NA	NA	NA	NA	NA	NA	NA	NA	2 v 2	-0.143469	0.817295	0.929361	2 v 2	0.0632239	0.0883602	0.622267	2 v 2	0.286532	0.469388	0.748261	2 v 2	0.274898	0.038639	0.923859	NA	NA	NA	NA
P46013	P46013	P46013	P46013	P46013	MKI67	Proliferation marker protein Ki-67 (Antigen identified by monoclonal antibody Ki-67) (Antigen KI-67) (Antigen Ki67)	reviewed	5	2	High	3	3	3	Human	FALSE	NA	#VALUE!	NA	NA	NA	NA	NA	NA	NA	NA	NA	NA	NA	NA	2 v 2	1.08971	0.66784	0.853137	2 v 2	1.50979	0.506113	0.730225	2 v 2	2.29896	0.41605	0.721873	1 v 1	0.348895	NA	NA	NA	NA	3.07367	-0.267933
P46019	P46019	P46019	P46019	P46019	PHKA2	Phosphorylase b kinase regulatory subunit alpha, liver isoform (Phosphorylase kinase alpha L subunit)	reviewed	5	1	High	1	1	1	Human	FALSE	NA	#VALUE!	NA	NA	NA	NA	NA	NA	NA	NA	NA	NA	NA	NA	0 v 0	NA	NA	NA	0 v 0	NA	NA	NA	0 v 0	NA	NA	NA	0 v 0	NA	NA	NA	NA	NA	NA	NA
P46087	P46087	P46087	P46087	P46087	NOP2	Probable 28S rRNA (cytosine(4447)-C(5))-methyltransferase (EC 2.1.1.-) (Nucleolar protein 1) (Nucleolar protein 2 homolog) (Proliferating-cell nucleolar antigen p120) (Proliferation-associated nucleolar protein p120)	reviewed	5	1	Medium	1	1	1	Human	FALSE	NA	#VALUE!	NA	NA	NA	NA	NA	NA	NA	NA	NA	NA	NA	NA	0 v 0	NA	NA	NA	0 v 0	NA	NA	NA	0 v 0	NA	NA	NA	0 v 0	NA	NA	NA	NA	NA	NA	NA
A0A024RCR6, A0A0G2JK23, A0A0G2JL47, A0A7I2V508, A0A7P0MQS5, H0Y4L1, H0Y710, P46379	A0A024RCR6, A0A0G2JK23, A0A0G2JL47, A0A7I2V508, A0A7P0MQS5, H0Y4L1, H0Y710, P46379	P46379	A0A024RCR6	P46379	BAG6	Large proline-rich protein BAG6 (BAG family molecular chaperone regulator 6) (BCL2-associated athanogene 6) (BAG-6) (HLA-B-associated transcript 3) (Protein G3) (Protein Scythe)	reviewed	5	2	High	2	4	2	Human	FALSE	NA	#VALUE!	NA	NA	NA	NA	NA	NA	NA	NA	NA	NA	NA	NA	0 v 0	NA	NA	NA	0 v 0	NA	NA	NA	0 v 0	NA	NA	NA	0 v 0	NA	NA	NA	NA	NA	NA	NA
E7ES52, H7C2T1, P46527	P46527	P46527	P46527	P46527	CDKN1B	Cyclin-dependent kinase inhibitor 1B (Cyclin-dependent kinase inhibitor p27) (p27Kip1)	reviewed	5	21	High	3	3	3	Human	FALSE	NA	#VALUE!	NA	NA	NA	NA	NA	NA	NA	NA	NA	NA	NA	NA	0 v 0	NA	NA	NA	0 v 0	NA	NA	NA	0 v 0	NA	NA	NA	0 v 0	NA	NA	NA	NA	NA	NA	NA
A0A7P0T8U6, A0A7P0T8W1, A0A7P0TA56, A0A7P0TB20, P46531	A0A7P0T8U6, A0A7P0T8W1, A0A7P0TA56, A0A7P0TB20, P46531	P46531	A0A7P0TB20	P46531	NOTCH1	Neurogenic locus notch homolog protein 1 (Notch 1) (hN1) (Translocation-associated notch protein TAN-1) [Cleaved into: Notch 1 extracellular truncation (NEXT); Notch 1 intracellular domain (NICD)]	reviewed	5	1	High	2	2	1	Human	FALSE	NA	#VALUE!	NA	NA	NA	NA	NA	NA	NA	NA	NA	NA	NA	NA	0 v 0	NA	NA	NA	0 v 0	NA	NA	NA	0 v 0	NA	NA	NA	0 v 0	NA	NA	NA	NA	NA	NA	NA
H0YCI3, P46937	P46937	P46937	P46937	P46937	YAP1	Transcriptional coactivator YAP1 (Yes-associated protein 1) (Protein yorkie homolog) (Yes-associated protein YAP65 homolog)	reviewed	5	13	High	4	5	4	Human	FALSE	NA	#VALUE!	NA	NA	NA	NA	NA	NA	NA	NA	NA	NA	NA	NA	2 v 2	0.703271	0.216733	0.677043	2 v 2	0.140989	0.728317	0.84448	2 v 2	0.49681	0.0119492	0.306833	1 v 1	0.168398	NA	NA	3.66039	3.0018	NA	NA
C9JQ42, G5E9W8, P46976	P46976	P46976	P46976	P46976	GYG1	Glycogenin-1 (GN-1) (GN1) (EC 2.4.1.186)	reviewed	5	15	High	4	10	4	Human	FALSE	NA	#VALUE!	NA	NA	NA	NA	NA	NA	NA	NA	NA	NA	NA	NA	2 v 2	0.326164	0.598995	0.82189	2 v 2	0.150565	0.742342	0.8538	2 v 2	0.515649	0.627568	0.825998	1 v 1	-1.1354	NA	NA	2.3599	3.47393	NA	NA
P47775	P47775	P47775	P47775	P47775	GPR12	G-protein coupled receptor 12	reviewed	4	4	Medium	2	2	2	Human	FALSE	NA	#VALUE!	NA	NA	NA	NA	NA	NA	NA	NA	NA	NA	NA	NA	0 v 0	NA	NA	NA	0 v 0	NA	NA	NA	0 v 0	NA	NA	NA	0 v 0	NA	NA	NA	NA	NA	NA	NA
P47974	P47974	P47974	P47974	P47974	ZFP36L2	mRNA decay activator protein ZFP36L2 (Butyrate response factor 2) (EGF-response factor 2) (ERF-2) (TPA-induced sequence 11d) (Zinc finger protein 36, C3H1 type-like 2) (ZFP36-like 2)	reviewed	5	6	High	2	4	2	Human	FALSE	NA	#VALUE!	NA	NA	NA	NA	NA	NA	NA	NA	NA	NA	NA	NA	2 v 2	-0.375608	0.558133	0.806201	2 v 2	-0.67002	0.627286	0.790726	2 v 2	-0.47935	0.437464	0.736125	1 v 1	-0.121071	NA	NA	3.37141	4.39888	NA	NA
A0A494C0K9, H7C086, H7C0C1, P48047	P48047	P48047	P48047	P48047	ATP5PO	ATP synthase subunit O, mitochondrial (ATP synthase peripheral stalk subunit OSCP) (Oligomycin sensitivity conferral protein) (OSCP)	reviewed	5	29	High	6	7	6	Human	FALSE	NA	#VALUE!	NA	NA	NA	NA	NA	NA	NA	NA	NA	NA	NA	NA	2 v 2	-0.495959	0.205198	0.671121	2 v 2	-0.130635	0.480048	0.718593	2 v 2	-0.178592	0.644624	0.835985	2 v 2	0.642956	0.146947	0.999255	NA	NA	NA	NA
P48200	P48200	P48200	P48200	P48200	IREB2	Iron-responsive element-binding protein 2 (IRE-BP 2) (Iron regulatory protein 2) (IRP2)	reviewed	5	2	Medium	2	2	2	Human	FALSE	NA	#VALUE!	NA	NA	NA	NA	NA	NA	NA	NA	NA	NA	NA	NA	2 v 2	-0.339952	0.230559	0.685778	2 v 2	-1.06286	0.0782149	0.622267	2 v 2	-0.233613	0.299443	0.655277	1 v 1	0.898765	NA	NA	NA	NA	3.62761	3.74904
P48436	P48436	P48436	P48436	P48436	SOX9	Transcription factor SOX-9	reviewed	5	2	Medium	1	1	1	Human	FALSE	NA	#VALUE!	NA	NA	NA	NA	NA	NA	NA	NA	NA	NA	NA	NA	0 v 0	NA	NA	NA	0 v 0	NA	NA	NA	0 v 0	NA	NA	NA	0 v 0	NA	NA	NA	NA	NA	NA	NA
A0A0G2JQD0, A0A0G2JS81, C9J315, P48449	P48449	P48449	P48449	P48449	LSS	Lanosterol synthase (EC 5.4.99.7) (2,3-epoxysqualene--lanosterol cyclase) (Oxidosqualene--lanosterol cyclase) (OSC) (hOSC)	reviewed	5	4	High	3	3	3	Human	FALSE	NA	#VALUE!	NA	NA	NA	NA	NA	NA	NA	NA	NA	NA	NA	NA	0 v 0	NA	NA	NA	0 v 0	NA	NA	NA	0 v 0	NA	NA	NA	0 v 0	NA	NA	NA	NA	NA	NA	NA
P48552	P48552	P48552	P48552	P48552	NRIP1	Nuclear receptor-interacting protein 1 (Nuclear factor RIP140) (Receptor-interacting protein 140)	reviewed	5	5	High	4	6	3	Human	FALSE	NA	#VALUE!	NA	NA	NA	NA	NA	NA	NA	NA	NA	NA	NA	NA	0 v 0	NA	NA	NA	0 v 0	NA	NA	NA	0 v 0	NA	NA	NA	0 v 0	NA	NA	NA	NA	NA	NA	NA
P48634	P48634	P48634	P48634	P48634	PRRC2A	Protein PRRC2A (HLA-B-associated transcript 2) (Large proline-rich protein BAT2) (Proline-rich and coiled-coil-containing protein 2A) (Protein G2)	reviewed	5	2	High	3	4	3	Human	FALSE	NA	#VALUE!	NA	NA	NA	NA	NA	NA	NA	NA	NA	NA	NA	NA	0 v 0	NA	NA	NA	0 v 0	NA	NA	NA	0 v 0	NA	NA	NA	0 v 0	NA	NA	NA	NA	NA	NA	NA
J3KNR6, P48651	P48651	P48651	P48651	P48651	PTDSS1	Phosphatidylserine synthase 1 (PSS-1) (PtdSer synthase 1) (EC 2.7.8.29) (Serine-exchange enzyme I)	reviewed	5	4	High	2	2	2	Human	FALSE	NA	#VALUE!	NA	NA	NA	NA	NA	NA	NA	NA	NA	NA	NA	NA	0 v 0	NA	NA	NA	0 v 0	NA	NA	NA	0 v 0	NA	NA	NA	0 v 0	NA	NA	NA	NA	NA	NA	NA
P49189	P49189	P49189	P49189	P49189	ALDH9A1	4-trimethylaminobutyraldehyde dehydrogenase (TMABA-DH) (TMABALDH) (EC 1.2.1.47) (Aldehyde dehydrogenase E3 isozyme) (Aldehyde dehydrogenase family 9 member A1) (EC 1.2.1.3) (Gamma-aminobutyraldehyde dehydrogenase) (EC 1.2.1.19) (R-aminobutyraldehyde dehydrogenase) [Cleaved into: 4-trimethylaminobutyraldehyde dehydrogenase, N-terminally processed]	reviewed	5	2	High	1	1	1	Human	FALSE	NA	#VALUE!	NA	NA	NA	NA	NA	NA	NA	NA	NA	NA	NA	NA	0 v 0	NA	NA	NA	0 v 0	NA	NA	NA	0 v 0	NA	NA	NA	0 v 0	NA	NA	NA	NA	NA	NA	NA
P49247	P49247	P49247	P49247	P49247	RPIA	Ribose-5-phosphate isomerase (EC 5.3.1.6) (Phosphoriboisomerase)	reviewed	5	25	High	7	13	7	Human	FALSE	NA	#VALUE!	NA	NA	NA	NA	NA	NA	NA	NA	NA	NA	NA	NA	2 v 2	-1.23832	0.417903	0.756713	2 v 2	-1.17898	0.410242	0.683262	2 v 2	-0.831476	0.545709	0.788622	1 v 1	0.331638	NA	NA	NA	NA	3.05685	5.4699
P49257	P49257	P49257	P49257	P49257	LMAN1	Protein ERGIC-53 (ER-Golgi intermediate compartment 53 kDa protein) (Gp58) (Intracellular mannose-specific lectin MR60) (Lectin mannose-binding 1)	reviewed	5	14	High	5	7	4	Human	FALSE	NA	#VALUE!	NA	NA	NA	NA	NA	NA	NA	NA	NA	NA	NA	NA	0 v 0	NA	NA	NA	0 v 0	NA	NA	NA	0 v 0	NA	NA	NA	0 v 0	NA	NA	NA	NA	NA	NA	NA
E9PPR5, E9PRH9, H0YDS9, H0YF33, P49321, Q5T624	P49321	P49321	P49321	P49321	NASP	Nuclear autoantigenic sperm protein (NASP)	reviewed	5	11	High	8	13	8	Human	FALSE	NA	#VALUE!	NA	NA	NA	NA	NA	NA	NA	NA	NA	NA	NA	NA	2 v 2	0.268268	0.395626	0.750465	2 v 2	0.0882585	0.768875	0.869526	2 v 2	0.0578971	0.802692	0.923319	2 v 2	-0.175075	0.506873	0.999255	NA	NA	NA	NA
B3KVN2, E9PQP6, H0YCW1, P49354	E9PQP6, P49354	P49354	E9PQP6	P49354	FNTA	Protein farnesyltransferase/geranylgeranyltransferase type-1 subunit alpha (EC 2.5.1.58) (EC 2.5.1.59) (CAAX farnesyltransferase subunit alpha) (FTase-alpha) (Ras proteins prenyltransferase subunit alpha) (Type I protein geranyl-geranyltransferase subunit alpha) (GGTase-I-alpha)	reviewed	5	10	High	4	6	4	Human	FALSE	NA	#VALUE!	NA	NA	NA	NA	NA	NA	NA	NA	NA	NA	NA	NA	0 v 0	NA	NA	NA	0 v 0	NA	NA	NA	0 v 0	NA	NA	NA	0 v 0	NA	NA	NA	NA	NA	NA	NA
A0A0A0MRF4, P49406, S4R3W9, S4R455	P49406	P49406	P49406	P49406	MRPL19	39S ribosomal protein L19, mitochondrial (L19mt) (MRP-L19) (39S ribosomal protein L15, mitochondrial) (L15mt) (MRP-L15) (Mitochondrial large ribosomal subunit protein bL19m)	reviewed	4	20	High	5	5	5	Human	FALSE	NA	#VALUE!	NA	NA	NA	NA	NA	NA	NA	NA	NA	NA	NA	NA	0 v 0	NA	NA	NA	0 v 0	NA	NA	NA	0 v 0	NA	NA	NA	0 v 0	NA	NA	NA	NA	NA	NA	NA
P49427	P49427	P49427	P49427	P49427	CDC34	Ubiquitin-conjugating enzyme E2 R1 (EC 2.3.2.23) ((E3-independent) E2 ubiquitin-conjugating enzyme R1) (EC 2.3.2.24) (E2 ubiquitin-conjugating enzyme R1) (Ubiquitin-conjugating enzyme E2-32 kDa complementing) (Ubiquitin-conjugating enzyme E2-CDC34) (Ubiquitin-protein ligase R1)	reviewed	5	3	Medium	1	1	1	Human	FALSE	NA	#VALUE!	NA	NA	NA	NA	NA	NA	NA	NA	NA	NA	NA	NA	2 v 2	-0.780491	0.127006	0.631998	2 v 2	-0.899983	0.00028417	0.046367	2 v 2	-0.64927	0.0987867	0.475048	1 v 1	0.735267	NA	NA	4.23354	4.45665	NA	NA
P49454	P49454	P49454	P49454	P49454	CENPF	Centromere protein F (CENP-F) (AH antigen) (Kinetochore protein CENPF) (Mitosin)	reviewed	5	1	High	3	4	2	Human	FALSE	NA	#VALUE!	NA	NA	NA	NA	NA	NA	NA	NA	NA	NA	NA	NA	0 v 0	NA	NA	NA	0 v 0	NA	NA	NA	0 v 0	NA	NA	NA	0 v 0	NA	NA	NA	NA	NA	NA	NA
A0A6Q8PF33, A0A6Q8PF77, A0A6Q8PFK3, A0A6Q8PFY2, A0A6Q8PG28, A0A6Q8PG62, A0A6Q8PGB5, A0A6Q8PGE8, A0A6Q8PGI8, A0A6Q8PGN5, A0A6Q8PGR9, A0A6Q8PH44, A0A6Q8PHJ2, A0A6Q8PHN5, A0A6Q8PHP3, A0A6Q8PHP7, H3BPK7, P49588	A0A6Q8PF33, A0A6Q8PFY2, A0A6Q8PGE8, A0A6Q8PGN5, A0A6Q8PGR9, H3BPK7, P49588	P49588	H3BPK7	P49588	AARS1	Alanine--tRNA ligase, cytoplasmic (EC 6.1.1.7) (Alanyl-tRNA synthetase) (AlaRS) (Renal carcinoma antigen NY-REN-42)	reviewed	5	5	High	5	10	5	Human	FALSE	NA	#VALUE!	NA	NA	NA	NA	NA	NA	NA	NA	NA	NA	NA	NA	2 v 2	-0.851269	0.457694	0.765776	2 v 2	-0.746046	0.365036	0.663845	2 v 2	-0.295305	0.594213	0.810619	1 v 1	0.00562455	NA	NA	3.50427	4.57317	NA	NA
A0A2R8Y3N3, A0A2R8Y5P7, A0A2R8Y6I1, B4DQ67, D6RB22, P49590	A0A2R8Y3N3, A0A2R8Y5P7, A0A2R8Y6I1, P49590	P49590	A0A2R8Y5P7	P49590	HARS2	Histidine--tRNA ligase, mitochondrial (EC 6.1.1.21) (Histidine--tRNA ligase-like) (Histidyl-tRNA synthetase) (HisRS)	reviewed	5	12	High	6	11	1	Human	FALSE	NA	#VALUE!	NA	NA	NA	NA	NA	NA	NA	NA	NA	NA	NA	NA	2 v 2	0.26529	0.385572	0.74532	2 v 2	0.470095	0.272118	0.641872	2 v 2	0.935748	0.122313	0.50569	1 v 1	-0.510344	NA	NA	2.98457	2.08582	NA	NA
A8MX49, B5MCT7, C9J2F3, P49593	A8MX49, B5MCT7, C9J2F3, P49593	P49593	A8MX49	P49593	PPM1F	Protein phosphatase 1F (EC 3.1.3.16) (Ca(2+)/calmodulin-dependent protein kinase phosphatase) (CaM-kinase phosphatase) (CaMKPase) (Partner of PIX 2) (Protein fem-2 homolog) (hFem-2)	reviewed	5	4	High	1	1	1	Human	FALSE	NA	#VALUE!	NA	NA	NA	NA	NA	NA	NA	NA	NA	NA	NA	NA	0 v 0	NA	NA	NA	0 v 0	NA	NA	NA	0 v 0	NA	NA	NA	0 v 0	NA	NA	NA	NA	NA	NA	NA
H0Y5S9, H0Y682, P49674	P49674	P49674	P49674	P49674	CSNK1E	Casein kinase I isoform epsilon (CKI-epsilon) (CKIe) (EC 2.7.11.1)	reviewed	5	10	High	3	8	1	Human	FALSE	NA	#VALUE!	NA	NA	NA	NA	NA	NA	NA	NA	NA	NA	NA	NA	0 v 0	NA	NA	NA	0 v 0	NA	NA	NA	0 v 0	NA	NA	NA	0 v 0	NA	NA	NA	NA	NA	NA	NA
H0Y8E6, P49736	H0Y8E6, P49736	P49736	P49736	P49736	MCM2	DNA replication licensing factor MCM2 (EC 3.6.4.12) (Minichromosome maintenance protein 2 homolog) (Nuclear protein BM28)	reviewed	5	1	High	1	1	1	Human	FALSE	NA	#VALUE!	NA	NA	NA	NA	NA	NA	NA	NA	NA	NA	NA	NA	0 v 0	NA	NA	NA	0 v 0	NA	NA	NA	0 v 0	NA	NA	NA	0 v 0	NA	NA	NA	NA	NA	NA	NA
B4DQH6, F5H4Z8, P49746	F5H4Z8, P49746	P49746	P49746	P49746	THBS3	Thrombospondin-3	reviewed	5	2	High	2	6	1	Human	FALSE	NA	#VALUE!	NA	NA	NA	NA	NA	NA	NA	NA	NA	NA	NA	NA	0 v 0	NA	NA	NA	0 v 0	NA	NA	NA	0 v 0	NA	NA	NA	0 v 0	NA	NA	NA	NA	NA	NA	NA
F8VU51, P49750	F8VU51, P49750	P49750	F8VU51	P49750	YLPM1	YLP motif-containing protein 1 (Nuclear protein ZAP3) (ZAP113)	reviewed	5	1	High	2	2	2	Human	FALSE	NA	#VALUE!	NA	NA	NA	NA	NA	NA	NA	NA	NA	NA	NA	NA	2 v 2	0.096467	0.83725	0.936232	2 v 2	0.175448	0.214105	0.624359	2 v 2	0.665825	0.125626	0.507483	1 v 1	-0.483517	NA	NA	3.00846	2.85594	NA	NA
G3V2K7, P49755	G3V2K7, P49755	P49755	P49755	P49755	TMED10	Transmembrane emp24 domain-containing protein 10 (Protein TMED10) (21 kDa transmembrane-trafficking protein) (S31I125) (S31III125) (Tmp-21-I) (Transmembrane protein Tmp21) (p23) (p24 family protein delta-1) (p24delta1) (p24delta)	reviewed	5	11	High	2	3	2	Human	FALSE	NA	#VALUE!	NA	NA	NA	NA	NA	NA	NA	NA	NA	NA	NA	NA	2 v 2	-0.15431	0.392506	0.74912	2 v 2	-0.106006	0.424118	0.689001	2 v 2	0.329784	0.207259	0.574786	1 v 1	-0.0143553	NA	NA	3.48062	3.33785	NA	NA
P49790	P49790	P49790	P49790	P49790	NUP153	Nuclear pore complex protein Nup153 (153 kDa nucleoporin) (Nucleoporin Nup153)	reviewed	5	3	High	4	4	4	Human	FALSE	NA	#VALUE!	NA	NA	NA	NA	NA	NA	NA	NA	NA	NA	NA	NA	0 v 0	NA	NA	NA	0 v 0	NA	NA	NA	0 v 0	NA	NA	NA	0 v 0	NA	NA	NA	NA	NA	NA	NA
E9PR32, E9PS05, P49798	E9PS05, P49798	P49798	E9PS05	P49798	RGS4	Regulator of G-protein signaling 4 (RGP4) (RGS4)	reviewed	5	10	High	3	6	3	Human	FALSE	NA	#VALUE!	NA	NA	NA	NA	NA	NA	NA	NA	NA	NA	NA	NA	2 v 2	-0.130185	0.723679	0.886032	2 v 2	-0.133438	0.417118	0.686439	2 v 2	-0.198151	0.176147	0.550331	1 v 1	0.310195	NA	NA	3.80621	2.94972	NA	NA
A0A2R8Y5F1, A0A2R8Y6C9, A0A2R8Y7C8, A0A2R8Y7X5, A0A2R8YDR3, A0A2R8YDZ2, A0A2R8YGD6, A0A2R8YGU4, H3BMQ0, H3BQK4, P49815, X5D2U8	A0A2R8Y5F1, A0A2R8Y6C9, A0A2R8Y7C8, A0A2R8Y7X5, A0A2R8YDR3, A0A2R8YDZ2, A0A2R8YGD6, A0A2R8YGU4, H3BMQ0, P49815, X5D2U8	P49815	A0A2R8YDR3	P49815	TSC2	Tuberin (Tuberous sclerosis 2 protein)	reviewed	5	2	High	3	6	3	Human	FALSE	NA	#VALUE!	NA	NA	NA	NA	NA	NA	NA	NA	NA	NA	NA	NA	0 v 0	NA	NA	NA	0 v 0	NA	NA	NA	0 v 0	NA	NA	NA	0 v 0	NA	NA	NA	NA	NA	NA	NA
A0A7I2V2J2, A0A7I2V2P0, A0A7I2V3W5, A0A7I2V485, A0A7I2V4Q6, A8MT37, M0QYV0, P49840	P49840	P49840	P49840	P49840	GSK3A	Glycogen synthase kinase-3 alpha (GSK-3 alpha) (EC 2.7.11.26) (Serine/threonine-protein kinase GSK3A) (EC 2.7.11.1)	reviewed	5	13	High	4	7	2	Human	FALSE	NA	#VALUE!	NA	NA	NA	NA	NA	NA	NA	NA	NA	NA	NA	NA	0 v 0	NA	NA	NA	0 v 0	NA	NA	NA	0 v 0	NA	NA	NA	0 v 0	NA	NA	NA	NA	NA	NA	NA
A0A6Q8PFH2, A0A6Q8PG36, A0A6Q8PHB5, A0A6Q8PHP0, P49902, Q5JUV6	A0A6Q8PHP0, P49902	P49902	P49902	P49902	NT5C2	Cytosolic purine 5'-nucleotidase (EC 3.1.3.5) (EC 3.1.3.99) (Cytosolic 5'-nucleotidase II) (cN-II) (Cytosolic IMP/GMP-specific 5'-nucleotidase) (Cytosolic nucleoside phosphotransferase 5'N) (EC 2.7.1.77) (High Km 5'-nucleotidase)	reviewed	5	14	High	8	14	8	Human	FALSE	NA	#VALUE!	NA	NA	NA	NA	NA	NA	NA	NA	NA	NA	NA	NA	2 v 2	0.350876	0.30147	0.713776	2 v 2	0.139878	0.484213	0.719339	2 v 2	0.183807	0.667445	0.847485	2 v 2	-0.230777	0.649084	0.999255	NA	NA	NA	NA
A0A494C0D4, A0A494C146, H0YFP3, P50336	A0A494C0D4, A0A494C146, H0YFP3, P50336	P50336	A0A494C0D4	P50336	PPOX	Protoporphyrinogen oxidase (PPO) (EC 1.3.3.4)	reviewed	5	2	Medium	1	1	1	Human	FALSE	NA	#VALUE!	NA	NA	NA	NA	NA	NA	NA	NA	NA	NA	NA	NA	0 v 0	NA	NA	NA	0 v 0	NA	NA	NA	0 v 0	NA	NA	NA	0 v 0	NA	NA	NA	NA	NA	NA	NA
P50416	P50416	P50416	P50416	P50416	CPT1A	Carnitine O-palmitoyltransferase 1, liver isoform (CPT1-L) (EC 2.3.1.21) (Carnitine O-palmitoyltransferase I, liver isoform) (CPT I) (CPTI-L) (Carnitine palmitoyltransferase 1A)	reviewed	5	2	High	1	1	1	Human	FALSE	NA	#VALUE!	NA	NA	NA	NA	NA	NA	NA	NA	NA	NA	NA	NA	0 v 0	NA	NA	NA	0 v 0	NA	NA	NA	0 v 0	NA	NA	NA	0 v 0	NA	NA	NA	NA	NA	NA	NA
P50548	P50548	P50548	P50548	P50548	ERF	ETS domain-containing transcription factor ERF (Ets2 repressor factor) (PE-2)	reviewed	5	6	High	3	4	3	Human	FALSE	NA	#VALUE!	NA	NA	NA	NA	NA	NA	NA	NA	NA	NA	NA	NA	2 v 2	-0.259743	0.0381845	0.568316	2 v 2	-0.42708	0.310071	0.649119	2 v 2	0.330737	0.145975	0.52583	1 v 1	0.501749	NA	NA	NA	NA	3.22922	3.46807
D6R9G1, D6RAD4, D6REC6, P50613	D6RAD4, P50613	P50613	P50613	P50613	CDK7	Cyclin-dependent kinase 7 (EC 2.7.11.22) (EC 2.7.11.23) (39 kDa protein kinase) (p39 Mo15) (CDK-activating kinase 1) (Cell division protein kinase 7) (Serine/threonine-protein kinase 1) (TFIIH basal transcription factor complex kinase subunit)	reviewed	5	11	High	4	6	4	Human	FALSE	NA	#VALUE!	NA	NA	NA	NA	NA	NA	NA	NA	NA	NA	NA	NA	2 v 2	-0.0269327	0.856523	0.942656	2 v 2	-0.440165	0.194605	0.624359	2 v 2	0.398601	0.159161	0.540988	1 v 1	0.217418	NA	NA	3.71642	2.67172	NA	NA
P50750, X6RE90	P50750	P50750	P50750	P50750	CDK9	Cyclin-dependent kinase 9 (EC 2.7.11.22) (EC 2.7.11.23) (C-2K) (Cell division cycle 2-like protein kinase 4) (Cell division protein kinase 9) (Serine/threonine-protein kinase PITALRE) (Tat-associated kinase complex catalytic subunit)	reviewed	5	10	High	4	7	4	Human	FALSE	NA	#VALUE!	NA	NA	NA	NA	NA	NA	NA	NA	NA	NA	NA	NA	0 v 0	NA	NA	NA	0 v 0	NA	NA	NA	0 v 0	NA	NA	NA	0 v 0	NA	NA	NA	NA	NA	NA	NA
E5RIN3, H0Y6E1, P27216, P50995	P50995	P50995	P50995	P50995	ANXA11	Annexin A11 (56 kDa autoantigen) (Annexin XI) (Annexin-11) (Calcyclin-associated annexin 50) (CAP-50)	reviewed	5	24	High	14	31	14	Human	FALSE	NA	#VALUE!	NA	NA	NA	NA	NA	NA	NA	NA	NA	NA	NA	NA	2 v 2	-0.663227	0.506202	0.783517	2 v 2	-1.06349	0.277924	0.642184	2 v 2	0.355094	0.59084	0.810011	1 v 1	0.19791	NA	NA	NA	NA	2.92485	2.82761
A0A0C4DGK1, G3XAH6, H0YJ00, P51003, Q9NRJ5	A0A0C4DGK1, G3XAH6, H0YJ00, P51003, Q9NRJ5	P51003	P51003	P51003	PAPOLA	Poly(A) polymerase alpha (PAP-alpha) (EC 2.7.7.19) (Polynucleotide adenylyltransferase alpha)	reviewed	5	3	High	1	2	1	Human	FALSE	NA	#VALUE!	NA	NA	NA	NA	NA	NA	NA	NA	NA	NA	NA	NA	0 v 0	NA	NA	NA	0 v 0	NA	NA	NA	0 v 0	NA	NA	NA	0 v 0	NA	NA	NA	NA	NA	NA	NA
H3BN55, H3BS49, H3BUD9, H3BVH7, P51159	H3BN55, P51159	P51159	P51159	P51159	RAB27A	Ras-related protein Rab-27A (Rab-27) (EC 3.6.5.2) (GTP-binding protein Ram)	reviewed	5	12	High	2	2	2	Human	FALSE	NA	#VALUE!	NA	NA	NA	NA	NA	NA	NA	NA	NA	NA	NA	NA	2 v 2	0.0834933	0.709033	0.880386	2 v 2	0.127019	0.792469	0.883295	2 v 2	0.13412	0.578976	0.803384	1 v 1	0.353016	NA	NA	NA	NA	3.08025	2.14016
F5H1B1, F5H630, P51523	F5H1B1, F5H630, P51523	P51523	F5H630	P51523	ZNF84	Zinc finger protein 84 (Zinc finger protein HPF2)	reviewed	3	1	High	1	1	1	Human	FALSE	NA	#VALUE!	NA	NA	NA	NA	NA	NA	NA	NA	NA	NA	NA	NA	2 v 2	0.0603118	0.480839	0.772702	2 v 2	0.285863	0.487511	0.722074	2 v 2	0.229279	0.615902	0.819135	2 v 2	0.214728	0.438155	0.999255	NA	NA	NA	NA
K7EII7, K7ERJ9, K7ERN9, P51570	K7EII7, P51570	P51570	P51570	P51570	GALK1	Galactokinase (EC 2.7.1.6) (Galactose kinase)	reviewed	5	8	High	2	4	2	Human	FALSE	NA	#VALUE!	NA	NA	NA	NA	NA	NA	NA	NA	NA	NA	NA	NA	2 v 2	0.16088	0.443177	0.765776	2 v 2	0.276082	0.348328	0.654349	2 v 2	0.401402	0.303997	0.657841	2 v 2	-0.32244	0.626427	0.999255	NA	NA	NA	NA
P51580	P51580	P51580	P51580	P51580	TPMT	Thiopurine S-methyltransferase (EC 2.1.1.67) (Thiopurine methyltransferase)	reviewed	5	5	High	1	1	1	Human	FALSE	NA	#VALUE!	NA	NA	NA	NA	NA	NA	NA	NA	NA	NA	NA	NA	2 v 2	-0.0931666	0.825381	0.932266	2 v 2	-0.338584	0.191207	0.624359	2 v 2	0.216123	0.330954	0.67977	1 v 1	0.0154852	NA	NA	NA	NA	2.7412	2.40221
A0A0D9SGC3, A0A5F9ZGX4, A0A5F9ZHI5, A0A5F9ZHN9, A0A5F9ZHP6, A0A5F9ZI12, A0A5K1VW72, I3L1M4, I3L2W1, J3QRD1, J3QS00, P51648	A0A5F9ZHI5, A0A5F9ZHN9, A0A5K1VW72, J3QRD1, P51648	P51648	P51648	P51648	ALDH3A2	Aldehyde dehydrogenase family 3 member A2 (EC 1.2.1.3) (EC 1.2.1.94) (Aldehyde dehydrogenase 10) (Fatty aldehyde dehydrogenase) (Microsomal aldehyde dehydrogenase)	reviewed	5	11	High	5	7	5	Human	FALSE	NA	#VALUE!	NA	NA	NA	NA	NA	NA	NA	NA	NA	NA	NA	NA	2 v 2	0.298913	0.674806	0.857784	2 v 2	-0.157565	0.81882	0.899355	2 v 2	0.169134	0.773811	0.909972	1 v 1	0.968136	NA	NA	NA	NA	3.69413	2.66734
G5E9A6, P51784	G5E9A6, P51784	P51784	P51784	P51784	USP11	Ubiquitin carboxyl-terminal hydrolase 11 (EC 3.4.19.12) (Deubiquitinating enzyme 11) (Ubiquitin thioesterase 11) (Ubiquitin-specific-processing protease 11)	reviewed	5	1	High	1	1	1	Human	FALSE	NA	#VALUE!	NA	NA	NA	NA	NA	NA	NA	NA	NA	NA	NA	NA	0 v 0	NA	NA	NA	0 v 0	NA	NA	NA	0 v 0	NA	NA	NA	0 v 0	NA	NA	NA	NA	NA	NA	NA
A6NGJ0, P51808	A6NGJ0, P51808	P51808	A6NGJ0	P51808	DYNLT3	Dynein light chain Tctex-type 3 (Protein 91/23) (T-complex-associated testis-expressed 1-like)	reviewed	5	15	High	1	1	1	Human	FALSE	NA	#VALUE!	NA	NA	NA	NA	NA	NA	NA	NA	NA	NA	NA	NA	2 v 2	-0.140782	0.109819	0.625634	2 v 2	-0.637524	0.298588	0.648722	2 v 2	0.144156	0.780203	0.91239	1 v 1	0.732259	NA	NA	NA	NA	3.45877	2.47245
P51809	P51809	P51809	P51809	P51809	VAMP7	Vesicle-associated membrane protein 7 (VAMP-7) (Synaptobrevin-like protein 1) (Tetanus-insensitive VAMP) (Ti-VAMP)	reviewed	5	4	Medium	1	1	1	Human	FALSE	NA	#VALUE!	NA	NA	NA	NA	NA	NA	NA	NA	NA	NA	NA	NA	0 v 0	NA	NA	NA	0 v 0	NA	NA	NA	0 v 0	NA	NA	NA	0 v 0	NA	NA	NA	NA	NA	NA	NA
A0A2R8YGB7, B1AXG1, B1AXG2, B4DG22, B7ZB17, D6RA62, D6RE03, F2Z2J1, P51812, Q15349	B1AXG1, B4DG22, B7ZB17, F2Z2J1, P51812, Q15349	P51812	B1AXG1	P51812	RPS6KA3	Ribosomal protein S6 kinase alpha-3 (S6K-alpha-3) (EC 2.7.11.1) (90 kDa ribosomal protein S6 kinase 3) (p90-RSK 3) (p90RSK3) (Insulin-stimulated protein kinase 1) (ISPK-1) (MAP kinase-activated protein kinase 1b) (MAPK-activated protein kinase 1b) (MAPKAP kinase 1b) (MAPKAPK-1b) (Ribosomal S6 kinase 2) (RSK-2) (pp90RSK2)	reviewed	5	2	High	2	2	1	Human	FALSE	NA	#VALUE!	NA	NA	NA	NA	NA	NA	NA	NA	NA	NA	NA	NA	0 v 0	NA	NA	NA	0 v 0	NA	NA	NA	0 v 0	NA	NA	NA	0 v 0	NA	NA	NA	NA	NA	NA	NA
P51841	P51841	P51841	P51841	P51841	GUCY2F	Retinal guanylyl cyclase 2 (RETGC-2) (EC 4.6.1.2) (Guanylate cyclase 2F, retinal) (Guanylate cyclase F) (GC-F) (Rod outer segment membrane guanylate cyclase 2) (ROS-GC2)	reviewed	5	1	Medium	1	3	1	Human	FALSE	NA	#VALUE!	NA	NA	NA	NA	NA	NA	NA	NA	NA	NA	NA	NA	0 v 0	NA	NA	NA	0 v 0	NA	NA	NA	0 v 0	NA	NA	NA	0 v 0	NA	NA	NA	NA	NA	NA	NA
H0YJ92, H0YJF2, P51948	H0YJ92, H0YJF2, P51948	P51948	H0YJ92	P51948	MNAT1	CDK-activating kinase assembly factor MAT1 (CDK7/cyclin-H assembly factor) (Cyclin-G1-interacting protein) (Menage a trois) (RING finger protein 66) (RING finger protein MAT1) (p35) (p36)	reviewed	5	3	High	1	1	1	Human	FALSE	NA	#VALUE!	NA	NA	NA	NA	NA	NA	NA	NA	NA	NA	NA	NA	0 v 0	NA	NA	NA	0 v 0	NA	NA	NA	0 v 0	NA	NA	NA	0 v 0	NA	NA	NA	NA	NA	NA	NA
C9J2P0, P51965	C9J2P0, P51965	P51965	C9J2P0	P51965	UBE2E1	Ubiquitin-conjugating enzyme E2 E1 (EC 2.3.2.23) ((E3-independent) E2 ubiquitin-conjugating enzyme E1) (EC 2.3.2.24) (E2 ubiquitin-conjugating enzyme E1) (UbcH6) (Ubiquitin carrier protein E1) (Ubiquitin-protein ligase E1)	reviewed	5	9	High	1	2	1	Human	TRUE	NA	#VALUE!	NA	NA	NA	NA	NA	NA	NA	NA	NA	NA	NA	NA	0 v 0	NA	NA	NA	0 v 0	NA	NA	NA	0 v 0	NA	NA	NA	0 v 0	NA	NA	NA	NA	NA	NA	NA
K7EM49, K7EMN2, K7EPF6, P52209	K7EM49, K7EMN2, K7EPF6, P52209	P52209	K7EMN2	P52209	PGD	6-phosphogluconate dehydrogenase, decarboxylating (EC 1.1.1.44)	reviewed	5	2	High	1	1	1	Human	FALSE	NA	#VALUE!	NA	NA	NA	NA	NA	NA	NA	NA	NA	NA	NA	NA	0 v 0	NA	NA	NA	0 v 0	NA	NA	NA	0 v 0	NA	NA	NA	0 v 0	NA	NA	NA	NA	NA	NA	NA
A6PVI3, B3KSB0, C9JQX9, P52298	P52298	P52298	P52298	P52298	NCBP2	Nuclear cap-binding protein subunit 2 (20 kDa nuclear cap-binding protein) (Cell proliferation-inducing gene 55 protein) (NCBP 20 kDa subunit) (CBP20) (NCBP-interacting protein 1) (NIP1)	reviewed	5	10	High	2	4	2	Human	FALSE	NA	#VALUE!	NA	NA	NA	NA	NA	NA	NA	NA	NA	NA	NA	NA	0 v 0	NA	NA	NA	0 v 0	NA	NA	NA	0 v 0	NA	NA	NA	0 v 0	NA	NA	NA	NA	NA	NA	NA
D6RB97, D6REZ0, D6RHH8, P52306	P52306	P52306	P52306	P52306	RAP1GDS1	Rap1 GTPase-GDP dissociation stimulator 1 (Exchange factor smgGDS) (SMG GDS protein) (SMG P21 stimulatory GDP/GTP exchange protein)	reviewed	5	7	High	3	4	3	Human	FALSE	NA	#VALUE!	NA	NA	NA	NA	NA	NA	NA	NA	NA	NA	NA	NA	2 v 2	0.0856445	0.507091	0.783517	2 v 2	-0.0926763	0.0777575	0.622267	2 v 2	0.421695	0.0148188	0.311811	2 v 2	0.0862386	0.881282	0.999255	NA	NA	NA	NA
P52735	P52735	P52735	P52735	P52735	VAV2	Guanine nucleotide exchange factor VAV2 (VAV-2)	reviewed	5	1	High	1	1	1	Human	FALSE	NA	#VALUE!	NA	NA	NA	NA	NA	NA	NA	NA	NA	NA	NA	NA	0 v 0	NA	NA	NA	0 v 0	NA	NA	NA	0 v 0	NA	NA	NA	0 v 0	NA	NA	NA	NA	NA	NA	NA
E9PB90, P52789	E9PB90, P52789	P52789	E9PB90	P52789	HK2	Hexokinase-2 (EC 2.7.1.1) (Hexokinase type II) (HK II) (Hexokinase-B) (Muscle form hexokinase)	reviewed	5	5	High	4	4	4	Human	FALSE	NA	#VALUE!	NA	NA	NA	NA	NA	NA	NA	NA	NA	NA	NA	NA	0 v 0	NA	NA	NA	0 v 0	NA	NA	NA	0 v 0	NA	NA	NA	0 v 0	NA	NA	NA	NA	NA	NA	NA
P52799	P52799	P52799	P52799	P52799	EFNB2	Ephrin-B2 (EPH-related receptor tyrosine kinase ligand 5) (LERK-5) (HTK ligand) (HTK-L)	reviewed	5	6	High	2	3	2	Human	FALSE	NA	#VALUE!	NA	NA	NA	NA	NA	NA	NA	NA	NA	NA	NA	NA	0 v 0	NA	NA	NA	0 v 0	NA	NA	NA	0 v 0	NA	NA	NA	0 v 0	NA	NA	NA	NA	NA	NA	NA
H0YFA4, H0YHD8, P52943	H0YFA4, H0YHD8, P52943	P52943	P52943	P52943	CRIP2	Cysteine-rich protein 2 (CRP-2) (Protein ESP1)	reviewed	3	9	High	1	1	1	Human	FALSE	NA	#VALUE!	NA	NA	NA	NA	NA	NA	NA	NA	NA	NA	NA	NA	2 v 2	-0.459762	0.341221	0.725757	2 v 2	-0.510586	0.029809	0.621422	2 v 2	-0.0877531	0.64562	0.835985	1 v 1	0.72482	NA	NA	NA	NA	3.45083	3.82032
P53007	P53007	P53007	P53007	P53007	SLC25A1	Tricarboxylate transport protein, mitochondrial (Citrate transport protein) (CTP) (Mitochondrial citrate carrier) (CIC) (Solute carrier family 25 member 1) (Tricarboxylate carrier protein)	reviewed	5	10	High	2	2	2	Human	FALSE	NA	#VALUE!	NA	NA	NA	NA	NA	NA	NA	NA	NA	NA	NA	NA	0 v 0	NA	NA	NA	0 v 0	NA	NA	NA	0 v 0	NA	NA	NA	0 v 0	NA	NA	NA	NA	NA	NA	NA
A0A087X1E4, E9PPY7, E9PRV8, P53365	A0A087X1E4, P53365	P53365	P53365	P53365	ARFIP2	Arfaptin-2 (ADP-ribosylation factor-interacting protein 2) (Partner of RAC1) (POR1)	reviewed	5	11	High	3	7	3	Human	FALSE	NA	#VALUE!	NA	NA	NA	NA	NA	NA	NA	NA	NA	NA	NA	NA	2 v 2	-0.601011	0.391804	0.74912	2 v 2	-0.377882	0.637625	0.794449	2 v 2	-0.785968	0.387812	0.709768	1 v 1	0.4397	NA	NA	NA	NA	3.15987	5.01033
E9PBZ9, H0Y9C0, P53370	E9PBZ9, H0Y9C0, P53370	P53370	E9PBZ9	P53370	NUDT6	Nucleoside diphosphate-linked moiety X motif 6 (Nudix motif 6) (EC 3.6.1.-) (Antisense basic fibroblast growth factor) (Protein GFG)	reviewed	5	3	Medium	1	1	1	Human	FALSE	NA	#VALUE!	NA	NA	NA	NA	NA	NA	NA	NA	NA	NA	NA	NA	0 v 0	NA	NA	NA	0 v 0	NA	NA	NA	0 v 0	NA	NA	NA	0 v 0	NA	NA	NA	NA	NA	NA	NA
A0A494C0D1, P53597	A0A494C0D1, P53597	P53597	P53597	P53597	SUCLG1	Succinate--CoA ligase [ADP/GDP-forming] subunit alpha, mitochondrial (EC 6.2.1.4) (EC 6.2.1.5) (Succinyl-CoA synthetase subunit alpha) (SCS-alpha)	reviewed	5	4	Medium	1	1	1	Human	FALSE	NA	#VALUE!	NA	NA	NA	NA	NA	NA	NA	NA	NA	NA	NA	NA	0 v 0	NA	NA	NA	0 v 0	NA	NA	NA	0 v 0	NA	NA	NA	0 v 0	NA	NA	NA	NA	NA	NA	NA
P53985	P53985	P53985	P53985	P53985	SLC16A1	Monocarboxylate transporter 1 (MCT 1) (Solute carrier family 16 member 1)	reviewed	5	2	Medium	1	2	1	Human	FALSE	NA	#VALUE!	NA	NA	NA	NA	NA	NA	NA	NA	NA	NA	NA	NA	0 v 0	NA	NA	NA	0 v 0	NA	NA	NA	0 v 0	NA	NA	NA	0 v 0	NA	NA	NA	NA	NA	NA	NA
E9PJF4, E9PMI6, J3KN38, P54105	E9PMI6, J3KN38, P54105	P54105	E9PMI6	P54105	CLNS1A	Methylosome subunit pICln (Chloride channel, nucleotide sensitive 1A) (Chloride conductance regulatory protein ICln) (I(Cln)) (Chloride ion current inducer protein) (ClCI) (Reticulocyte pICln)	reviewed	5	14	High	2	4	2	Human	FALSE	NA	#VALUE!	NA	NA	NA	NA	NA	NA	NA	NA	NA	NA	NA	NA	0 v 0	NA	NA	NA	0 v 0	NA	NA	NA	0 v 0	NA	NA	NA	0 v 0	NA	NA	NA	NA	NA	NA	NA
P54259	P54259	P54259	P54259	P54259	ATN1	Atrophin-1 (Dentatorubral-pallidoluysian atrophy protein)	reviewed	5	2	High	2	4	2	Human	FALSE	NA	#VALUE!	NA	NA	NA	NA	NA	NA	NA	NA	NA	NA	NA	NA	2 v 2	-0.113122	0.805971	0.925421	2 v 2	-0.357622	0.0870478	0.622267	2 v 2	-0.016105	0.951898	0.985034	1 v 1	0.405479	NA	NA	NA	NA	3.13122	2.93487
A0A2R8Y6S3, A0A2R8Y814, A0A8V8TNR3, A0A8V8TNR7, A0A8V8TNX6, A0A8V8TNY8, A0A8V8TP55, A0A8V8TP61, A0A8V8TP66, A0A8V8TP72, A0A8V8TP79, A0A8V8TP84, A0A8V8TP89, A0A8V8TPD1, A0A8V8TPE1, A0A8V8TPE7, A0A8V8TPJ6, A0A8V8TPK2, A0A8V8TQ50, A0A8V8TQ92, A0A8V8TQG9, A0A8V8TQI1, A0A8V8TQM5, A0A8V8TQS5, A0A8V8TQT4, A4D2B8, C9J167, P54278	A0A8V8TNY8, A0A8V8TP89, A0A8V8TPE1, A0A8V8TQ50, A0A8V8TQG9, A0A8V8TQI1, P54278	P54278	A0A8V8TP89	P54278	PMS2	Mismatch repair endonuclease PMS2 (EC 3.1.-.-) (DNA mismatch repair protein PMS2) (PMS1 protein homolog 2)	reviewed	5	3	High	2	3	2	Human	FALSE	NA	#VALUE!	NA	NA	NA	NA	NA	NA	NA	NA	NA	NA	NA	NA	0 v 0	NA	NA	NA	0 v 0	NA	NA	NA	0 v 0	NA	NA	NA	0 v 0	NA	NA	NA	NA	NA	NA	NA
A6NJA2, P54578	P54578	P54578	P54578	P54578	USP14	Ubiquitin carboxyl-terminal hydrolase 14 (EC 3.4.19.12) (Deubiquitinating enzyme 14) (Ubiquitin thioesterase 14) (Ubiquitin-specific-processing protease 14)	reviewed	5	6	High	2	3	2	Human	FALSE	NA	#VALUE!	NA	NA	NA	NA	NA	NA	NA	NA	NA	NA	NA	NA	2 v 2	0.0502153	0.556934	0.805625	2 v 2	-1.1686	0.323263	0.651126	2 v 2	0.26603	0.795468	0.919879	1 v 1	0.683667	NA	NA	NA	NA	3.40884	2.76592
P54646	P54646	P54646	P54646	P54646	PRKAA2	5'-AMP-activated protein kinase catalytic subunit alpha-2 (AMPK subunit alpha-2) (EC 2.7.11.1) (Acetyl-CoA carboxylase kinase) (ACACA kinase) (EC 2.7.11.27) (Hydroxymethylglutaryl-CoA reductase kinase) (HMGCR kinase) (EC 2.7.11.31)	reviewed	5	10	High	5	5	3	Human	FALSE	NA	#VALUE!	NA	NA	NA	NA	NA	NA	NA	NA	NA	NA	NA	NA	2 v 2	-0.124545	0.689825	0.868625	2 v 2	-0.389216	0.429453	0.691637	2 v 2	-0.1307	0.335041	0.680487	1 v 1	0.807355	NA	NA	NA	NA	3.53626	3.55536
P54652	P54652	P54652	P54652	P54652	HSPA2	Heat shock-related 70 kDa protein 2 (Heat shock 70 kDa protein 2)	reviewed	5	19	High	16	135	1	Human	FALSE	NA	#VALUE!	NA	NA	NA	NA	NA	NA	NA	NA	NA	NA	NA	NA	2 v 2	-0.302936	0.36174	0.736489	2 v 2	-0.00812755	0.984247	0.991588	2 v 2	0.222209	0.483904	0.755105	2 v 2	0.0967383	0.792083	0.999255	NA	NA	NA	NA
P54707	P54707	P54707	P54707	P54707	ATP12A	Potassium-transporting ATPase alpha chain 2 (HK alpha 2) (Non-gastric H(+)/K(+) ATPase subunit alpha) (EC 7.2.2.19) (Non-gastric Na(+)/K(+) ATPase subunit alpha) (EC 7.2.2.13) (Proton pump) (Sodium pump)	reviewed	5	2	High	3	4	1	Human	FALSE	NA	#VALUE!	NA	NA	NA	NA	NA	NA	NA	NA	NA	NA	NA	NA	0 v 0	NA	NA	NA	0 v 0	NA	NA	NA	0 v 0	NA	NA	NA	0 v 0	NA	NA	NA	NA	NA	NA	NA
G3V2N3, P54821	G3V2N3, P54821	P54821	P54821	P54821	PRRX1	Paired mesoderm homeobox protein 1 (Homeobox protein PHOX1) (Paired-related homeobox protein 1) (PRX-1)	reviewed	5	5	Medium	1	1	1	Human	FALSE	NA	#VALUE!	NA	NA	NA	NA	NA	NA	NA	NA	NA	NA	NA	NA	2 v 2	0.337485	0.0478222	0.592834	2 v 2	0.325624	0.447146	0.701157	2 v 2	0.516852	0.0360167	0.374438	2 v 2	-0.339423	0.5	0.999255	NA	NA	NA	NA
P55010	P55010	P55010	P55010	P55010	EIF5	Eukaryotic translation initiation factor 5 (eIF-5)	reviewed	5	4	High	2	2	2	Human	FALSE	NA	#VALUE!	NA	NA	NA	NA	NA	NA	NA	NA	NA	NA	NA	NA	2 v 2	0.148544	0.912916	0.964083	2 v 2	-2.88079	0.471258	0.715307	2 v 2	1.45056	0.344579	0.685199	1 v 1	-1.07914	NA	NA	NA	NA	1.64898	2.19061
E5RJF9, P55040	E5RJF9, P55040	P55040	E5RJF9	P55040	GEM	GTP-binding protein GEM (GTP-binding mitogen-induced T-cell protein) (RAS-like protein KIR)	reviewed	5	4	High	1	1	1	Human	FALSE	NA	#VALUE!	NA	NA	NA	NA	NA	NA	NA	NA	NA	NA	NA	NA	0 v 0	NA	NA	NA	0 v 0	NA	NA	NA	0 v 0	NA	NA	NA	0 v 0	NA	NA	NA	NA	NA	NA	NA
P55145	P55145	P55145	P55145	P55145	MANF	Mesencephalic astrocyte-derived neurotrophic factor (Arginine-rich protein) (Protein ARMET)	reviewed	5	10	High	2	2	2	Human	FALSE	NA	#VALUE!	NA	NA	NA	NA	NA	NA	NA	NA	NA	NA	NA	NA	2 v 2	0.258006	0.84494	0.938697	1 v 2	-1.62678	NA	NA	2 v 2	1.94016	0.444197	0.740245	1 v 1	-1.38861	NA	NA	NA	NA	1.33728	0.834692
A0A5F9ZGZ8, A0A5F9ZH31, A0A5F9ZH72, A0A5F9ZH76, A0A5F9ZH83, A0A5F9ZHJ1, A0A5K1VW54, A0A5K1VW94, P55263	A0A5F9ZH31, A0A5F9ZH72, A0A5K1VW54, A0A5K1VW94, P55263	P55263	A0A5F9ZH72	P55263	ADK	Adenosine kinase (AK) (EC 2.7.1.20) (Adenosine 5'-phosphotransferase)	reviewed	5	6	High	2	3	2	Human	FALSE	NA	#VALUE!	NA	NA	NA	NA	NA	NA	NA	NA	NA	NA	NA	NA	2 v 2	-0.0400597	0.96468	0.987133	2 v 2	-0.508095	0.425314	0.690518	2 v 2	0.131193	0.873081	0.961484	2 v 2	-0.0530397	0.901748	0.999255	NA	NA	NA	NA
A0A3B3IRQ9, A0A3B3ISU1, A0A7P0Z4F9, A0A7P0Z4K3, P55265	A0A3B3IRQ9, A0A7P0Z4F9, A0A7P0Z4K3, P55265	P55265	A0A3B3IRQ9	P55265	ADAR	Double-stranded RNA-specific adenosine deaminase (DRADA) (EC 3.5.4.37) (136 kDa double-stranded RNA-binding protein) (p136) (Interferon-inducible protein 4) (IFI-4) (K88DSRBP)	reviewed	5	1	High	2	2	2	Human	FALSE	NA	#VALUE!	NA	NA	NA	NA	NA	NA	NA	NA	NA	NA	NA	NA	0 v 0	NA	NA	NA	0 v 0	NA	NA	NA	0 v 0	NA	NA	NA	0 v 0	NA	NA	NA	NA	NA	NA	NA
P55268	P55268	P55268	P55268	P55268	LAMB2	Laminin subunit beta-2 (Laminin B1s chain) (Laminin-11 subunit beta) (Laminin-14 subunit beta) (Laminin-15 subunit beta) (Laminin-3 subunit beta) (Laminin-4 subunit beta) (Laminin-7 subunit beta) (Laminin-9 subunit beta) (S-laminin subunit beta) (S-LAM beta)	reviewed	5	1	Medium	2	3	2	Human	FALSE	NA	#VALUE!	NA	NA	NA	NA	NA	NA	NA	NA	NA	NA	NA	NA	0 v 0	NA	NA	NA	0 v 0	NA	NA	NA	0 v 0	NA	NA	NA	0 v 0	NA	NA	NA	NA	NA	NA	NA
A8MXL6, E7ERC8, P55735	P55735	P55735	P55735	P55735	SEC13	Protein SEC13 homolog (GATOR complex protein SEC13) (SEC13-like protein 1) (SEC13-related protein)	reviewed	5	22	High	6	12	6	Human	FALSE	NA	#VALUE!	NA	NA	NA	NA	NA	NA	NA	NA	NA	NA	NA	NA	2 v 2	-0.515709	0.441145	0.765776	2 v 2	-0.37738	0.5185	0.738125	2 v 2	-0.112757	0.871673	0.961484	1 v 1	-0.289811	NA	NA	3.20551	3.97149	NA	NA
A0A3B3IRU2, A0A3B3IUA2, B1AHD1, P55769	A0A3B3IUA2, B1AHD1, P55769	P55769	A0A3B3IUA2	P55769	SNU13	NHP2-like protein 1 (High mobility group-like nuclear protein 2 homolog 1) (OTK27) (SNU13 homolog) (hSNU13) (U4/U6.U5 small nuclear ribonucleoprotein SNU13) (U4/U6.U5 tri-snRNP 15.5 kDa protein) [Cleaved into: NHP2-like protein 1, N-terminally processed]	reviewed	5	20	High	3	6	3	Human	FALSE	NA	#VALUE!	NA	NA	NA	NA	NA	NA	NA	NA	NA	NA	NA	NA	2 v 2	-0.430283	0.570936	0.809952	2 v 2	-0.823805	0.315606	0.649595	2 v 2	0.0725613	0.907233	0.971413	1 v 1	0.285653	NA	NA	NA	NA	3.01105	3.19958
H3BRD2, H3BRW3, P55789	H3BRD2, H3BRW3, P55789	P55789	H3BRW3	P55789	GFER	FAD-linked sulfhydryl oxidase ALR (EC 1.8.3.2) (Augmenter of liver regeneration) (hERV1) (Hepatopoietin)	reviewed	5	12	High	1	4	1	Human	FALSE	NA	#VALUE!	NA	NA	NA	NA	NA	NA	NA	NA	NA	NA	NA	NA	0 v 0	NA	NA	NA	0 v 0	NA	NA	NA	0 v 0	NA	NA	NA	0 v 0	NA	NA	NA	NA	NA	NA	NA
C9JJT5, C9JU26, G3V325, P56134	C9JJT5, C9JU26, G3V325, P56134	P56134	G3V325	P56134	ATP5MF	ATP synthase subunit f, mitochondrial (ATP synthase membrane subunit f)	reviewed	5	14	High	1	2	1	Human	FALSE	NA	#VALUE!	NA	NA	NA	NA	NA	NA	NA	NA	NA	NA	NA	NA	0 v 0	NA	NA	NA	0 v 0	NA	NA	NA	0 v 0	NA	NA	NA	0 v 0	NA	NA	NA	NA	NA	NA	NA
A6NMQ3, H3BMD8, H3BQ52, H3BTD3, O43768, P56211, Q5T5H1	H3BMD8, H3BQ52, P56211	P56211	H3BQ52	P56211	ARPP19	cAMP-regulated phosphoprotein 19 (ARPP-19)	reviewed	5	17	High	2	3	2	Human	FALSE	NA	#VALUE!	NA	NA	NA	NA	NA	NA	NA	NA	NA	NA	NA	NA	2 v 2	0.223326	0.848995	0.940072	2 v 2	-2.25164	0.357663	0.659121	2 v 2	1.58007	0.451564	0.743263	1 v 1	-0.874902	NA	NA	NA	NA	1.85136	1.4711
P56277	P56277	P56277	P56277	P56277	CMC4	Cx9C motif-containing protein 4 (Mature T-cell proliferation 1 neighbor protein) (Mature T-cell proliferation-1 type A) (MTCP-1 type A) (Protein p8 MTCP-1) (p8MTCP1)	reviewed	4	35	High	2	3	2	Human	FALSE	NA	#VALUE!	NA	NA	NA	NA	NA	NA	NA	NA	NA	NA	NA	NA	2 v 2	0.102624	0.428607	0.762098	2 v 2	-0.684566	0.574714	0.766003	2 v 2	0.456055	0.134521	0.514035	2 v 2	-0.65486	0.627199	0.999255	NA	NA	NA	NA
P56589, Q7Z6V3	P56589	P56589	P56589	P56589	PEX3	Peroxisomal biogenesis factor 3 (Peroxin-3) (Peroxisomal assembly protein PEX3)	reviewed	5	6	High	3	3	3	Human	FALSE	NA	#VALUE!	NA	NA	NA	NA	NA	NA	NA	NA	NA	NA	NA	NA	0 v 0	NA	NA	NA	0 v 0	NA	NA	NA	0 v 0	NA	NA	NA	0 v 0	NA	NA	NA	NA	NA	NA	NA
P56937, V9GYN3	P56937, V9GYN3	P56937	V9GYN3	P56937	HSD17B7	3-keto-steroid reductase/17-beta-hydroxysteroid dehydrogenase 7 (17-beta-hydroxysteroid dehydrogenase 7) (17-beta-HSD 7) (3-keto-steroid reductase) (EC 1.1.1.270) (Dihydrotestosterone oxidoreductase) (EC 1.1.1.210) (Estradiol 17-beta-dehydrogenase 7) (EC 1.1.1.62) (Short chain dehydrogenase/reductase family 37C member 1)	reviewed	5	3	Medium	1	1	1	Human	FALSE	NA	#VALUE!	NA	NA	NA	NA	NA	NA	NA	NA	NA	NA	NA	NA	0 v 0	NA	NA	NA	0 v 0	NA	NA	NA	0 v 0	NA	NA	NA	0 v 0	NA	NA	NA	NA	NA	NA	NA
P56962	P56962	P56962	P56962	P56962	STX17	Syntaxin-17	reviewed	5	10	High	2	2	2	Human	FALSE	NA	#VALUE!	NA	NA	NA	NA	NA	NA	NA	NA	NA	NA	NA	NA	2 v 2	-0.354936	0.583846	0.816169	2 v 2	-0.388083	0.278744	0.642184	2 v 2	-0.296448	0.430181	0.731996	1 v 1	0.0638722	NA	NA	NA	NA	2.78673	3.74354
D6RAA6, H0Y8N0, P57088	D6RAA6, P57088	P57088	D6RAA6	P57088	TMEM33	Transmembrane protein 33 (Protein DB83) (SHINC-3)	reviewed	5	17	High	3	7	3	Human	FALSE	NA	#VALUE!	NA	NA	NA	NA	NA	NA	NA	NA	NA	NA	NA	NA	2 v 2	-0.566767	0.198582	0.669923	2 v 2	-1.14818	0.216202	0.624359	2 v 2	-0.578004	0.40797	0.717666	1 v 1	-0.0756057	NA	NA	3.41969	4.32435	NA	NA
C9J0A4, C9JTY5, C9JZY3, P57723	C9J0A4, C9JTY5, C9JZY3, P57723	P57723	C9JTY5	P57723	PCBP4	Poly(rC)-binding protein 4 (Alpha-CP4)	reviewed	4	5	High	2	14	1	Human	FALSE	NA	#VALUE!	NA	NA	NA	NA	NA	NA	NA	NA	NA	NA	NA	NA	2 v 2	-0.838867	0.384286	0.744741	2 v 2	-0.687794	0.655166	0.804559	2 v 2	-0.416202	0.691796	0.865067	1 v 1	0.547298	NA	NA	4.04207	4.37355	NA	NA
P57735	P57735	P57735	P57735	P57735	RAB25	Ras-related protein Rab-25 (CATX-8)	reviewed	5	9	High	2	2	1	Human	FALSE	NA	#VALUE!	NA	NA	NA	NA	NA	NA	NA	NA	NA	NA	NA	NA	2 v 2	0.0390521	0.786279	0.914595	2 v 2	0.210523	0.757597	0.864438	2 v 2	-0.268333	0.368557	0.698554	2 v 2	0.357633	0.575017	0.999255	NA	NA	NA	NA
G3V1T4, H0YG15, P57740	P57740	P57740	P57740	P57740	NUP107	Nuclear pore complex protein Nup107 (107 kDa nucleoporin) (Nucleoporin Nup107)	reviewed	5	2	High	2	2	2	Human	FALSE	NA	#VALUE!	NA	NA	NA	NA	NA	NA	NA	NA	NA	NA	NA	NA	0 v 0	NA	NA	NA	0 v 0	NA	NA	NA	0 v 0	NA	NA	NA	0 v 0	NA	NA	NA	NA	NA	NA	NA
E9PIB2, G3V1A6, P57764	G3V1A6, P57764	P57764	P57764	P57764	GSDMD	Gasdermin-D (Gasdermin domain-containing protein 1) [Cleaved into: Gasdermin-D, N-terminal (GSDMD-NT) (hGSDMD-NTD); Gasdermin-D, C-terminal (GSDMD-CT) (hGSDMD-CTD)]	reviewed	5	6	High	3	7	3	Human	FALSE	NA	#VALUE!	NA	NA	NA	NA	NA	NA	NA	NA	NA	NA	NA	NA	2 v 2	0.273666	0.208451	0.671857	2 v 2	0.437117	0.0205286	0.605845	2 v 2	0.342375	0.123095	0.507379	2 v 2	-0.166926	0.476432	0.999255	NA	NA	NA	NA
P59797	P59797	P59797	P59797	P59797	SELENOV	Selenoprotein V (SelV)	reviewed	4	5	Medium	1	2	1	Human	FALSE	NA	#VALUE!	NA	NA	NA	NA	NA	NA	NA	NA	NA	NA	NA	NA	2 v 2	-0.145696	0.0931379	0.61774	2 v 2	-0.384598	0.254398	0.635252	2 v 2	0.148208	0.442105	0.73885	1 v 1	0.512648	NA	NA	4.01013	4.10074	NA	NA
H3BQ50, H3BSM5, P60520	H3BSM5, P60520	P60520	P60520	P60520	GABARAPL2	Gamma-aminobutyric acid receptor-associated protein-like 2 (GABA(A) receptor-associated protein-like 2) (Ganglioside expression factor 2) (GEF-2) (General protein transport factor p16) (Golgi-associated ATPase enhancer of 16 kDa) (GATE-16) (MAP1 light chain 3-related protein)	reviewed	5	13	High	2	4	1	Human	FALSE	NA	#VALUE!	NA	NA	NA	NA	NA	NA	NA	NA	NA	NA	NA	NA	0 v 0	NA	NA	NA	0 v 0	NA	NA	NA	0 v 0	NA	NA	NA	0 v 0	NA	NA	NA	NA	NA	NA	NA
F8WCB9, F8WDB1, P60604	P60604	P60604	P60604	P60604	UBE2G2	Ubiquitin-conjugating enzyme E2 G2 (EC 2.3.2.23) (E2 ubiquitin-conjugating enzyme G2) (Ubiquitin carrier protein G2) (Ubiquitin-protein ligase G2)	reviewed	5	18	High	4	11	4	Human	FALSE	NA	#VALUE!	NA	NA	NA	NA	NA	NA	NA	NA	NA	NA	NA	NA	0 v 0	NA	NA	NA	0 v 0	NA	NA	NA	0 v 0	NA	NA	NA	0 v 0	NA	NA	NA	NA	NA	NA	NA
P60903	P60903	P60903	P60903	P60903	S100A10	Protein S100-A10 (Calpactin I light chain) (Calpactin-1 light chain) (Cellular ligand of annexin II) (S100 calcium-binding protein A10) (p10 protein) (p11)	reviewed	5	18	High	1	4	1	Human	FALSE	NA	#VALUE!	NA	NA	NA	NA	NA	NA	NA	NA	NA	NA	NA	NA	2 v 2	0.0322338	0.938196	0.974179	2 v 2	-0.376478	0.635668	0.794318	2 v 2	0.179396	0.882974	0.963105	1 v 1	0.644707	NA	NA	4.14296	3.50013	NA	NA
H0YMN7, H0YNE9, P61006, Q92930	P61006	P61006	P61006	P61006	RAB8A	Ras-related protein Rab-8A (EC 3.6.5.2) (Oncogene c-mel)	reviewed	5	25	High	5	15	1	Human	FALSE	NA	#VALUE!	NA	NA	NA	NA	NA	NA	NA	NA	NA	NA	NA	NA	0 v 0	NA	NA	NA	0 v 0	NA	NA	NA	0 v 0	NA	NA	NA	0 v 0	NA	NA	NA	NA	NA	NA	NA
A0A7I2V584, A0A7I2V5S0, G3V480, P61011	A0A7I2V584, A0A7I2V5S0, G3V480, P61011	P61011	A0A7I2V584	P61011	SRP54	Signal recognition particle subunit SRP54 (EC 3.6.5.-) (Signal recognition particle 54 kDa protein)	reviewed	5	3	High	1	1	1	Human	FALSE	NA	#VALUE!	NA	NA	NA	NA	NA	NA	NA	NA	NA	NA	NA	NA	2 v 2	-0.134542	0.299594	0.713776	2 v 2	0.394444	0.0241124	0.621422	2 v 2	0.359406	0.307391	0.662262	1 v 1	0.138076	NA	NA	3.63263	3.57963	NA	NA
A0A3B3ITL1, E9PKL7, H7C125, P61019, Q8WUD1	P61019	P61019	P61019	P61019	RAB2A	Ras-related protein Rab-2A (EC 3.6.5.2)	reviewed	5	22	High	4	4	4	Human	FALSE	NA	#VALUE!	NA	NA	NA	NA	NA	NA	NA	NA	NA	NA	NA	NA	2 v 2	-0.369444	0.265024	0.700693	2 v 2	-0.925444	0.261932	0.640011	2 v 2	-0.61353	0.107218	0.490245	1 v 1	0.60903	NA	NA	4.10272	3.33211	NA	NA
P61026	P61026	P61026	P61026	P61026	RAB10	Ras-related protein Rab-10 (EC 3.6.5.2)	reviewed	5	18	High	4	12	1	Human	FALSE	NA	#VALUE!	NA	NA	NA	NA	NA	NA	NA	NA	NA	NA	NA	NA	0 v 0	NA	NA	NA	0 v 0	NA	NA	NA	0 v 0	NA	NA	NA	0 v 0	NA	NA	NA	NA	NA	NA	NA
F5GYQ1, J3QL14, P61421	F5GYQ1, J3QL14, P61421	P61421	F5GYQ1	P61421	ATP6V0D1	V-type proton ATPase subunit d 1 (V-ATPase subunit d 1) (32 kDa accessory protein) (V-ATPase 40 kDa accessory protein) (V-ATPase AC39 subunit) (p39) (Vacuolar proton pump subunit d 1)	reviewed	5	2	High	1	1	1	Human	FALSE	NA	#VALUE!	NA	NA	NA	NA	NA	NA	NA	NA	NA	NA	NA	NA	0 v 0	NA	NA	NA	0 v 0	NA	NA	NA	0 v 0	NA	NA	NA	0 v 0	NA	NA	NA	NA	NA	NA	NA
A8MZB2, P61599	A8MZB2, P61599	P61599	A8MZB2	P61599	NAA20	N-alpha-acetyltransferase 20 (EC 2.3.1.254) (Methionine N-acetyltransferase) (N-acetyltransferase 5) (N-terminal acetyltransferase B complex catalytic subunit NAA20) (N-terminal acetyltransferase B complex catalytic subunit NAT5) (NatB complex subunit NAT5) (NatB catalytic subunit)	reviewed	5	8	High	1	1	1	Human	FALSE	NA	#VALUE!	NA	NA	NA	NA	NA	NA	NA	NA	NA	NA	NA	NA	2 v 2	0.0492946	0.972657	0.990141	2 v 2	-0.98951	0.316739	0.650532	2 v 2	1.60772	0.32369	0.678122	1 v 1	-1.14938	NA	NA	NA	NA	1.57571	1.98178
A0A0B4J259, F8VV32, P61626	P61626	P61626	P61626	P61626	LYZ	Lysozyme C (EC 3.2.1.17) (1,4-beta-N-acetylmuramidase C)	reviewed	5	20	High	3	7	3	Human	TRUE	NA	#VALUE!	NA	NA	NA	NA	NA	NA	NA	NA	NA	NA	NA	NA	0 v 0	NA	NA	NA	0 v 0	NA	NA	NA	0 v 0	NA	NA	NA	0 v 0	NA	NA	NA	NA	NA	NA	NA
A0A0D9SG72, A0A1B0GTP9, A0A1B0GVQ5, A0A1B0GW76, A0A1B0GWF2, A0A2R8Y5D4, P61764	A0A0D9SG72, A0A1B0GTP9, A0A1B0GVQ5, A0A1B0GWF2, A0A2R8Y5D4, P61764	P61764	P61764	P61764	STXBP1	Syntaxin-binding protein 1 (MUNC18-1) (N-Sec1) (Protein unc-18 homolog 1) (Unc18-1) (Protein unc-18 homolog A) (Unc-18A) (p67)	reviewed	5	4	High	2	2	2	Human	FALSE	NA	#VALUE!	NA	NA	NA	NA	NA	NA	NA	NA	NA	NA	NA	NA	0 v 0	NA	NA	NA	0 v 0	NA	NA	NA	0 v 0	NA	NA	NA	0 v 0	NA	NA	NA	NA	NA	NA	NA
P61812	P61812	P61812	P61812	P61812	TGFB2	Transforming growth factor beta-2 proprotein (Cetermin) (Glioblastoma-derived T-cell suppressor factor) (G-TSF) [Cleaved into: Latency-associated peptide (LAP); Transforming growth factor beta-2 (TGF-beta-2)]	reviewed	5	9	High	4	7	3	Human	FALSE	NA	#VALUE!	NA	NA	NA	NA	NA	NA	NA	NA	NA	NA	NA	NA	2 v 2	-0.139535	0.324926	0.724012	2 v 2	-0.205208	0.591261	0.773524	2 v 2	0.782864	0.164796	0.544954	1 v 1	0.0106472	NA	NA	3.50668	2.85286	NA	NA
P61964, V9GYQ5, V9GZ59	P61964	P61964	P61964	P61964	WDR5	WD repeat-containing protein 5 (BMP2-induced 3-kb gene protein)	reviewed	5	11	High	2	2	2	Human	FALSE	NA	#VALUE!	NA	NA	NA	NA	NA	NA	NA	NA	NA	NA	NA	NA	2 v 2	-0.297223	0.358839	0.734629	2 v 2	-0.568384	0.48925	0.722074	2 v 2	0.196843	0.31279	0.666666	1 v 1	-0.282639	NA	NA	3.21137	2.88897	NA	NA
E9PK85, P62070	P62070	P62070	P62070	P62070	RRAS2	Ras-related protein R-Ras2 (EC 3.6.5.-) (Ras-like protein TC21) (Teratocarcinoma oncogene)	reviewed	5	11	High	2	5	1	Human	FALSE	NA	#VALUE!	NA	NA	NA	NA	NA	NA	NA	NA	NA	NA	NA	NA	0 v 0	NA	NA	NA	0 v 0	NA	NA	NA	0 v 0	NA	NA	NA	0 v 0	NA	NA	NA	NA	NA	NA	NA
P62072	P62072	P62072	P62072	P62072	TIMM10	Mitochondrial import inner membrane translocase subunit Tim10	reviewed	5	33	High	3	4	3	Human	FALSE	NA	#VALUE!	NA	NA	NA	NA	NA	NA	NA	NA	NA	NA	NA	NA	2 v 2	-0.181614	0.515011	0.787632	2 v 2	-0.231714	0.290988	0.646776	2 v 2	0.253421	0.198222	0.569139	2 v 2	-0.142944	0.869586	0.999255	NA	NA	NA	NA
C9JZG9, C9JZY6, H7C4M9, P62256	C9JZY6, H7C4M9, P62256	P62256	C9JZY6	P62256	UBE2H	Ubiquitin-conjugating enzyme E2 H (EC 2.3.2.23) ((E3-independent) E2 ubiquitin-conjugating enzyme H) (EC 2.3.2.24) (E2 ubiquitin-conjugating enzyme H) (UbcH2) (Ubiquitin carrier protein H) (Ubiquitin-conjugating enzyme E2-20K) (Ubiquitin-protein ligase H)	reviewed	5	21	High	3	3	3	Human	FALSE	NA	#VALUE!	NA	NA	NA	NA	NA	NA	NA	NA	NA	NA	NA	NA	2 v 2	0.23129	0.638477	0.842054	2 v 2	-0.0897714	0.829408	0.907105	2 v 2	0.301009	0.489707	0.755258	1 v 1	0.406475	NA	NA	NA	NA	3.13124	2.24258
P62310	P62310	P62310	P62310	P62310	LSM3	U6 snRNA-associated Sm-like protein LSm3	reviewed	5	12	High	1	3	1	Human	FALSE	NA	#VALUE!	NA	NA	NA	NA	NA	NA	NA	NA	NA	NA	NA	NA	2 v 2	0.0929439	0.816919	0.929293	2 v 2	0.441214	0.197618	0.624359	2 v 2	0.390376	0.481974	0.754495	2 v 2	0.0325405	0.847759	0.999255	NA	NA	NA	NA
P62312	P62312	P62312	P62312	P62312	LSM6	U6 snRNA-associated Sm-like protein LSm6	reviewed	5	14	High	1	4	1	Human	FALSE	NA	#VALUE!	NA	NA	NA	NA	NA	NA	NA	NA	NA	NA	NA	NA	2 v 2	0.126391	0.601911	0.82298	2 v 2	-0.250836	0.0347434	0.621422	2 v 2	0.399984	0.222391	0.587911	1 v 1	0	NA	NA	NA	NA	2.72484	3.75301
J3QLI9, J3QLR7, P62314	P62314	P62314	P62314	P62314	SNRPD1	Small nuclear ribonucleoprotein Sm D1 (Sm-D1) (Sm-D autoantigen) (snRNP core protein D1)	reviewed	5	20	High	2	5	2	Human	FALSE	NA	#VALUE!	NA	NA	NA	NA	NA	NA	NA	NA	NA	NA	NA	NA	2 v 2	-0.430282	0.016255	0.551328	2 v 2	-0.348889	0.478868	0.718593	2 v 2	-0.0514455	0.760571	0.903658	1 v 1	0.850825	NA	NA	NA	NA	3.57522	4.16583
P62330	P62330	P62330	P62330	P62330	ARF6	ADP-ribosylation factor 6 (EC 3.6.5.2)	reviewed	5	33	High	4	8	4	Human	FALSE	NA	#VALUE!	NA	NA	NA	NA	NA	NA	NA	NA	NA	NA	NA	NA	2 v 2	0.651676	0.539055	0.795196	2 v 2	-1.9794	0.352832	0.656905	2 v 2	2.1561	0.20248	0.571276	1 v 1	-1.3654	NA	NA	NA	NA	1.36109	1.5287
P62633	P62633	P62633	P62633	P62633	CNBP	CCHC-type zinc finger nucleic acid binding protein (Cellular nucleic acid-binding protein) (CNBP) (Zinc finger protein 9)	reviewed	5	13	High	2	2	2	Human	FALSE	NA	#VALUE!	NA	NA	NA	NA	NA	NA	NA	NA	NA	NA	NA	NA	2 v 2	-0.426376	0.497017	0.780777	2 v 2	-0.693777	0.544716	0.750389	2 v 2	-0.179005	0.493882	0.756963	1 v 1	0.57295	NA	NA	NA	NA	3.30109	4.46753
P62699	P62699	P62699	P62699	P62699	YPEL5	Protein yippee-like 5	reviewed	5	10	High	1	2	1	Human	FALSE	NA	#VALUE!	NA	NA	NA	NA	NA	NA	NA	NA	NA	NA	NA	NA	0 v 0	NA	NA	NA	0 v 0	NA	NA	NA	0 v 0	NA	NA	NA	0 v 0	NA	NA	NA	NA	NA	NA	NA
P62834	P62834	P62834	P62834	P62834	RAP1A	Ras-related protein Rap-1A (EC 3.6.5.2) (C21KG) (G-22K) (GTP-binding protein smg p21A) (Ras-related protein Krev-1)	reviewed	5	39	High	6	12	1	Human	FALSE	NA	#VALUE!	NA	NA	NA	NA	NA	NA	NA	NA	NA	NA	NA	NA	0 v 0	NA	NA	NA	0 v 0	NA	NA	NA	0 v 0	NA	NA	NA	0 v 0	NA	NA	NA	NA	NA	NA	NA
A0A0B4J2B4, K7EJ78, K7ELC2, K7EM56, K7EQJ5, P62841, S4R417, S4R456	A0A0B4J2B4, K7EJ78, K7ELC2, K7EM56, K7EQJ5, P62841, S4R417, S4R456	P62841	K7EQJ5	P62841	RPS15	40S ribosomal protein S15 (RIG protein) (Small ribosomal subunit protein uS19)	reviewed	5	13	High	3	4	3	Human	FALSE	NA	#VALUE!	NA	NA	NA	NA	NA	NA	NA	NA	NA	NA	NA	NA	2 v 2	0.103616	0.489442	0.777641	2 v 2	0.411039	0.343281	0.654261	2 v 2	0.388021	0.470457	0.748414	2 v 2	0.204072	0.460431	0.999255	NA	NA	NA	NA
P62875	P62875	P62875	P62875	P62875	POLR2L	DNA-directed RNA polymerases I, II, and III subunit RPABC5 (RNA polymerases I, II, and III subunit ABC5) (DNA-directed RNA polymerase III subunit L) (RNA polymerase II 7.6 kDa subunit) (RPB7.6) (RPB10 homolog)	reviewed	5	16	Medium	1	1	1	Human	FALSE	NA	#VALUE!	NA	NA	NA	NA	NA	NA	NA	NA	NA	NA	NA	NA	0 v 0	NA	NA	NA	0 v 0	NA	NA	NA	0 v 0	NA	NA	NA	0 v 0	NA	NA	NA	NA	NA	NA	NA
B1AH77, B1AH78, B1AH80, J3KSC4, J3QLK0, P15153, P60763, P63000	P63000	P63000	P63000	P63000	RAC1	Ras-related C3 botulinum toxin substrate 1 (EC 3.6.5.2) (Cell migration-inducing gene 5 protein) (Ras-like protein TC25) (p21-Rac1)	reviewed	5	22	High	5	11	4	Human	FALSE	NA	#VALUE!	NA	NA	NA	NA	NA	NA	NA	NA	NA	NA	NA	NA	2 v 2	0.295052	0.297244	0.713678	2 v 2	-0.607576	0.0718786	0.622267	2 v 2	1.12256	0.395119	0.712084	1 v 1	-0.192212	NA	NA	NA	NA	2.5338	1.81626
P63172	P63172	P63172	P63172	P63172	DYNLT1	Dynein light chain Tctex-type 1 (Protein CW-1) (T-complex testis-specific protein 1 homolog)	reviewed	5	14	High	1	2	1	Human	FALSE	NA	#VALUE!	NA	NA	NA	NA	NA	NA	NA	NA	NA	NA	NA	NA	2 v 2	0.451838	0.724682	0.886192	2 v 2	0.574112	0.396673	0.674207	2 v 2	0.831007	0.386799	0.709768	1 v 1	0.175727	NA	NA	3.67308	2.33081	NA	NA
B0QYN7, H3BPC4, H3BQQ9, P63279	B0QYN7, H3BPC4, H3BQQ9, P63279	P63279	H3BPC4	P63279	UBE2I	SUMO-conjugating enzyme UBC9 (EC 2.3.2.-) (RING-type E3 SUMO transferase UBC9) (SUMO-protein ligase) (Ubiquitin carrier protein 9) (Ubiquitin carrier protein I) (Ubiquitin-conjugating enzyme E2 I) (Ubiquitin-protein ligase I) (p18)	reviewed	5	6	High	1	2	1	Human	TRUE	NA	#VALUE!	NA	NA	NA	NA	NA	NA	NA	NA	NA	NA	NA	NA	0 v 0	NA	NA	NA	0 v 0	NA	NA	NA	0 v 0	NA	NA	NA	0 v 0	NA	NA	NA	NA	NA	NA	NA
O14604, P21752, P62328, P63313	P63313	P63313	P63313	P63313	TMSB10	Thymosin beta-10	reviewed	4	34	High	4	13	4	Human	FALSE	NA	#VALUE!	NA	NA	NA	NA	NA	NA	NA	NA	NA	NA	NA	NA	0 v 0	NA	NA	NA	0 v 0	NA	NA	NA	0 v 0	NA	NA	NA	0 v 0	NA	NA	NA	NA	NA	NA	NA
A0A087WT35, P78356	P78356	P78356	P78356	P78356	PIP4K2B	Phosphatidylinositol 5-phosphate 4-kinase type-2 beta (EC 2.7.1.149) (1-phosphatidylinositol 5-phosphate 4-kinase 2-beta) (Diphosphoinositide kinase 2-beta) (Phosphatidylinositol 5-phosphate 4-kinase type II beta) (PI(5)P 4-kinase type II beta) (PIP4KII-beta) (PtdIns(5)P-4-kinase isoform 2-beta)	reviewed	5	10	High	4	12	2	Human	FALSE	NA	#VALUE!	NA	NA	NA	NA	NA	NA	NA	NA	NA	NA	NA	NA	0 v 0	NA	NA	NA	0 v 0	NA	NA	NA	0 v 0	NA	NA	NA	0 v 0	NA	NA	NA	NA	NA	NA	NA
P78357	P78357	P78357	P78357	P78357	CNTNAP1	Contactin-associated protein 1 (Caspr) (Caspr1) (Neurexin IV) (Neurexin-4) (p190)	reviewed	5	1	Medium	1	1	1	Human	FALSE	NA	#VALUE!	NA	NA	NA	NA	NA	NA	NA	NA	NA	NA	NA	NA	0 v 0	NA	NA	NA	0 v 0	NA	NA	NA	0 v 0	NA	NA	NA	0 v 0	NA	NA	NA	NA	NA	NA	NA
B0QZ36, E9PPG9, E9PQ57, P78406	E9PQ57, P78406	P78406	E9PQ57	P78406	RAE1	mRNA export factor RAE1 (Rae1 protein homolog) (mRNA-associated protein mrnp 41)	reviewed	5	18	High	5	6	5	Human	FALSE	NA	#VALUE!	NA	NA	NA	NA	NA	NA	NA	NA	NA	NA	NA	NA	2 v 2	-0.213149	0.484651	0.774003	2 v 2	-0.465332	0.188843	0.624359	2 v 2	0.250193	0.177475	0.551739	1 v 1	0.0662511	NA	NA	3.56047	3.72061	NA	NA
P78417, Q5TA01, Q5TA02	P78417	P78417	P78417	P78417	GSTO1	Glutathione S-transferase omega-1 (GSTO-1) (EC 2.5.1.18) (Glutathione S-transferase omega 1-1) (GSTO 1-1) (Glutathione-dependent dehydroascorbate reductase) (EC 1.8.5.1) (Monomethylarsonic acid reductase) (MMA(V) reductase) (EC 1.20.4.2) (S-(Phenacyl)glutathione reductase) (SPG-R)	reviewed	5	9	High	2	4	2	Human	FALSE	NA	#VALUE!	NA	NA	NA	NA	NA	NA	NA	NA	NA	NA	NA	NA	2 v 2	0.0486677	0.883888	0.954573	2 v 2	-0.661947	0.304371	0.648722	2 v 2	0.016879	0.964964	0.988819	1 v 1	0.501749	NA	NA	4.00213	2.85631	NA	NA
A0A7P0TA83, J3KQ66, P78509	A0A7P0TA83, J3KQ66, P78509	P78509	J3KQ66	P78509	RELN	Reelin (EC 3.4.21.-)	reviewed	5	1	High	3	3	3	Human	FALSE	NA	#VALUE!	NA	NA	NA	NA	NA	NA	NA	NA	NA	NA	NA	NA	2 v 1	0.153351	NA	NA	2 v 1	-0.759288	NA	NA	2 v 1	0.280901	NA	NA	1 v 1	0.93587	NA	NA	NA	NA	3.654	NA
G8JLQ3, P78537	G8JLQ3, P78537	P78537	P78537	P78537	BLOC1S1	Biogenesis of lysosome-related organelles complex 1 subunit 1 (BLOC-1 subunit 1) (GCN5-like protein 1) (Protein RT14)	reviewed	5	12	High	2	3	2	Human	FALSE	NA	#VALUE!	NA	NA	NA	NA	NA	NA	NA	NA	NA	NA	NA	NA	0 v 0	NA	NA	NA	0 v 0	NA	NA	NA	0 v 0	NA	NA	NA	0 v 0	NA	NA	NA	NA	NA	NA	NA
A0A2R8Y7M0, P82094	A0A2R8Y7M0, P82094	P82094	P82094	P82094	TMF1	TATA element modulatory factor (TMF) (Androgen receptor coactivator 160 kDa protein) (Androgen receptor-associated protein of 160 kDa)	reviewed	5	3	High	3	4	3	Human	FALSE	NA	#VALUE!	NA	NA	NA	NA	NA	NA	NA	NA	NA	NA	NA	NA	0 v 0	NA	NA	NA	0 v 0	NA	NA	NA	0 v 0	NA	NA	NA	0 v 0	NA	NA	NA	NA	NA	NA	NA
H0YG82, P82673	H0YG82, P82673	P82673	P82673	P82673	MRPS35	28S ribosomal protein S35, mitochondrial (MRP-S35) (S35mt) (28S ribosomal protein S28, mitochondrial) (MRP-S28) (S28mt) (Mitochondrial small ribosomal subunit protein mS35)	reviewed	4	3	Medium	1	1	1	Human	FALSE	NA	#VALUE!	NA	NA	NA	NA	NA	NA	NA	NA	NA	NA	NA	NA	0 v 0	NA	NA	NA	0 v 0	NA	NA	NA	0 v 0	NA	NA	NA	0 v 0	NA	NA	NA	NA	NA	NA	NA
H0YL99, P82912	H0YL99, P82912	P82912	H0YL99	P82912	MRPS11	28S ribosomal protein S11, mitochondrial (MRP-S11) (S11mt) (Cervical cancer proto-oncogene 2 protein) (HCC-2) (Mitochondrial small ribosomal subunit protein uS11m)	reviewed	5	6	High	1	1	1	Human	FALSE	NA	#VALUE!	NA	NA	NA	NA	NA	NA	NA	NA	NA	NA	NA	NA	0 v 0	NA	NA	NA	0 v 0	NA	NA	NA	0 v 0	NA	NA	NA	0 v 0	NA	NA	NA	NA	NA	NA	NA
P82914	P82914	P82914	P82914	P82914	MRPS15	28S ribosomal protein S15, mitochondrial (MRP-S15) (S15mt) (Mitochondrial small ribosomal subunit protein uS15m)	reviewed	4	9	High	3	5	3	Human	FALSE	NA	#VALUE!	NA	NA	NA	NA	NA	NA	NA	NA	NA	NA	NA	NA	2 v 2	-0.0753468	0.834794	0.93586	2 v 2	0.00586609	0.929274	0.963728	2 v 2	0.317805	0.502762	0.760735	2 v 2	0.383118	0.273019	0.999255	NA	NA	NA	NA
P82921	P82921	P82921	P82921	P82921	MRPS21	28S ribosomal protein S21, mitochondrial (MRP-S21) (S21mt) (Mitochondrial small ribosomal subunit protein bS21m)	reviewed	4	16	Medium	1	1	1	Human	FALSE	NA	#VALUE!	NA	NA	NA	NA	NA	NA	NA	NA	NA	NA	NA	NA	0 v 0	NA	NA	NA	0 v 0	NA	NA	NA	0 v 0	NA	NA	NA	0 v 0	NA	NA	NA	NA	NA	NA	NA
P82932	P82932	P82932	P82932	P82932	MRPS6	28S ribosomal protein S6, mitochondrial (MRP-S6) (S6mt) (Mitochondrial small ribosomal subunit protein bS6m)	reviewed	5	13	Medium	2	3	2	Human	FALSE	NA	#VALUE!	NA	NA	NA	NA	NA	NA	NA	NA	NA	NA	NA	NA	2 v 2	0.340835	0.174329	0.649652	2 v 2	-0.529143	0.274925	0.641872	2 v 2	0.561543	0.211425	0.576889	1 v 1	0.350186	NA	NA	NA	NA	3.07724	3.81236
F8VZQ9, H0YHG0, P82979	H0YHG0, P82979	P82979	H0YHG0	P82979	SARNP	SAP domain-containing ribonucleoprotein (Cytokine-induced protein of 29 kDa) (Nuclear protein Hcc-1) (Proliferation-associated cytokine-inducible protein CIP29)	reviewed	5	41	High	8	10	8	Human	FALSE	NA	#VALUE!	NA	NA	NA	NA	NA	NA	NA	NA	NA	NA	NA	NA	2 v 2	0.412601	0.730054	0.889377	1 v 2	-0.897874	NA	NA	2 v 2	2.00604	0.356415	0.692126	1 v 1	-1.31267	NA	NA	NA	NA	1.41445	0.56303
P83436	P83436	P83436	P83436	P83436	COG7	Conserved oligomeric Golgi complex subunit 7 (COG complex subunit 7) (Component of oligomeric Golgi complex 7)	reviewed	5	2	Medium	2	2	2	Human	FALSE	NA	#VALUE!	NA	NA	NA	NA	NA	NA	NA	NA	NA	NA	NA	NA	0 v 0	NA	NA	NA	0 v 0	NA	NA	NA	0 v 0	NA	NA	NA	0 v 0	NA	NA	NA	NA	NA	NA	NA
P84022	P84022	P84022	P84022	P84022	SMAD3	Mothers against decapentaplegic homolog 3 (MAD homolog 3) (Mad3) (Mothers against DPP homolog 3) (hMAD-3) (JV15-2) (SMAD family member 3) (SMAD 3) (Smad3) (hSMAD3)	reviewed	5	5	High	2	8	1	Human	FALSE	NA	#VALUE!	NA	NA	NA	NA	NA	NA	NA	NA	NA	NA	NA	NA	0 v 0	NA	NA	NA	0 v 0	NA	NA	NA	0 v 0	NA	NA	NA	0 v 0	NA	NA	NA	NA	NA	NA	NA
C9J1Z8, P84085	P84085	P84085	P84085	P84085	ARF5	ADP-ribosylation factor 5	reviewed	5	33	High	6	24	2	Human	FALSE	NA	#VALUE!	NA	NA	NA	NA	NA	NA	NA	NA	NA	NA	NA	NA	0 v 0	NA	NA	NA	0 v 0	NA	NA	NA	0 v 0	NA	NA	NA	0 v 0	NA	NA	NA	NA	NA	NA	NA
P98077	P98077	P98077	P98077	P98077	SHC2	SHC-transforming protein 2 (Protein Sck) (SHC-transforming protein B) (Src homology 2 domain-containing-transforming protein C2) (SH2 domain protein C2)	reviewed	5	4	High	2	6	1	Human	FALSE	NA	#VALUE!	NA	NA	NA	NA	NA	NA	NA	NA	NA	NA	NA	NA	0 v 0	NA	NA	NA	0 v 0	NA	NA	NA	0 v 0	NA	NA	NA	0 v 0	NA	NA	NA	NA	NA	NA	NA
P98174	P98174	P98174	P98174	P98174	FGD1	FYVE, RhoGEF and PH domain-containing protein 1 (Faciogenital dysplasia 1 protein) (Rho/Rac guanine nucleotide exchange factor FGD1) (Rho/Rac GEF) (Zinc finger FYVE domain-containing protein 3)	reviewed	5	1	High	1	1	1	Human	FALSE	NA	#VALUE!	NA	NA	NA	NA	NA	NA	NA	NA	NA	NA	NA	NA	0 v 0	NA	NA	NA	0 v 0	NA	NA	NA	0 v 0	NA	NA	NA	0 v 0	NA	NA	NA	NA	NA	NA	NA
P98175	P98175	P98175	P98175	P98175	RBM10	RNA-binding protein 10 (G patch domain-containing protein 9) (RNA-binding motif protein 10) (RNA-binding protein S1-1) (S1-1)	reviewed	5	1	High	1	1	1	Human	FALSE	NA	#VALUE!	NA	NA	NA	NA	NA	NA	NA	NA	NA	NA	NA	NA	0 v 0	NA	NA	NA	0 v 0	NA	NA	NA	0 v 0	NA	NA	NA	0 v 0	NA	NA	NA	NA	NA	NA	NA
I3L459, I3L4H1, Q00169	I3L459, I3L4H1, Q00169	Q00169	Q00169	Q00169	PITPNA	Phosphatidylinositol transfer protein alpha isoform (PI-TP-alpha) (PtdIns transfer protein alpha) (PtdInsTP alpha)	reviewed	5	6	High	2	4	1	Human	FALSE	NA	#VALUE!	NA	NA	NA	NA	NA	NA	NA	NA	NA	NA	NA	NA	0 v 0	NA	NA	NA	0 v 0	NA	NA	NA	0 v 0	NA	NA	NA	0 v 0	NA	NA	NA	NA	NA	NA	NA
Q00526	Q00526	Q00526	Q00526	Q00526	CDK3	Cyclin-dependent kinase 3 (EC 2.7.11.22) (Cell division protein kinase 3)	reviewed	5	13	High	3	10	1	Human	FALSE	NA	#VALUE!	NA	NA	NA	NA	NA	NA	NA	NA	NA	NA	NA	NA	0 v 0	NA	NA	NA	0 v 0	NA	NA	NA	0 v 0	NA	NA	NA	0 v 0	NA	NA	NA	NA	NA	NA	NA
E5RGN0, H0YAZ9, Q00536	Q00536	Q00536	Q00536	Q00536	CDK16	Cyclin-dependent kinase 16 (EC 2.7.11.22) (Cell division protein kinase 16) (PCTAIRE-motif protein kinase 1) (Serine/threonine-protein kinase PCTAIRE-1)	reviewed	5	13	High	6	11	3	Human	FALSE	NA	#VALUE!	NA	NA	NA	NA	NA	NA	NA	NA	NA	NA	NA	NA	2 v 2	0.00321791	0.992939	0.998097	2 v 2	-0.482117	0.22046	0.624359	2 v 2	0.46778	0.278641	0.637198	1 v 1	-0.38498	NA	NA	NA	NA	2.34543	2.53842
Q00577	Q00577	Q00577	Q00577	Q00577	PURA	Transcriptional activator protein Pur-alpha (Purine-rich single-stranded DNA-binding protein alpha)	reviewed	5	20	High	4	6	3	Human	FALSE	NA	#VALUE!	NA	NA	NA	NA	NA	NA	NA	NA	NA	NA	NA	NA	2 v 2	0.00493368	0.969037	0.989198	2 v 2	0.517675	0.267614	0.641618	2 v 2	0.177744	0.0932005	0.470542	2 v 2	0.2782	0.523047	0.999255	NA	NA	NA	NA
E2QRG8, Q00765	Q00765	Q00765	Q00765	Q00765	REEP5	Receptor expression-enhancing protein 5 (Polyposis locus protein 1) (Protein TB2)	reviewed	5	10	High	2	4	2	Human	FALSE	NA	#VALUE!	NA	NA	NA	NA	NA	NA	NA	NA	NA	NA	NA	NA	0 v 0	NA	NA	NA	0 v 0	NA	NA	NA	0 v 0	NA	NA	NA	0 v 0	NA	NA	NA	NA	NA	NA	NA
C9JTN7, F8W8I6, F8WE16, P31483, Q01085	Q01085	Q01085	Q01085	Q01085	TIAL1	Nucleolysin TIAR (TIA-1-related protein)	reviewed	5	6	High	2	3	2	Human	FALSE	NA	#VALUE!	NA	NA	NA	NA	NA	NA	NA	NA	NA	NA	NA	NA	0 v 0	NA	NA	NA	0 v 0	NA	NA	NA	0 v 0	NA	NA	NA	0 v 0	NA	NA	NA	NA	NA	NA	NA
A0A8V8TQY2, D6R992, Q01201	D6R992, Q01201	Q01201	D6R992	Q01201	RELB	Transcription factor RelB (I-Rel)	reviewed	5	7	High	3	4	3	Human	FALSE	NA	#VALUE!	NA	NA	NA	NA	NA	NA	NA	NA	NA	NA	NA	NA	2 v 2	-0.411645	0.620924	0.83314	2 v 2	-0.361392	0.139466	0.624359	2 v 2	0.356693	0.227287	0.589343	1 v 1	-0.207126	NA	NA	3.29039	3.37428	NA	NA
A0A0A0MSR4, A0A8V8TM04, Q01543	A0A0A0MSR4, A0A8V8TM04, Q01543	Q01543	A0A0A0MSR4	Q01543	FLI1	Friend leukemia integration 1 transcription factor (Proto-oncogene Fli-1) (Transcription factor ERGB)	reviewed	5	4	High	1	1	1	Human	FALSE	NA	#VALUE!	NA	NA	NA	NA	NA	NA	NA	NA	NA	NA	NA	NA	0 v 0	NA	NA	NA	0 v 0	NA	NA	NA	0 v 0	NA	NA	NA	0 v 0	NA	NA	NA	NA	NA	NA	NA
Q01658	Q01658	Q01658	Q01658	Q01658	DR1	Protein Dr1 (Down-regulator of transcription 1) (Negative cofactor 2-beta) (NC2-beta) (TATA-binding protein-associated phosphoprotein)	reviewed	5	20	High	3	5	3	Human	FALSE	NA	#VALUE!	NA	NA	NA	NA	NA	NA	NA	NA	NA	NA	NA	NA	2 v 2	0.434306	0.635568	0.840201	2 v 2	-1.21873	0.393807	0.672158	2 v 2	1.7493	0.438283	0.736125	1 v 1	-1.20346	NA	NA	NA	NA	1.52	0.749793
Q01780	Q01780	Q01780	Q01780	Q01780	EXOSC10	Exosome component 10 (EC 3.1.13.-) (Autoantigen PM/Scl 2) (P100 polymyositis-scleroderma overlap syndrome-associated autoantigen) (Polymyositis/scleroderma autoantigen 100 kDa) (PM/Scl-100) (Polymyositis/scleroderma autoantigen 2)	reviewed	5	3	High	3	3	3	Human	FALSE	NA	#VALUE!	NA	NA	NA	NA	NA	NA	NA	NA	NA	NA	NA	NA	0 v 0	NA	NA	NA	0 v 0	NA	NA	NA	0 v 0	NA	NA	NA	0 v 0	NA	NA	NA	NA	NA	NA	NA
Q01804	Q01804	Q01804	Q01804	Q01804	OTUD4	OTU domain-containing protein 4 (EC 3.4.19.12) (HIV-1-induced protein HIN-1)	reviewed	5	1	High	1	1	1	Human	FALSE	NA	#VALUE!	NA	NA	NA	NA	NA	NA	NA	NA	NA	NA	NA	NA	0 v 0	NA	NA	NA	0 v 0	NA	NA	NA	0 v 0	NA	NA	NA	0 v 0	NA	NA	NA	NA	NA	NA	NA
A0A2R8YCN4, A0A2R8YG38, Q01968	Q01968	Q01968	Q01968	Q01968	OCRL	Inositol polyphosphate 5-phosphatase OCRL (EC 3.1.3.36) (EC 3.1.3.56) (Inositol polyphosphate 5-phosphatase OCRL-1) (OCRL-1) (Lowe oculocerebrorenal syndrome protein) (Phosphatidylinositol 3,4,5-triphosphate 5-phosphatase) (EC 3.1.3.86)	reviewed	5	7	High	5	6	5	Human	FALSE	NA	#VALUE!	NA	NA	NA	NA	NA	NA	NA	NA	NA	NA	NA	NA	0 v 0	NA	NA	NA	0 v 0	NA	NA	NA	0 v 0	NA	NA	NA	0 v 0	NA	NA	NA	NA	NA	NA	NA
H0YCU9, Q01995	H0YCU9, Q01995	Q01995	H0YCU9	Q01995	TAGLN	Transgelin (22 kDa actin-binding protein) (Protein WS3-10) (Smooth muscle protein 22-alpha) (SM22-alpha)	reviewed	4	4	High	1	2	1	Human	FALSE	NA	#VALUE!	NA	NA	NA	NA	NA	NA	NA	NA	NA	NA	NA	NA	0 v 0	NA	NA	NA	0 v 0	NA	NA	NA	0 v 0	NA	NA	NA	0 v 0	NA	NA	NA	NA	NA	NA	NA
Q02224	Q02224	Q02224	Q02224	Q02224	CENPE	Centromere-associated protein E (Centromere protein E) (CENP-E) (Kinesin-7) (Kinesin-related protein CENPE)	reviewed	5	1	High	3	4	3	Human	FALSE	NA	#VALUE!	NA	NA	NA	NA	NA	NA	NA	NA	NA	NA	NA	NA	0 v 0	NA	NA	NA	0 v 0	NA	NA	NA	0 v 0	NA	NA	NA	0 v 0	NA	NA	NA	NA	NA	NA	NA
Q02790	Q02790	Q02790	Q02790	Q02790	FKBP4	Peptidyl-prolyl cis-trans isomerase FKBP4 (PPIase FKBP4) (EC 5.2.1.8) (51 kDa FK506-binding protein) (FKBP51) (52 kDa FK506-binding protein) (52 kDa FKBP) (FKBP-52) (59 kDa immunophilin) (p59) (FK506-binding protein 4) (FKBP-4) (FKBP59) (HSP-binding immunophilin) (HBI) (Immunophilin FKBP52) (Rotamase) [Cleaved into: Peptidyl-prolyl cis-trans isomerase FKBP4, N-terminally processed]	reviewed	5	3	Medium	1	8	1	Human	FALSE	NA	#VALUE!	NA	NA	NA	NA	NA	NA	NA	NA	NA	NA	NA	NA	0 v 0	NA	NA	NA	0 v 0	NA	NA	NA	0 v 0	NA	NA	NA	0 v 0	NA	NA	NA	NA	NA	NA	NA
Q02809, Q5JXB7, Q5JXB8	Q02809	Q02809	Q02809	Q02809	PLOD1	Procollagen-lysine,2-oxoglutarate 5-dioxygenase 1 (EC 1.14.11.4) (Lysyl hydroxylase 1) (LH1)	reviewed	5	13	High	8	15	7	Human	FALSE	NA	#VALUE!	NA	NA	NA	NA	NA	NA	NA	NA	NA	NA	NA	NA	2 v 2	-0.508075	0.329724	0.725757	2 v 2	-0.526	0.204972	0.624359	2 v 2	-0.116662	0.312161	0.666666	1 v 1	1.12363	NA	NA	NA	NA	3.86004	4.71302
A0A0G2JLR5, A0A0G2JMW4, H0YEI0, Q02833	A0A0G2JLR5, A0A0G2JMW4, H0YEI0, Q02833	Q02833	Q02833	Q02833	RASSF7	Ras association domain-containing protein 7 (HRAS1-related cluster protein 1)	reviewed	5	2	Medium	1	2	1	Human	FALSE	NA	#VALUE!	NA	NA	NA	NA	NA	NA	NA	NA	NA	NA	NA	NA	0 v 0	NA	NA	NA	0 v 0	NA	NA	NA	0 v 0	NA	NA	NA	0 v 0	NA	NA	NA	NA	NA	NA	NA
I3L1P8, Q02978	I3L1P8, Q02978	Q02978	Q02978	Q02978	SLC25A11	Mitochondrial 2-oxoglutarate/malate carrier protein (OGCP) (alpha-oxoglutarate carrier) (Solute carrier family 25 member 11) (SLC25A11)	reviewed	5	5	High	1	1	1	Human	FALSE	NA	#VALUE!	NA	NA	NA	NA	NA	NA	NA	NA	NA	NA	NA	NA	0 v 0	NA	NA	NA	0 v 0	NA	NA	NA	0 v 0	NA	NA	NA	0 v 0	NA	NA	NA	NA	NA	NA	NA
Q03113	Q03113	Q03113	Q03113	Q03113	GNA12	Guanine nucleotide-binding protein subunit alpha-12 (G alpha-12) (G-protein subunit alpha-12)	reviewed	5	6	High	3	4	2	Human	FALSE	NA	#VALUE!	NA	NA	NA	NA	NA	NA	NA	NA	NA	NA	NA	NA	0 v 0	NA	NA	NA	0 v 0	NA	NA	NA	0 v 0	NA	NA	NA	0 v 0	NA	NA	NA	NA	NA	NA	NA
Q03252	Q03252	Q03252	Q03252	Q03252	LMNB2	Lamin-B2	reviewed	5	11	High	4	6	4	Human	FALSE	NA	#VALUE!	NA	NA	NA	NA	NA	NA	NA	NA	NA	NA	NA	NA	2 v 2	1.00395	0.303807	0.713776	2 v 2	-0.398546	0.236393	0.624359	2 v 2	0.564675	0.00918182	0.28718	1 v 1	0.0299947	NA	NA	NA	NA	2.76136	2.69024
M0QX27, M0QYR6, M0R0H5, M0R1I2, M0R2E9, Q03405	M0QX27, M0QYR6, M0R0H5, M0R1I2, M0R2E9, Q03405	Q03405	M0R0H5	Q03405	PLAUR	Urokinase plasminogen activator surface receptor (U-PAR) (uPAR) (Monocyte activation antigen Mo3) (CD antigen CD87)	reviewed	5	4	High	1	2	1	Human	FALSE	NA	#VALUE!	NA	NA	NA	NA	NA	NA	NA	NA	NA	NA	NA	NA	0 v 0	NA	NA	NA	0 v 0	NA	NA	NA	0 v 0	NA	NA	NA	0 v 0	NA	NA	NA	NA	NA	NA	NA
A0A8I5KPN6, A0A8I5KQ62, A0A8I5KR00, A0A8I5KST1, A0A8I5KU46, A0A8I5KVB6, A0A8I5KVT9, A0A8I5KWA8, A0A8I5KWH1, A0A8I5KXV0, A0A8I5KY05, A0A8I5QJP0, A0A8I5QKR3, A0A8J9FM07, Q04656	A0A8I5KQ62, A0A8I5KST1, A0A8I5KWA8, A0A8I5KXV0, A0A8J9FM07, Q04656	Q04656	A0A8I5KXV0	Q04656	ATP7A	Copper-transporting ATPase 1 (EC 7.2.2.8) (Copper pump 1) (Menkes disease-associated protein)	reviewed	5	3	High	3	5	3	Human	FALSE	NA	#VALUE!	NA	NA	NA	NA	NA	NA	NA	NA	NA	NA	NA	NA	2 v 2	-0.0914668	0.346836	0.729278	2 v 2	-0.0109701	0.974731	0.987863	2 v 2	-0.0203589	0.955746	0.985859	2 v 2	0.404101	0.39321	0.999255	NA	NA	NA	NA
D6RAR4, E1BCW0, Q04756	D6RAR4, E1BCW0, Q04756	Q04756	D6RAR4	Q04756	HGFAC	Hepatocyte growth factor activator (HGF activator) (HGFA) (EC 3.4.21.-) [Cleaved into: Hepatocyte growth factor activator short chain; Hepatocyte growth factor activator long chain]	reviewed	5	2	High	1	1	1	Human	TRUE	NA	#VALUE!	NA	NA	NA	NA	NA	NA	NA	NA	NA	NA	NA	NA	2 v 2	-0.53342	0.245702	0.691981	2 v 2	-0.739849	0.396569	0.674207	2 v 2	-0.0436544	0.921531	0.975417	1 v 1	0.25933	NA	NA	3.75372	4.62812	NA	NA
A0A804HHZ2, A0A804HJQ0, Q04771	A0A804HHZ2, A0A804HJQ0, Q04771	Q04771	Q04771	Q04771	ACVR1	Activin receptor type-1 (EC 2.7.11.30) (Activin receptor type I) (ACTR-I) (Activin receptor-like kinase 2) (ALK-2) (Serine/threonine-protein kinase receptor R1) (SKR1) (TGF-B superfamily receptor type I) (TSR-I)	reviewed	5	2	High	1	2	1	Human	FALSE	NA	#VALUE!	NA	NA	NA	NA	NA	NA	NA	NA	NA	NA	NA	NA	0 v 0	NA	NA	NA	0 v 0	NA	NA	NA	0 v 0	NA	NA	NA	0 v 0	NA	NA	NA	NA	NA	NA	NA
A0A0G2JLD8, C9K0U8, E7EUY5, Q04837	Q04837	Q04837	Q04837	Q04837	SSBP1	Single-stranded DNA-binding protein, mitochondrial (Mt-SSB) (MtSSB) (PWP1-interacting protein 17)	reviewed	5	28	High	3	4	3	Human	FALSE	NA	#VALUE!	NA	NA	NA	NA	NA	NA	NA	NA	NA	NA	NA	NA	2 v 2	0.54882	0.582894	0.816169	2 v 2	0.430982	0.655262	0.804559	2 v 2	0.912742	0.43061	0.731996	1 v 1	0.607762	NA	NA	NA	NA	3.33222	1.30775
Q06190	Q06190	Q06190	Q06190	Q06190	PPP2R3A	Serine/threonine-protein phosphatase 2A regulatory subunit B'' subunit alpha (PP2A subunit B isoform PR72/PR130) (PP2A subunit B isoform R3 isoform) (PP2A subunit B isoforms B''-PR72/PR130) (PP2A subunit B isoforms B72/B130) (Serine/threonine-protein phosphatase 2A 72/130 kDa regulatory subunit B)	reviewed	5	2	High	2	3	2	Human	FALSE	NA	#VALUE!	NA	NA	NA	NA	NA	NA	NA	NA	NA	NA	NA	NA	0 v 0	NA	NA	NA	0 v 0	NA	NA	NA	0 v 0	NA	NA	NA	0 v 0	NA	NA	NA	NA	NA	NA	NA
A0A7P0T7Z3, A0A7P0T806, A0A7P0T821, A0A7P0T848, A0A7P0T947, A0A7P0T964, A0A7P0T9W9, A0A7P0T9Y9, A0A7P0TA33, A0A7P0TBJ4, A0A7P0Z4N7, D6R927, D6R946, D6R9K5, D6R9X3, D6RA45, D6RAT2, D6RB37, D6RBQ8, D6RCM1, D6REC2, D6REP3, D6RF98, D6RIV8, D6RIZ8, H0Y8R3, Q06330	A0A7P0T947, A0A7P0T9Y9, A0A7P0TBJ4, A0A7P0Z4N7, D6R927, D6RF98, Q06330	Q06330	A0A7P0TBJ4	Q06330	RBPJ	Recombining binding protein suppressor of hairless (CBF-1) (J kappa-recombination signal-binding protein) (RBP-J kappa) (RBP-J) (RBP-JK) (Renal carcinoma antigen NY-REN-30)	reviewed	5	8	High	3	3	3	Human	FALSE	NA	#VALUE!	NA	NA	NA	NA	NA	NA	NA	NA	NA	NA	NA	NA	2 v 2	-0.621118	0.423571	0.759747	2 v 2	-0.689538	0.559435	0.75857	2 v 2	-0.140478	0.831925	0.939508	1 v 1	0.150128	NA	NA	3.64534	4.55105	NA	NA
Q06546	Q06546	Q06546	Q06546	Q06546	GABPA	GA-binding protein alpha chain (GABP subunit alpha) (Nuclear respiratory factor 2 subunit alpha) (Transcription factor E4TF1-60)	reviewed	5	6	High	2	3	2	Human	FALSE	NA	#VALUE!	NA	NA	NA	NA	NA	NA	NA	NA	NA	NA	NA	NA	2 v 2	-0.644842	0.502135	0.782723	2 v 2	-0.352184	0.706063	0.831436	2 v 2	-0.581438	0.624562	0.823536	1 v 1	0.338585	NA	NA	NA	NA	3.06034	5.23888
Q06587, Q99496, X6RFN3	Q06587, Q99496, X6RFN3	Q06587	Q99496	Q06587	RING1	E3 ubiquitin-protein ligase RING1 (EC 2.3.2.27) (Polycomb complex protein RING1) (RING finger protein 1) (RING-type E3 ubiquitin transferase RING1) (Really interesting new gene 1 protein)	reviewed	5	3	High	1	1	1	Human	FALSE	NA	#VALUE!	NA	NA	NA	NA	NA	NA	NA	NA	NA	NA	NA	NA	0 v 0	NA	NA	NA	0 v 0	NA	NA	NA	0 v 0	NA	NA	NA	0 v 0	NA	NA	NA	NA	NA	NA	NA
G3V2D5, G3V2P5, G3V515, Q07352	G3V2D5, G3V2P5, G3V515, Q07352	Q07352	G3V515	Q07352	ZFP36L1	mRNA decay activator protein ZFP36L1 (Butyrate response factor 1) (EGF-response factor 1) (ERF-1) (TPA-induced sequence 11b) (Zinc finger protein 36, C3H1 type-like 1) (ZFP36-like 1)	reviewed	5	6	High	2	4	2	Human	FALSE	NA	#VALUE!	NA	NA	NA	NA	NA	NA	NA	NA	NA	NA	NA	NA	0 v 0	NA	NA	NA	0 v 0	NA	NA	NA	0 v 0	NA	NA	NA	0 v 0	NA	NA	NA	NA	NA	NA	NA
Q07617	Q07617	Q07617	Q07617	Q07617	SPAG1	Sperm-associated antigen 1 (HSD-3.8) (Infertility-related sperm protein Spag-1)	reviewed	5	6	High	3	5	3	Human	FALSE	NA	#VALUE!	NA	NA	NA	NA	NA	NA	NA	NA	NA	NA	NA	NA	0 v 0	NA	NA	NA	0 v 0	NA	NA	NA	0 v 0	NA	NA	NA	0 v 0	NA	NA	NA	NA	NA	NA	NA
J3KSW7, J3KTL2, J3QQV5, Q07955	J3KTL2, Q07955	Q07955	J3KTL2	Q07955	SRSF1	Serine/arginine-rich splicing factor 1 (Alternative-splicing factor 1) (ASF-1) (Splicing factor, arginine/serine-rich 1) (pre-mRNA-splicing factor SF2, P33 subunit)	reviewed	5	10	High	3	3	3	Human	FALSE	NA	#VALUE!	NA	NA	NA	NA	NA	NA	NA	NA	NA	NA	NA	NA	2 v 2	-0.643098	0.422626	0.759128	2 v 2	-0.936746	0.430031	0.691637	2 v 2	-0.488927	0.609035	0.814352	1 v 1	-0.23712	NA	NA	3.25601	4.56428	NA	NA
Q08357	Q08357	Q08357	Q08357	Q08357	SLC20A2	Sodium-dependent phosphate transporter 2 (Gibbon ape leukemia virus receptor 2) (GLVR-2) (Phosphate transporter 2) (PiT-2) (Pit2) (hPit2) (Solute carrier family 20 member 2)	reviewed	5	2	High	1	1	1	Human	FALSE	NA	#VALUE!	NA	NA	NA	NA	NA	NA	NA	NA	NA	NA	NA	NA	0 v 0	NA	NA	NA	0 v 0	NA	NA	NA	0 v 0	NA	NA	NA	0 v 0	NA	NA	NA	NA	NA	NA	NA
A0A087WYC0, A0A1W2PQY5, A0A6Q8KRG2, A0A8I5KNZ1, A0A8I5KQL3, A0A8I5KT73, A0A8I5KUW5, A0A8I5KZ34, A0A8I5KZ68, A0A8I5QJQ7, A0A8J9BZL8, B7ZC06, Q08379	A0A087WYC0, A0A1W2PQY5, A0A6Q8KRG2, A0A8I5KNZ1, A0A8I5KT73, A0A8I5KZ68, A0A8I5QJQ7, A0A8J9BZL8, B7ZC06, Q08379	Q08379	A0A8J9BZL8	Q08379	GOLGA2	Golgin subfamily A member 2 (130 kDa cis-Golgi matrix protein) (GM130) (GM130 autoantigen) (Golgin-95)	reviewed	5	9	High	7	8	7	Human	FALSE	NA	#VALUE!	NA	NA	NA	NA	NA	NA	NA	NA	NA	NA	NA	NA	0 v 0	NA	NA	NA	0 v 0	NA	NA	NA	0 v 0	NA	NA	NA	0 v 0	NA	NA	NA	NA	NA	NA	NA
K7EJD3, K7EJY8, K7EKQ5, K7EN99, K7EP36, K7EQT9, K7ERZ6, K7ES75, K7ESM3, Q08380	Q08380	Q08380	Q08380	Q08380	LGALS3BP	Galectin-3-binding protein (Basement membrane autoantigen p105) (Lectin galactoside-binding soluble 3-binding protein) (Mac-2-binding protein) (MAC2BP) (Mac-2 BP) (Tumor-associated antigen 90K)	reviewed	5	5	High	3	3	3	Human	FALSE	NA	#VALUE!	NA	NA	NA	NA	NA	NA	NA	NA	NA	NA	NA	NA	2 v 2	-0.717037	0.0400425	0.568316	2 v 2	-0.39718	0.307287	0.64878	2 v 2	0.292998	0.219543	0.585779	1 v 1	0.447459	NA	NA	3.95042	4.28892	NA	NA
H3BUV8, Q08397	Q08397	Q08397	Q08397	Q08397	LOXL1	Lysyl oxidase homolog 1 (EC 1.4.3.-) (Lysyl oxidase-like protein 1) (LOL)	reviewed	5	10	High	5	9	4	Human	FALSE	NA	#VALUE!	NA	NA	NA	NA	NA	NA	NA	NA	NA	NA	NA	NA	2 v 2	0.0418739	0.839459	0.936232	2 v 2	0.00720539	0.982296	0.99141	2 v 2	0.354875	0.247457	0.607454	2 v 2	-0.0888602	0.876834	0.999255	NA	NA	NA	NA
Q08752	Q08752	Q08752	Q08752	Q08752	PPID	Peptidyl-prolyl cis-trans isomerase D (PPIase D) (EC 5.2.1.8) (40 kDa peptidyl-prolyl cis-trans isomerase) (Cyclophilin-40) (CYP-40) (Cyclophilin-related protein) (Rotamase D)	reviewed	5	4	Medium	2	6	1	Human	FALSE	NA	#VALUE!	NA	NA	NA	NA	NA	NA	NA	NA	NA	NA	NA	NA	0 v 0	NA	NA	NA	0 v 0	NA	NA	NA	0 v 0	NA	NA	NA	0 v 0	NA	NA	NA	NA	NA	NA	NA
A0A087WT26, H3BQD9, Q08AM6	Q08AM6	Q08AM6	Q08AM6	Q08AM6	VAC14	Protein VAC14 homolog (Tax1-binding protein 2)	reviewed	5	3	High	2	4	2	Human	FALSE	NA	#VALUE!	NA	NA	NA	NA	NA	NA	NA	NA	NA	NA	NA	NA	2 v 2	-0.59125	0.259959	0.694481	2 v 2	-0.886999	0.154536	0.624359	2 v 2	-0.281659	0.515494	0.772454	1 v 1	0.758403	NA	NA	NA	NA	3.48429	4.08512
G5E9A7, M0R0L4, Q09019, R4GMW3	G5E9A7, M0R0L4, Q09019, R4GMW3	Q09019	R4GMW3	Q09019	DMWD	Dystrophia myotonica WD repeat-containing protein (Dystrophia myotonica-containing WD repeat motif protein) (Protein 59) (Protein DMR-N9)	reviewed	3	3	High	1	1	1	Human	FALSE	NA	#VALUE!	NA	NA	NA	NA	NA	NA	NA	NA	NA	NA	NA	NA	0 v 0	NA	NA	NA	0 v 0	NA	NA	NA	0 v 0	NA	NA	NA	0 v 0	NA	NA	NA	NA	NA	NA	NA
Q09161	Q09161	Q09161	Q09161	Q09161	NCBP1	Nuclear cap-binding protein subunit 1 (80 kDa nuclear cap-binding protein) (CBP80) (NCBP 80 kDa subunit)	reviewed	5	4	High	2	2	2	Human	FALSE	NA	#VALUE!	NA	NA	NA	NA	NA	NA	NA	NA	NA	NA	NA	NA	0 v 0	NA	NA	NA	0 v 0	NA	NA	NA	0 v 0	NA	NA	NA	0 v 0	NA	NA	NA	NA	NA	NA	NA
H0Y552, J3KN75, Q0IIM8	J3KN75, Q0IIM8	Q0IIM8	Q0IIM8	Q0IIM8	TBC1D8B	TBC1 domain family member 8B	reviewed	5	3	High	3	3	3	Human	FALSE	NA	#VALUE!	NA	NA	NA	NA	NA	NA	NA	NA	NA	NA	NA	NA	0 v 0	NA	NA	NA	0 v 0	NA	NA	NA	0 v 0	NA	NA	NA	0 v 0	NA	NA	NA	NA	NA	NA	NA
H7BXJ4, Q0JRZ9	H7BXJ4, Q0JRZ9	Q0JRZ9	H7BXJ4	Q0JRZ9	FCHO2	F-BAR domain only protein 2	reviewed	5	1	High	1	1	1	Human	FALSE	NA	#VALUE!	NA	NA	NA	NA	NA	NA	NA	NA	NA	NA	NA	NA	0 v 0	NA	NA	NA	0 v 0	NA	NA	NA	0 v 0	NA	NA	NA	0 v 0	NA	NA	NA	NA	NA	NA	NA
Q0VF96	Q0VF96	Q0VF96	Q0VF96	Q0VF96	CGNL1	Cingulin-like protein 1 (Junction-associated coiled-coil protein) (Paracingulin)	reviewed	5	2	High	2	3	2	Human	FALSE	NA	#VALUE!	NA	NA	NA	NA	NA	NA	NA	NA	NA	NA	NA	NA	2 v 2	-1.1629	0.384583	0.744741	2 v 2	1.03633	0.0494328	0.622267	2 v 2	-0.396596	0.830221	0.938663	2 v 2	1.52853	0.499416	0.999255	NA	NA	NA	NA
Q10471	Q10471	Q10471	Q10471	Q10471	GALNT2	Polypeptide N-acetylgalactosaminyltransferase 2 (EC 2.4.1.41) (Polypeptide GalNAc transferase 2) (GalNAc-T2) (pp-GaNTase 2) (Protein-UDP acetylgalactosaminyltransferase 2) (UDP-GalNAc:polypeptide N-acetylgalactosaminyltransferase 2) [Cleaved into: Polypeptide N-acetylgalactosaminyltransferase 2 soluble form]	reviewed	5	3	High	2	3	2	Human	FALSE	NA	#VALUE!	NA	NA	NA	NA	NA	NA	NA	NA	NA	NA	NA	NA	0 v 0	NA	NA	NA	0 v 0	NA	NA	NA	0 v 0	NA	NA	NA	0 v 0	NA	NA	NA	NA	NA	NA	NA
Q10472	Q10472	Q10472	Q10472	Q10472	GALNT1	Polypeptide N-acetylgalactosaminyltransferase 1 (EC 2.4.1.41) (Polypeptide GalNAc transferase 1) (GalNAc-T1) (pp-GaNTase 1) (Protein-UDP acetylgalactosaminyltransferase 1) (UDP-GalNAc:polypeptide N-acetylgalactosaminyltransferase 1) [Cleaved into: Polypeptide N-acetylgalactosaminyltransferase 1 soluble form]	reviewed	5	2	Medium	1	1	1	Human	FALSE	NA	#VALUE!	NA	NA	NA	NA	NA	NA	NA	NA	NA	NA	NA	NA	0 v 0	NA	NA	NA	0 v 0	NA	NA	NA	0 v 0	NA	NA	NA	0 v 0	NA	NA	NA	NA	NA	NA	NA
C9J1E7, Q10567	Q10567	Q10567	Q10567	Q10567	AP1B1	AP-1 complex subunit beta-1 (Adaptor protein complex AP-1 subunit beta-1) (Adaptor-related protein complex 1 subunit beta-1) (Beta-1-adaptin) (Beta-adaptin 1) (Clathrin assembly protein complex 1 beta large chain) (Golgi adaptor HA1/AP1 adaptin beta subunit)	reviewed	5	8	High	9	29	1	Human	FALSE	NA	#VALUE!	NA	NA	NA	NA	NA	NA	NA	NA	NA	NA	NA	NA	0 v 0	NA	NA	NA	0 v 0	NA	NA	NA	0 v 0	NA	NA	NA	0 v 0	NA	NA	NA	NA	NA	NA	NA
Q10570	Q10570	Q10570	Q10570	Q10570	CPSF1	Cleavage and polyadenylation specificity factor subunit 1 (Cleavage and polyadenylation specificity factor 160 kDa subunit) (CPSF 160 kDa subunit)	reviewed	5	1	Medium	1	1	1	Human	FALSE	NA	#VALUE!	NA	NA	NA	NA	NA	NA	NA	NA	NA	NA	NA	NA	0 v 0	NA	NA	NA	0 v 0	NA	NA	NA	0 v 0	NA	NA	NA	0 v 0	NA	NA	NA	NA	NA	NA	NA
Q10713, Q5SXN9	Q10713	Q10713	Q10713	Q10713	PMPCA	Mitochondrial-processing peptidase subunit alpha (Alpha-MPP) (Inactive zinc metalloprotease alpha) (P-55)	reviewed	5	5	High	3	3	3	Human	FALSE	NA	#VALUE!	NA	NA	NA	NA	NA	NA	NA	NA	NA	NA	NA	NA	2 v 2	-0.0678531	0.794763	0.91929	2 v 2	-0.407426	0.15437	0.624359	2 v 2	0.259608	0.62271	0.823536	1 v 1	0.517306	NA	NA	NA	NA	3.2461	2.55887
B8ZZP4, C9J7U9, C9K052, Q12765	Q12765	Q12765	Q12765	Q12765	SCRN1	Secernin-1	reviewed	5	12	High	4	4	4	Human	FALSE	NA	#VALUE!	NA	NA	NA	NA	NA	NA	NA	NA	NA	NA	NA	NA	2 v 2	0.996606	0.595161	0.821451	2 v 2	0.788646	0.670146	0.81466	2 v 2	1.18083	0.435235	0.734412	1 v 1	0.381603	NA	NA	3.8783	0.838823	NA	NA
A0A0A0MRR0, A0A1W2PNH9, A0A1W2PNQ3, A0A1W2PNW6, A0A1W2PNY9, A0A1W2PP94, A0A1W2PPX7, A0A1W2PPY5, A0A1W2PPZ1, A0A1W2PQ61, A0A1W2PQ93, A0A1W2PQA0, A0A1W2PQK5, A0A1W2PQU4, A0A1W2PR56, A0A1W2PR62, A0A1W2PRB0, A0A1W2PRG5, A0A1W2PRN5, A0A1W2PRV4, A0A1W2PSD3, B7ZMF5, D5MRH1, Q12791, Q5SVJ7, Q5SVJ8, Q5SVJ9	A0A0A0MRR0, A0A1W2PNH9, A0A1W2PNQ3, A0A1W2PNW6, A0A1W2PNY9, A0A1W2PP94, A0A1W2PPX7, A0A1W2PPY5, A0A1W2PPZ1, A0A1W2PQ61, A0A1W2PQ93, A0A1W2PQA0, A0A1W2PQK5, A0A1W2PQU4, A0A1W2PR56, A0A1W2PR62, A0A1W2PRB0, A0A1W2PRG5, A0A1W2PRN5, A0A1W2PRV4, A0A1W2PSD3, B7ZMF5, D5MRH1, Q12791, Q5SVJ7, Q5SVJ8, Q5SVJ9	Q12791	A0A1W2PNW6	Q12791	KCNMA1	Calcium-activated potassium channel subunit alpha-1 (BK channel) (BKCA alpha) (Calcium-activated potassium channel, subfamily M subunit alpha-1) (K(VCA)alpha) (KCa1.1) (Maxi K channel) (MaxiK) (Slo-alpha) (Slo1) (Slowpoke homolog) (Slo homolog) (hSlo)	reviewed	5	3	Medium	2	2	2	Human	FALSE	NA	#VALUE!	NA	NA	NA	NA	NA	NA	NA	NA	NA	NA	NA	NA	0 v 0	NA	NA	NA	0 v 0	NA	NA	NA	0 v 0	NA	NA	NA	0 v 0	NA	NA	NA	NA	NA	NA	NA
A0A0U1RQV3, C9J4J8, C9JPZ9, C9JQX7, C9JUM4, Q12805, Q580Q6	Q12805	Q12805	Q12805	Q12805	EFEMP1	EGF-containing fibulin-like extracellular matrix protein 1 (Extracellular protein S1-5) (Fibrillin-like protein) (Fibulin-3) (FIBL-3)	reviewed	5	10	High	4	4	4	Human	FALSE	NA	#VALUE!	NA	NA	NA	NA	NA	NA	NA	NA	NA	NA	NA	NA	2 v 2	-0.524695	0.435167	0.765776	2 v 2	-0.971394	0.378008	0.668212	2 v 2	-0.465502	0.489929	0.755258	1 v 1	0.892324	NA	NA	NA	NA	3.62052	5.30342
C9JFM5, Q12846	Q12846	Q12846	Q12846	Q12846	STX4	Syntaxin-4 (Renal carcinoma antigen NY-REN-31)	reviewed	5	11	High	3	3	3	Human	FALSE	NA	#VALUE!	NA	NA	NA	NA	NA	NA	NA	NA	NA	NA	NA	NA	0 v 0	NA	NA	NA	0 v 0	NA	NA	NA	0 v 0	NA	NA	NA	0 v 0	NA	NA	NA	NA	NA	NA	NA
H0Y8R1, H0YAK1, H0YAM1, Q12849	H0Y8R1, H0YAK1, Q12849	Q12849	Q12849	Q12849	GRSF1	G-rich sequence factor 1 (GRSF-1)	reviewed	5	11	High	5	7	5	Human	FALSE	NA	#VALUE!	NA	NA	NA	NA	NA	NA	NA	NA	NA	NA	NA	NA	2 v 2	0.53107	0.480302	0.772683	2 v 2	0.58283	0.274802	0.641872	2 v 2	0.759369	0.359648	0.694734	1 v 1	-0.261585	NA	NA	3.23088	2.59991	NA	NA
Q12852	Q12852	Q12852	Q12852	Q12852	MAP3K12	Mitogen-activated protein kinase kinase kinase 12 (EC 2.7.11.25) (Dual leucine zipper bearing kinase) (DLK) (Leucine-zipper protein kinase) (ZPK) (MAPK-upstream kinase) (MUK) (Mixed lineage kinase)	reviewed	5	2	High	2	2	1	Human	FALSE	NA	#VALUE!	NA	NA	NA	NA	NA	NA	NA	NA	NA	NA	NA	NA	0 v 0	NA	NA	NA	0 v 0	NA	NA	NA	0 v 0	NA	NA	NA	0 v 0	NA	NA	NA	NA	NA	NA	NA
E9PHX8, Q12866	E9PHX8, Q12866	Q12866	E9PHX8	Q12866	MERTK	Tyrosine-protein kinase Mer (EC 2.7.10.1) (Proto-oncogene c-Mer) (Receptor tyrosine kinase MerTK)	reviewed	5	2	High	2	3	1	Human	FALSE	NA	#VALUE!	NA	NA	NA	NA	NA	NA	NA	NA	NA	NA	NA	NA	0 v 0	NA	NA	NA	0 v 0	NA	NA	NA	0 v 0	NA	NA	NA	0 v 0	NA	NA	NA	NA	NA	NA	NA
Q12874	Q12874	Q12874	Q12874	Q12874	SF3A3	Splicing factor 3A subunit 3 (SF3a60) (Spliceosome-associated protein 61) (SAP 61)	reviewed	5	4	High	1	2	1	Human	FALSE	NA	#VALUE!	NA	NA	NA	NA	NA	NA	NA	NA	NA	NA	NA	NA	0 v 0	NA	NA	NA	0 v 0	NA	NA	NA	0 v 0	NA	NA	NA	0 v 0	NA	NA	NA	NA	NA	NA	NA
B4DLR2, Q12884	B4DLR2, Q12884	Q12884	Q12884	Q12884	FAP	Prolyl endopeptidase FAP (EC 3.4.21.26) (170 kDa melanoma membrane-bound gelatinase) (Dipeptidyl peptidase FAP) (EC 3.4.14.5) (Fibroblast activation protein alpha) (FAPalpha) (Gelatine degradation protease FAP) (EC 3.4.21.-) (Integral membrane serine protease) (Post-proline cleaving enzyme) (Serine integral membrane protease) (SIMP) (Surface-expressed protease) (Seprase) [Cleaved into: Antiplasmi…	reviewed	5	3	High	2	2	2	Human	FALSE	NA	#VALUE!	NA	NA	NA	NA	NA	NA	NA	NA	NA	NA	NA	NA	2 v 2	0.443354	0.282253	0.706798	2 v 2	-1.30248	0.428145	0.691293	2 v 2	0.0151595	0.800482	0.922403	2 v 2	1.07723	0.277402	0.999255	NA	NA	NA	NA
A2AE48, A2AE50, Q12899, Q5SPU2	A2AE48, Q12899, Q5SPU2	Q12899	Q12899	Q12899	TRIM26	Tripartite motif-containing protein 26 (EC 2.3.2.27) (Acid finger protein) (AFP) (RING finger protein 95) (Zinc finger protein 173)	reviewed	5	6	High	2	3	2	Human	FALSE	NA	#VALUE!	NA	NA	NA	NA	NA	NA	NA	NA	NA	NA	NA	NA	0 v 0	NA	NA	NA	0 v 0	NA	NA	NA	0 v 0	NA	NA	NA	0 v 0	NA	NA	NA	NA	NA	NA	NA
Q12923	Q12923	Q12923	Q12923	Q12923	PTPN13	Tyrosine-protein phosphatase non-receptor type 13 (EC 3.1.3.48) (Fas-associated protein-tyrosine phosphatase 1) (FAP-1) (PTP-BAS) (Protein-tyrosine phosphatase 1E) (PTP-E1) (hPTPE1) (Protein-tyrosine phosphatase PTPL1)	reviewed	5	1	Medium	2	3	2	Human	FALSE	NA	#VALUE!	NA	NA	NA	NA	NA	NA	NA	NA	NA	NA	NA	NA	2 v 2	-0.274631	0.0164223	0.551328	2 v 2	0.192934	0.483895	0.719235	2 v 2	0.175617	0.679005	0.854379	2 v 2	0.690452	0.0770615	0.999255	NA	NA	NA	NA
Q12933	Q12933	Q12933	Q12933	Q12933	TRAF2	TNF receptor-associated factor 2 (EC 2.3.2.27) (E3 ubiquitin-protein ligase TRAF2) (RING-type E3 ubiquitin transferase TRAF2) (Tumor necrosis factor type 2 receptor-associated protein 3)	reviewed	5	6	High	3	6	3	Human	FALSE	NA	#VALUE!	NA	NA	NA	NA	NA	NA	NA	NA	NA	NA	NA	NA	0 v 0	NA	NA	NA	0 v 0	NA	NA	NA	0 v 0	NA	NA	NA	0 v 0	NA	NA	NA	NA	NA	NA	NA
H3BR83, H3BRS1, I3L3K7, Q12968	H3BR83, H3BRS1, I3L3K7, Q12968	Q12968	H3BR83	Q12968	NFATC3	Nuclear factor of activated T-cells, cytoplasmic 3 (NF-ATc3) (NFATc3) (NFATx) (T-cell transcription factor NFAT4) (NF-AT4) (NF-AT4c)	reviewed	5	2	Medium	2	3	2	Human	FALSE	NA	#VALUE!	NA	NA	NA	NA	NA	NA	NA	NA	NA	NA	NA	NA	0 v 0	NA	NA	NA	0 v 0	NA	NA	NA	0 v 0	NA	NA	NA	0 v 0	NA	NA	NA	NA	NA	NA	NA
A0A0G2JQ41, A0A1C7CYZ0, B7Z683, I3L1U8, I3L379, I3L4Y1, Q12979	A0A0G2JQ41, A0A1C7CYZ0, B7Z683, I3L4Y1, Q12979	Q12979	Q12979	Q12979	ABR	Active breakpoint cluster region-related protein	reviewed	5	6	High	5	7	4	Human	FALSE	NA	#VALUE!	NA	NA	NA	NA	NA	NA	NA	NA	NA	NA	NA	NA	2 v 2	0.102043	0.701617	0.874496	2 v 2	-1.03799	0.0830699	0.622267	2 v 2	0.735405	0.50197	0.760318	1 v 1	-0.0144512	NA	NA	NA	NA	2.7136	2.75918
B7Z6Q0, Q12980	B7Z6Q0, Q12980	Q12980	Q12980	Q12980	NPRL3	GATOR complex protein NPRL3 (-14 gene protein) (Alpha-globin regulatory element-containing gene protein) (Nitrogen permease regulator 3-like protein) (Protein CGTHBA)	reviewed	5	3	High	1	1	1	Human	FALSE	NA	#VALUE!	NA	NA	NA	NA	NA	NA	NA	NA	NA	NA	NA	NA	0 v 0	NA	NA	NA	0 v 0	NA	NA	NA	0 v 0	NA	NA	NA	0 v 0	NA	NA	NA	NA	NA	NA	NA
Q13011	Q13011	Q13011	Q13011	Q13011	ECH1	Delta(3,5)-Delta(2,4)-dienoyl-CoA isomerase, mitochondrial (EC 5.3.3.-)	reviewed	5	15	High	4	10	4	Human	FALSE	NA	#VALUE!	NA	NA	NA	NA	NA	NA	NA	NA	NA	NA	NA	NA	2 v 2	0.201219	0.353738	0.732055	2 v 2	0.466085	0.227603	0.624359	2 v 2	-0.0657659	0.927954	0.97744	2 v 2	1.39498	0.309886	0.999255	NA	NA	NA	NA
Q13017	Q13017	Q13017	Q13017	Q13017	ARHGAP5	Rho GTPase-activating protein 5 (Rho-type GTPase-activating protein 5) (p190-B)	reviewed	5	2	High	2	2	2	Human	FALSE	NA	#VALUE!	NA	NA	NA	NA	NA	NA	NA	NA	NA	NA	NA	NA	0 v 0	NA	NA	NA	0 v 0	NA	NA	NA	0 v 0	NA	NA	NA	0 v 0	NA	NA	NA	NA	NA	NA	NA
G3V340, G3V3G7, Q13033	Q13033	Q13033	Q13033	Q13033	STRN3	Striatin-3 (Cell cycle autoantigen SG2NA) (S/G2 antigen)	reviewed	5	9	High	6	8	5	Human	FALSE	NA	#VALUE!	NA	NA	NA	NA	NA	NA	NA	NA	NA	NA	NA	NA	2 v 2	-0.0996144	0.844373	0.938697	2 v 2	-0.168128	0.685614	0.821457	2 v 2	0.0664294	0.918542	0.975205	2 v 2	0.240013	0.109474	0.999255	NA	NA	NA	NA
Q13077	Q13077	Q13077	Q13077	Q13077	TRAF1	TNF receptor-associated factor 1 (Epstein-Barr virus-induced protein 6)	reviewed	5	3	High	1	1	1	Human	FALSE	NA	#VALUE!	NA	NA	NA	NA	NA	NA	NA	NA	NA	NA	NA	NA	0 v 0	NA	NA	NA	0 v 0	NA	NA	NA	0 v 0	NA	NA	NA	0 v 0	NA	NA	NA	NA	NA	NA	NA
A2IDC6, Q13084	A2IDC6, Q13084	Q13084	A2IDC6	Q13084	MRPL28	39S ribosomal protein L28, mitochondrial (L28mt) (MRP-L28) (Melanoma antigen p15) (Melanoma-associated antigen recognized by T-lymphocytes) (Mitochondrial large ribosomal subunit protein bL28m)	reviewed	5	7	High	2	3	2	Human	FALSE	NA	#VALUE!	NA	NA	NA	NA	NA	NA	NA	NA	NA	NA	NA	NA	0 v 0	NA	NA	NA	0 v 0	NA	NA	NA	0 v 0	NA	NA	NA	0 v 0	NA	NA	NA	NA	NA	NA	NA
A0A096LP07, A0A096LPJ3, A8K070, C9JFE4, J3KRJ4, J3KSA5, J3KTB0, J3QLT0, J3QQX0, J3QS88, Q13098	A0A096LP07, A0A096LPJ3, A8K070, C9JFE4, Q13098	Q13098	Q13098	Q13098	GPS1	COP9 signalosome complex subunit 1 (SGN1) (Signalosome subunit 1) (G protein pathway suppressor 1) (GPS-1) (JAB1-containing signalosome subunit 1) (Protein MFH)	reviewed	5	10	High	3	5	3	Human	FALSE	NA	#VALUE!	NA	NA	NA	NA	NA	NA	NA	NA	NA	NA	NA	NA	0 v 0	NA	NA	NA	0 v 0	NA	NA	NA	0 v 0	NA	NA	NA	0 v 0	NA	NA	NA	NA	NA	NA	NA
Q13099	Q13099	Q13099	Q13099	Q13099	IFT88	Intraflagellar transport protein 88 homolog (Recessive polycystic kidney disease protein Tg737 homolog) (Tetratricopeptide repeat protein 10) (TPR repeat protein 10)	reviewed	5	2	Medium	1	1	1	Human	FALSE	NA	#VALUE!	NA	NA	NA	NA	NA	NA	NA	NA	NA	NA	NA	NA	0 v 0	NA	NA	NA	0 v 0	NA	NA	NA	0 v 0	NA	NA	NA	0 v 0	NA	NA	NA	NA	NA	NA	NA
C9JNU9, H7C189, Q13107	Q13107	Q13107	Q13107	Q13107	USP4	Ubiquitin carboxyl-terminal hydrolase 4 (EC 3.4.19.12) (Deubiquitinating enzyme 4) (Ubiquitin thioesterase 4) (Ubiquitin-specific-processing protease 4) (Ubiquitous nuclear protein homolog)	reviewed	5	14	High	11	17	10	Human	FALSE	NA	#VALUE!	NA	NA	NA	NA	NA	NA	NA	NA	NA	NA	NA	NA	2 v 2	-0.607745	0.174893	0.649652	2 v 2	-0.580433	0.285047	0.64498	2 v 2	-0.0790528	0.171604	0.547307	1 v 1	0.369434	NA	NA	NA	NA	3.09586	4.45956
D6REL4, E7EQZ7, Q13123	Q13123	Q13123	Q13123	Q13123	IK	Protein Red (Cytokine IK) (IK factor) (Protein RER)	reviewed	5	6	High	2	3	2	Human	FALSE	NA	#VALUE!	NA	NA	NA	NA	NA	NA	NA	NA	NA	NA	NA	NA	2 v 2	0.24427	0.794057	0.919127	2 v 2	0.373958	0.567787	0.762502	2 v 2	0.842551	0.488417	0.755258	1 v 1	0.140373	NA	NA	NA	NA	2.8625	2.20625
Q13217, X6R9L0	Q13217	Q13217	Q13217	Q13217	DNAJC3	DnaJ homolog subfamily C member 3 (Endoplasmic reticulum DNA J domain-containing protein 6) (ER-resident protein ERdj6) (ERdj6) (Interferon-induced, double-stranded RNA-activated protein kinase inhibitor) (Protein kinase inhibitor of 58 kDa) (Protein kinase inhibitor p58)	reviewed	5	7	High	4	6	4	Human	FALSE	NA	#VALUE!	NA	NA	NA	NA	NA	NA	NA	NA	NA	NA	NA	NA	0 v 0	NA	NA	NA	0 v 0	NA	NA	NA	0 v 0	NA	NA	NA	0 v 0	NA	NA	NA	NA	NA	NA	NA
I3L3Y9, I3L4X7, Q13227	I3L3Y9, I3L4X7, Q13227	Q13227	I3L3Y9	Q13227	GPS2	G protein pathway suppressor 2 (GPS-2)	reviewed	5	2	High	1	1	1	Human	FALSE	NA	#VALUE!	NA	NA	NA	NA	NA	NA	NA	NA	NA	NA	NA	NA	0 v 0	NA	NA	NA	0 v 0	NA	NA	NA	0 v 0	NA	NA	NA	0 v 0	NA	NA	NA	NA	NA	NA	NA
H0YIB4, Q13242, S4R3G0	H0YIB4, Q13242, S4R3G0	Q13242	S4R3G0	Q13242	SRSF9	Serine/arginine-rich splicing factor 9 (Pre-mRNA-splicing factor SRp30C) (Splicing factor, arginine/serine-rich 9)	reviewed	5	10	High	2	3	2	Human	FALSE	NA	#VALUE!	NA	NA	NA	NA	NA	NA	NA	NA	NA	NA	NA	NA	2 v 2	0.2136	0.775533	0.909992	2 v 2	-0.435162	0.6107	0.782218	2 v 2	0.469416	0.772255	0.909099	1 v 1	1.02519	NA	NA	4.51931	2.78078	NA	NA
A0A590UJK4, A0A590UJP7, A0A590UK01, A0A590UK80, Q13247	A0A590UJK4, A0A590UJP7, A0A590UK01, A0A590UK80, Q13247	Q13247	A0A590UK80	Q13247	SRSF6	Serine/arginine-rich splicing factor 6 (Pre-mRNA-splicing factor SRP55) (Splicing factor, arginine/serine-rich 6)	reviewed	5	7	High	3	3	2	Human	FALSE	NA	#VALUE!	NA	NA	NA	NA	NA	NA	NA	NA	NA	NA	NA	NA	0 v 0	NA	NA	NA	0 v 0	NA	NA	NA	0 v 0	NA	NA	NA	0 v 0	NA	NA	NA	NA	NA	NA	NA
Q13257	Q13257	Q13257	Q13257	Q13257	MAD2L1	Mitotic spindle assembly checkpoint protein MAD2A (HsMAD2) (Mitotic arrest deficient 2-like protein 1) (MAD2-like protein 1)	reviewed	5	8	High	2	4	2	Human	FALSE	NA	#VALUE!	NA	NA	NA	NA	NA	NA	NA	NA	NA	NA	NA	NA	2 v 2	-0.0561473	0.413907	0.756713	2 v 2	-0.371426	0.121019	0.623623	2 v 2	0.146361	0.23277	0.594667	1 v 1	0.653956	NA	NA	NA	NA	3.37712	2.80839
A0A590UJ15, A0A590UJ72, A0A590UJI8, A0A590UJJ4, A0A590UJK5, A0A590UJU1, A0A590UJU4, A0A590UJV4, A0A590UJX9, A0A590UJY1, A0A590UK89, A0A5F9UN28, K7EIR5, K7EKU4, Q13303, Q5TG78, Q5TG84	A0A590UJ15, A0A590UJ72, A0A590UJI8, A0A590UJJ4, A0A590UJK5, A0A590UJU1, A0A590UJU4, A0A590UJV4, A0A590UJX9, A0A590UJY1, A0A590UK89, A0A5F9UN28, K7EIR5, K7EKU4, Q13303, Q5TG78, Q5TG84	Q13303	A0A590UK89	Q13303	KCNAB2	Voltage-gated potassium channel subunit beta-2 (EC 1.1.1.-) (K(+) channel subunit beta-2) (Kv-beta-2) (hKvbeta2)	reviewed	5	4	Medium	2	3	2	Human	FALSE	NA	#VALUE!	NA	NA	NA	NA	NA	NA	NA	NA	NA	NA	NA	NA	0 v 0	NA	NA	NA	0 v 0	NA	NA	NA	0 v 0	NA	NA	NA	0 v 0	NA	NA	NA	NA	NA	NA	NA
C9JQR6, H0Y8F1, Q13308	C9JQR6, H0Y8F1, Q13308	Q13308	Q13308	Q13308	PTK7	Inactive tyrosine-protein kinase 7 (Colon carcinoma kinase 4) (CCK-4) (Protein-tyrosine kinase 7) (Pseudo tyrosine kinase receptor 7) (Tyrosine-protein kinase-like 7)	reviewed	5	1	Medium	1	2	1	Human	FALSE	NA	#VALUE!	NA	NA	NA	NA	NA	NA	NA	NA	NA	NA	NA	NA	0 v 0	NA	NA	NA	0 v 0	NA	NA	NA	0 v 0	NA	NA	NA	0 v 0	NA	NA	NA	NA	NA	NA	NA
A0A6Q8PH76, E9PIN0, Q13315	A0A6Q8PH76, Q13315	Q13315	Q13315	Q13315	ATM	Serine-protein kinase ATM (EC 2.7.11.1) (Ataxia telangiectasia mutated) (A-T mutated)	reviewed	5	1	High	3	3	3	Human	FALSE	NA	#VALUE!	NA	NA	NA	NA	NA	NA	NA	NA	NA	NA	NA	NA	2 v 2	-0.0816587	0.758235	0.901448	2 v 2	0.0690655	0.802064	0.891546	2 v 2	0.662031	0.0679847	0.437004	1 v 1	-0.496781	NA	NA	2.99864	2.61014	NA	NA
A0A7P0TBP9, Q13325	A0A7P0TBP9, Q13325	Q13325	A0A7P0TBP9	Q13325	IFIT5	Interferon-induced protein with tetratricopeptide repeats 5 (IFIT-5) (Interferon-induced 58 kDa protein) (Retinoic acid- and interferon-inducible 58 kDa protein) (P58)	reviewed	5	9	High	4	6	4	Human	FALSE	NA	#VALUE!	NA	NA	NA	NA	NA	NA	NA	NA	NA	NA	NA	NA	2 v 2	0.0559929	0.760401	0.903104	2 v 2	0.397892	0.0180297	0.580927	2 v 2	0.516984	0.331418	0.67977	1 v 1	-0.222392	NA	NA	3.27618	3.09926	NA	NA
A0A7P0T839, A0A7P0T843, A0A7P0T896, A0A7P0T8E8, A0A7P0T8P6, A0A7P0T9A5, A0A7P0TA15, A0A7P0TAH4, A0A7P0TB19, A0A7P0TBL3, A0A7P0Z4K4, C9JDF0, Q13356	A0A7P0TA15, A0A7P0TB19, A0A7P0Z4K4, Q13356	Q13356	A0A7P0TA15	Q13356	PPIL2	RING-type E3 ubiquitin-protein ligase PPIL2 (EC 2.3.2.27) (CYC4) (Cyclophilin-60) (Cyclophilin-like protein Cyp-60) (Cyp60) (hCyP-60) (Probable inactive peptidyl-prolyl cis-trans isomerase-like 2) (PPIase) (Rotamase PPIL2)	reviewed	5	23	High	9	20	9	Human	FALSE	NA	#VALUE!	NA	NA	NA	NA	NA	NA	NA	NA	NA	NA	NA	NA	2 v 2	-0.0682684	0.580372	0.81458	2 v 2	-0.14405	0.601942	0.777442	2 v 2	0.368209	0.13766	0.51741	1 v 1	-0.309328	NA	NA	NA	NA	2.41791	3.26635
D6RAX2, H0Y8U5, Q13363	H0Y8U5, Q13363	Q13363	H0Y8U5	Q13363	CTBP1	C-terminal-binding protein 1 (CtBP1) (EC 1.1.1.-)	reviewed	5	6	High	3	5	1	Human	FALSE	NA	#VALUE!	NA	NA	NA	NA	NA	NA	NA	NA	NA	NA	NA	NA	0 v 0	NA	NA	NA	0 v 0	NA	NA	NA	0 v 0	NA	NA	NA	0 v 0	NA	NA	NA	NA	NA	NA	NA
Q13395	Q13395	Q13395	Q13395	Q13395	TARBP1	Probable methyltransferase TARBP1 (EC 2.1.1.-) (TAR RNA-binding protein 1) (TAR RNA-binding protein of 185 kDa) (TRP-185)	reviewed	5	2	High	4	6	4	Human	FALSE	NA	#VALUE!	NA	NA	NA	NA	NA	NA	NA	NA	NA	NA	NA	NA	0 v 0	NA	NA	NA	0 v 0	NA	NA	NA	0 v 0	NA	NA	NA	0 v 0	NA	NA	NA	NA	NA	NA	NA
E9PI78, E9PNF1, Q13405	Q13405	Q13405	Q13405	Q13405	MRPL49	39S ribosomal protein L49, mitochondrial (L49mt) (MRP-L49) (Mitochondrial large ribosomal subunit protein mL49) (Neighbor of FAU) (NOF) (Protein NOF1)	reviewed	5	11	High	2	3	2	Human	FALSE	NA	#VALUE!	NA	NA	NA	NA	NA	NA	NA	NA	NA	NA	NA	NA	0 v 0	NA	NA	NA	0 v 0	NA	NA	NA	0 v 0	NA	NA	NA	0 v 0	NA	NA	NA	NA	NA	NA	NA
B8ZZ80, C9JK08, Q13416	B8ZZ80, C9JK08, Q13416	Q13416	Q13416	Q13416	ORC2	Origin recognition complex subunit 2	reviewed	5	1	Medium	1	1	1	Human	FALSE	NA	#VALUE!	NA	NA	NA	NA	NA	NA	NA	NA	NA	NA	NA	NA	0 v 0	NA	NA	NA	0 v 0	NA	NA	NA	0 v 0	NA	NA	NA	0 v 0	NA	NA	NA	NA	NA	NA	NA
A0A590UJA4, A0A590UJM2, A0A590UK15, A0A590UK29, A0A590UKC7, D6RAI5, D6RHU2, Q13423	A0A590UJA4, A0A590UJM2, A0A590UK15, A0A590UK29, A0A590UKC7, D6RAI5, D6RHU2, Q13423	Q13423	Q13423	Q13423	NNT	NAD(P) transhydrogenase, mitochondrial (EC 7.1.1.1) (Nicotinamide nucleotide transhydrogenase) (Pyridine nucleotide transhydrogenase)	reviewed	5	2	Medium	2	2	2	Human	FALSE	NA	#VALUE!	NA	NA	NA	NA	NA	NA	NA	NA	NA	NA	NA	NA	0 v 0	NA	NA	NA	0 v 0	NA	NA	NA	0 v 0	NA	NA	NA	0 v 0	NA	NA	NA	NA	NA	NA	NA
A0A7I2V4F2, A0A7I2V5Q5, A0A7I2V629, E9PG73, Q13427	A0A7I2V4F2, A0A7I2V5Q5, A0A7I2V629, E9PG73, Q13427	Q13427	A0A7I2V5Q5	Q13427	PPIG	Peptidyl-prolyl cis-trans isomerase G (PPIase G) (Peptidyl-prolyl isomerase G) (EC 5.2.1.8) (CASP10) (Clk-associating RS-cyclophilin) (CARS-Cyp) (CARS-cyclophilin) (SR-cyclophilin) (SR-cyp) (SRcyp) (Cyclophilin G) (Rotamase G)	reviewed	5	2	High	2	3	2	Human	FALSE	NA	#VALUE!	NA	NA	NA	NA	NA	NA	NA	NA	NA	NA	NA	NA	0 v 0	NA	NA	NA	0 v 0	NA	NA	NA	0 v 0	NA	NA	NA	0 v 0	NA	NA	NA	NA	NA	NA	NA
A0A0J9YY58, A0A7I2V2E1, A0A7I2V2Z6, A0A7I2V303, A0A7I2V3B5, A0A7I2V3C1, A0A7I2V3W3, A0A7I2V4B3, A0A7I2V5C0, A0A7I2V5N8, A0A7I2V5Q0, A0A7I2YQ97, A0AVL1, F8WC54, Q13443	A0A7I2V3W3, A0A7I2V4B3, Q13443	Q13443	A0A7I2V4B3	Q13443	ADAM9	Disintegrin and metalloproteinase domain-containing protein 9 (ADAM 9) (EC 3.4.24.-) (Cellular disintegrin-related protein) (Meltrin-gamma) (Metalloprotease/disintegrin/cysteine-rich protein 9) (Myeloma cell metalloproteinase)	reviewed	5	7	High	5	6	5	Human	FALSE	NA	#VALUE!	NA	NA	NA	NA	NA	NA	NA	NA	NA	NA	NA	NA	0 v 0	NA	NA	NA	0 v 0	NA	NA	NA	0 v 0	NA	NA	NA	0 v 0	NA	NA	NA	NA	NA	NA	NA
Q13444	Q13444	Q13444	Q13444	Q13444	ADAM15	Disintegrin and metalloproteinase domain-containing protein 15 (ADAM 15) (EC 3.4.24.-) (Metalloprotease RGD disintegrin protein) (Metalloproteinase-like, disintegrin-like, and cysteine-rich protein 15) (MDC-15) (Metargidin)	reviewed	5	7	High	4	6	4	Human	FALSE	NA	#VALUE!	NA	NA	NA	NA	NA	NA	NA	NA	NA	NA	NA	NA	0 v 0	NA	NA	NA	0 v 0	NA	NA	NA	0 v 0	NA	NA	NA	0 v 0	NA	NA	NA	NA	NA	NA	NA
A0A0A0MTC2, D6RA37, D6RDV0, D6RIY7, Q13454	A0A0A0MTC2, D6RA37, D6RDV0, D6RIY7, Q13454	Q13454	D6RIY7	Q13454	TUSC3	Tumor suppressor candidate 3 (Dolichyl-diphosphooligosaccharide--protein glycosyltransferase subunit TUSC3) (Oligosaccharyl transferase subunit TUSC3) (Magnesium uptake/transporter TUSC3) (Protein N33)	reviewed	5	3	High	1	1	1	Human	FALSE	NA	#VALUE!	NA	NA	NA	NA	NA	NA	NA	NA	NA	NA	NA	NA	0 v 0	NA	NA	NA	0 v 0	NA	NA	NA	0 v 0	NA	NA	NA	0 v 0	NA	NA	NA	NA	NA	NA	NA
Q13472	Q13472	Q13472	Q13472	Q13472	TOP3A	DNA topoisomerase 3-alpha (EC 5.6.2.1) (DNA topoisomerase III alpha)	reviewed	5	1	Medium	1	1	1	Human	FALSE	NA	#VALUE!	NA	NA	NA	NA	NA	NA	NA	NA	NA	NA	NA	NA	0 v 0	NA	NA	NA	0 v 0	NA	NA	NA	0 v 0	NA	NA	NA	0 v 0	NA	NA	NA	NA	NA	NA	NA
A0A087WUF3, K7EIJ2, K7EIU8, K7EL15, K7EL18, K7ELK2, K7ES96, Q13485	A0A087WUF3, K7EIU8, Q13485	Q13485	K7EIU8	Q13485	SMAD4	Mothers against decapentaplegic homolog 4 (MAD homolog 4) (Mothers against DPP homolog 4) (Deletion target in pancreatic carcinoma 4) (SMAD family member 4) (SMAD 4) (Smad4) (hSMAD4)	reviewed	5	10	High	5	11	5	Human	FALSE	NA	#VALUE!	NA	NA	NA	NA	NA	NA	NA	NA	NA	NA	NA	NA	2 v 2	-0.223034	0.35779	0.734261	2 v 2	-0.375351	0.159995	0.624359	2 v 2	-0.285947	0.0936298	0.470542	1 v 1	0.970197	NA	NA	NA	NA	3.69754	3.3266
E9PIW1, E9PMH5, E9PNM6, H0YDY3, Q13490	E9PMH5, Q13490	Q13490	E9PMH5	Q13490	BIRC2	Baculoviral IAP repeat-containing protein 2 (EC 2.3.2.27) (Cellular inhibitor of apoptosis 1) (C-IAP1) (IAP homolog B) (Inhibitor of apoptosis protein 2) (hIAP-2) (hIAP2) (RING finger protein 48) (RING-type E3 ubiquitin transferase BIRC2) (TNFR2-TRAF-signaling complex protein 2)	reviewed	5	5	High	4	4	4	Human	FALSE	NA	#VALUE!	NA	NA	NA	NA	NA	NA	NA	NA	NA	NA	NA	NA	2 v 2	-0.127227	0.545861	0.800476	2 v 2	-1.17368	0.0789249	0.622267	2 v 2	-0.298643	0.378466	0.708434	1 v 1	0.38813	NA	NA	3.88406	3.62948	NA	NA
A0A8I5KQR6, A0A8I5KRS4, A0A8I5KZ76, A0A8I5QJL1, A0A8I5QJV9, B7Z499, Q13496	A0A8I5KQR6, A0A8I5KRS4, A0A8I5KZ76, A0A8I5QJL1, A0A8I5QJV9, B7Z499, Q13496	Q13496	B7Z499	Q13496	MTM1	Myotubularin (Phosphatidylinositol-3,5-bisphosphate 3-phosphatase) (EC 3.1.3.95) (Phosphatidylinositol-3-phosphate phosphatase) (EC 3.1.3.64)	reviewed	5	2	Medium	1	1	1	Human	FALSE	NA	#VALUE!	NA	NA	NA	NA	NA	NA	NA	NA	NA	NA	NA	NA	0 v 0	NA	NA	NA	0 v 0	NA	NA	NA	0 v 0	NA	NA	NA	0 v 0	NA	NA	NA	NA	NA	NA	NA
B8ZZS2, H0Y4C5, Q13506	B8ZZS2, H0Y4C5, Q13506	Q13506	B8ZZS2	Q13506	NAB1	NGFI-A-binding protein 1 (EGR-1-binding protein 1) (Transcriptional regulatory protein p54)	reviewed	5	2	High	1	1	1	Human	FALSE	NA	#VALUE!	NA	NA	NA	NA	NA	NA	NA	NA	NA	NA	NA	NA	2 v 2	0.829855	0.540409	0.796677	2 v 2	-0.372311	0.634862	0.794318	2 v 2	0.289115	0.614088	0.818513	1 v 1	0.296393	NA	NA	NA	NA	3.02282	3.75502
Q13542	Q13542	Q13542	Q13542	Q13542	EIF4EBP2	Eukaryotic translation initiation factor 4E-binding protein 2 (4E-BP2) (eIF4E-binding protein 2)	reviewed	5	23	High	2	2	2	Human	FALSE	NA	#VALUE!	NA	NA	NA	NA	NA	NA	NA	NA	NA	NA	NA	NA	0 v 0	NA	NA	NA	0 v 0	NA	NA	NA	0 v 0	NA	NA	NA	0 v 0	NA	NA	NA	NA	NA	NA	NA
Q13547, Q5TEE2	Q13547	Q13547	Q13547	Q13547	HDAC1	Histone deacetylase 1 (HD1) (EC 3.5.1.98) (Protein deacetylase HDAC1) (EC 3.5.1.-) (Protein decrotonylase HDAC1) (EC 3.5.1.-)	reviewed	5	11	High	5	8	2	Human	FALSE	NA	#VALUE!	NA	NA	NA	NA	NA	NA	NA	NA	NA	NA	NA	NA	0 v 0	NA	NA	NA	0 v 0	NA	NA	NA	0 v 0	NA	NA	NA	0 v 0	NA	NA	NA	NA	NA	NA	NA
E9PNL8, Q13574	E9PNL8, Q13574	Q13574	Q13574	Q13574	DGKZ	Diacylglycerol kinase zeta (DAG kinase zeta) (EC 2.7.1.107) (Diglyceride kinase zeta) (DGK-zeta)	reviewed	5	3	High	2	3	2	Human	FALSE	NA	#VALUE!	NA	NA	NA	NA	NA	NA	NA	NA	NA	NA	NA	NA	2 v 2	0.328622	0.407887	0.755651	2 v 2	-0.182399	0.458994	0.708762	2 v 2	0.70045	0.252708	0.612115	1 v 1	0.10497	NA	NA	NA	NA	2.82435	1.99159
B4DJV5, F8VZ56, Q13610	B4DJV5, F8VZ56, Q13610	Q13610	B4DJV5	Q13610	PWP1	Periodic tryptophan protein 1 homolog (Keratinocyte protein IEF SSP 9502)	reviewed	5	3	High	1	1	1	Human	FALSE	NA	#VALUE!	NA	NA	NA	NA	NA	NA	NA	NA	NA	NA	NA	NA	0 v 0	NA	NA	NA	0 v 0	NA	NA	NA	0 v 0	NA	NA	NA	0 v 0	NA	NA	NA	NA	NA	NA	NA
H7C399, Q13618	Q13618	Q13618	Q13618	Q13618	CUL3	Cullin-3 (CUL-3)	reviewed	5	11	High	8	15	8	Human	FALSE	NA	#VALUE!	NA	NA	NA	NA	NA	NA	NA	NA	NA	NA	NA	NA	2 v 2	0.193349	0.116781	0.626237	2 v 2	0.0875452	0.295641	0.647983	2 v 2	0.149701	0.527449	0.781198	2 v 2	0.0768868	0.821498	0.999255	NA	NA	NA	NA
Q13625	Q13625	Q13625	Q13625	Q13625	TP53BP2	Apoptosis-stimulating of p53 protein 2 (Bcl2-binding protein) (Bbp) (Renal carcinoma antigen NY-REN-51) (Tumor suppressor p53-binding protein 2) (53BP2) (p53-binding protein 2) (p53BP2)	reviewed	5	2	High	3	5	3	Human	FALSE	NA	#VALUE!	NA	NA	NA	NA	NA	NA	NA	NA	NA	NA	NA	NA	0 v 0	NA	NA	NA	0 v 0	NA	NA	NA	0 v 0	NA	NA	NA	0 v 0	NA	NA	NA	NA	NA	NA	NA
F5GXJ9, Q13740	F5GXJ9, Q13740	Q13740	Q13740	Q13740	ALCAM	CD166 antigen (Activated leukocyte cell adhesion molecule) (CD antigen CD166)	reviewed	5	2	Medium	1	1	1	Human	FALSE	NA	#VALUE!	NA	NA	NA	NA	NA	NA	NA	NA	NA	NA	NA	NA	0 v 0	NA	NA	NA	0 v 0	NA	NA	NA	0 v 0	NA	NA	NA	0 v 0	NA	NA	NA	NA	NA	NA	NA
Q13796	Q13796	Q13796	Q13796	Q13796	SHROOM2	Protein Shroom2 (Apical-like protein) (Protein APXL)	reviewed	5	1	Medium	2	3	2	Human	FALSE	NA	#VALUE!	NA	NA	NA	NA	NA	NA	NA	NA	NA	NA	NA	NA	0 v 0	NA	NA	NA	0 v 0	NA	NA	NA	0 v 0	NA	NA	NA	0 v 0	NA	NA	NA	NA	NA	NA	NA
Q13823	Q13823	Q13823	Q13823	Q13823	GNL2	Nucleolar GTP-binding protein 2 (Autoantigen NGP-1)	reviewed	5	8	High	5	9	5	Human	FALSE	NA	#VALUE!	NA	NA	NA	NA	NA	NA	NA	NA	NA	NA	NA	NA	2 v 2	-0.159865	0.619654	0.83314	2 v 2	-0.12363	0.309012	0.648847	2 v 2	-0.092112	0.655264	0.842483	2 v 2	-0.160765	0.753267	0.999255	NA	NA	NA	NA
Q13835	Q13835	Q13835	Q13835	Q13835	PKP1	Plakophilin-1 (Band 6 protein) (B6P)	reviewed	5	7	High	5	7	5	Human	FALSE	NA	#VALUE!	NA	NA	NA	NA	NA	NA	NA	NA	NA	NA	NA	NA	0 v 0	NA	NA	NA	0 v 0	NA	NA	NA	0 v 0	NA	NA	NA	0 v 0	NA	NA	NA	NA	NA	NA	NA
A0A0A0MT12, A0A0D9SEM9, A0A0G2JHN7, A0A0G2JJL7, A0A0G2JJZ9, A0A140T973, A0A140T996, A0A140T9K1, A0A140T9K2, A0A140T9L4, A0A140T9N3, A0A140T9X3, A0A140T9X9, A0A140TA18, F6QYI9, F6R6M7, F6S2B7, F6S4E6, F6SXL5, F6TRA5, F6U6E2, F6UJC5, F6WLT2, H0Y400, K7EIL8, K7EL56, K7EN69, K7ENP6, K7EPJ3, K7EQN7, O00148, Q13838, Q5STU3	Q13838	Q13838	Q13838	Q13838	DDX39B	Spliceosome RNA helicase DDX39B (EC 3.6.4.13) (56 kDa U2AF65-associated protein) (ATP-dependent RNA helicase p47) (DEAD box protein UAP56) (HLA-B-associated transcript 1 protein)	reviewed	5	10	High	5	6	5	Human	FALSE	NA	#VALUE!	NA	NA	NA	NA	NA	NA	NA	NA	NA	NA	NA	NA	0 v 0	NA	NA	NA	0 v 0	NA	NA	NA	0 v 0	NA	NA	NA	0 v 0	NA	NA	NA	NA	NA	NA	NA
J3KS79, J3KSD8, K7ENH5, K7ES02, K7ESE8, Q13867	K7ES02, Q13867	Q13867	Q13867	Q13867	BLMH	Bleomycin hydrolase (BH) (BLM hydrolase) (BMH) (EC 3.4.22.40)	reviewed	5	8	High	3	4	3	Human	FALSE	NA	#VALUE!	NA	NA	NA	NA	NA	NA	NA	NA	NA	NA	NA	NA	2 v 2	-0.391516	0.394046	0.7494	2 v 2	-0.451191	0.265317	0.641123	2 v 2	0.0959444	0.816385	0.929447	1 v 1	-0.160823	NA	NA	3.33395	3.5679	NA	NA
D6RAW1, D6RGC9, D6RID8, D6RIT7, D6RJD3, Q13888, Q6P1K8, R4GMS9	Q13888, Q6P1K8	Q13888	Q13888	Q13888	GTF2H2	General transcription factor IIH subunit 2 (Basic transcription factor 2 44 kDa subunit) (BTF2 p44) (General transcription factor IIH polypeptide 2) (TFIIH basal transcription factor complex p44 subunit)	reviewed	5	7	High	3	4	3	Human	FALSE	NA	#VALUE!	NA	NA	NA	NA	NA	NA	NA	NA	NA	NA	NA	NA	0 v 0	NA	NA	NA	0 v 0	NA	NA	NA	0 v 0	NA	NA	NA	0 v 0	NA	NA	NA	NA	NA	NA	NA
Q13939	Q13939	Q13939	Q13939	Q13939	CCIN	Calicin	reviewed	4	2	Medium	1	2	1	Human	FALSE	NA	#VALUE!	NA	NA	NA	NA	NA	NA	NA	NA	NA	NA	NA	NA	0 v 0	NA	NA	NA	0 v 0	NA	NA	NA	0 v 0	NA	NA	NA	0 v 0	NA	NA	NA	NA	NA	NA	NA
A0A494C0A9, J3KS23, Q13951	A0A494C0A9, J3KS23, Q13951	Q13951	A0A494C0A9	Q13951	CBFB	Core-binding factor subunit beta (CBF-beta) (Polyomavirus enhancer-binding protein 2 beta subunit) (PEA2-beta) (PEBP2-beta) (SL3-3 enhancer factor 1 subunit beta) (SL3/AKV core-binding factor beta subunit)	reviewed	5	9	High	1	2	1	Human	FALSE	NA	#VALUE!	NA	NA	NA	NA	NA	NA	NA	NA	NA	NA	NA	NA	2 v 2	-0.483532	0.0129324	0.551328	2 v 2	-0.440491	0.10867	0.622267	2 v 2	0.149155	0.505707	0.763825	1 v 1	-0.206831	NA	NA	3.28686	3.41251	NA	NA
H7C071, Q14012, Q8IU85	H7C071, Q14012, Q8IU85	Q14012	Q8IU85	Q14012	CAMK1	Calcium/calmodulin-dependent protein kinase type 1 (EC 2.7.11.17) (CaM kinase I) (CaM-KI) (CaM kinase I alpha) (CaMKI-alpha)	reviewed	5	3	High	1	2	1	Human	FALSE	NA	#VALUE!	NA	NA	NA	NA	NA	NA	NA	NA	NA	NA	NA	NA	0 v 0	NA	NA	NA	0 v 0	NA	NA	NA	0 v 0	NA	NA	NA	0 v 0	NA	NA	NA	NA	NA	NA	NA
H3BT58, Q14019	Q14019	Q14019	Q14019	Q14019	COTL1	Coactosin-like protein	reviewed	5	17	High	3	5	3	Human	FALSE	NA	#VALUE!	NA	NA	NA	NA	NA	NA	NA	NA	NA	NA	NA	NA	2 v 2	0.853259	0.519488	0.789892	2 v 2	0.657327	0.540733	0.750389	2 v 2	0.955048	0.275198	0.634227	1 v 1	-0.0899814	NA	NA	3.40475	1.28208	NA	NA
A0A0A0MS69, Q14123	A0A0A0MS69, Q14123	Q14123	Q14123	Q14123	PDE1C	Dual specificity calcium/calmodulin-dependent 3',5'-cyclic nucleotide phosphodiesterase 1C (Cam-PDE 1C) (EC 3.1.4.17) (Hcam3)	reviewed	5	6	High	3	3	3	Human	FALSE	NA	#VALUE!	NA	NA	NA	NA	NA	NA	NA	NA	NA	NA	NA	NA	2 v 2	-0.246879	0.447151	0.765776	2 v 2	0.0164732	0.973711	0.987665	2 v 2	0.59841	0.0288666	0.349607	2 v 2	0.525716	0.150168	0.999255	NA	NA	NA	NA
A0A075B729, Q14137	A0A075B729, Q14137	Q14137	Q14137	Q14137	BOP1	Ribosome biogenesis protein BOP1 (Block of proliferation 1 protein)	reviewed	5	1	Medium	1	1	1	Human	FALSE	NA	#VALUE!	NA	NA	NA	NA	NA	NA	NA	NA	NA	NA	NA	NA	0 v 0	NA	NA	NA	0 v 0	NA	NA	NA	0 v 0	NA	NA	NA	0 v 0	NA	NA	NA	NA	NA	NA	NA
Q14139	Q14139	Q14139	Q14139	Q14139	UBE4A	Ubiquitin conjugation factor E4 A (EC 2.3.2.27) (RING-type E3 ubiquitin transferase E4 A)	reviewed	5	1	Medium	1	1	1	Human	FALSE	NA	#VALUE!	NA	NA	NA	NA	NA	NA	NA	NA	NA	NA	NA	NA	0 v 0	NA	NA	NA	0 v 0	NA	NA	NA	0 v 0	NA	NA	NA	0 v 0	NA	NA	NA	NA	NA	NA	NA
Q14151, Q15424	Q14151, Q15424	Q14151	Q15424	Q14151	SAFB2	Scaffold attachment factor B2 (SAF-B2)	reviewed	5	1	High	1	1	1	Human	FALSE	NA	#VALUE!	NA	NA	NA	NA	NA	NA	NA	NA	NA	NA	NA	NA	0 v 0	NA	NA	NA	0 v 0	NA	NA	NA	0 v 0	NA	NA	NA	0 v 0	NA	NA	NA	NA	NA	NA	NA
F5GX14, F5H1S8, H0YG07, Q14165	F5H1S8, Q14165	Q14165	Q14165	Q14165	MLEC	Malectin	reviewed	5	11	High	3	3	3	Human	FALSE	NA	#VALUE!	NA	NA	NA	NA	NA	NA	NA	NA	NA	NA	NA	NA	0 v 0	NA	NA	NA	0 v 0	NA	NA	NA	0 v 0	NA	NA	NA	0 v 0	NA	NA	NA	NA	NA	NA	NA
Q14166	Q14166	Q14166	Q14166	Q14166	TTLL12	Tubulin--tyrosine ligase-like protein 12 (Inactive tubulin--tyrosine ligase-like protein 12)	reviewed	5	10	High	6	13	6	Human	FALSE	NA	#VALUE!	NA	NA	NA	NA	NA	NA	NA	NA	NA	NA	NA	NA	2 v 2	-0.0795554	0.498969	0.781614	2 v 2	-0.316203	0.513618	0.734335	2 v 2	0.14991	0.592272	0.810218	1 v 1	-0.328441	NA	NA	3.16556	3.90933	NA	NA
A0A3B3ITS5, Q14181	Q14181	Q14181	Q14181	Q14181	POLA2	DNA polymerase alpha subunit B (DNA polymerase alpha 70 kDa subunit)	reviewed	5	4	High	3	3	3	Human	FALSE	NA	#VALUE!	NA	NA	NA	NA	NA	NA	NA	NA	NA	NA	NA	NA	0 v 0	NA	NA	NA	0 v 0	NA	NA	NA	0 v 0	NA	NA	NA	0 v 0	NA	NA	NA	NA	NA	NA	NA
A0A494C0Y6, Q14191	Q14191	Q14191	Q14191	Q14191	WRN	Bifunctional 3'-5' exonuclease/ATP-dependent helicase WRN (DNA helicase, RecQ-like type 3) (RecQ protein-like 2) (Werner syndrome protein) [Includes: 3'-5' exonuclease (EC 3.1.-.-); ATP-dependent helicase (EC 3.6.4.12)]	reviewed	5	2	High	2	2	2	Human	FALSE	NA	#VALUE!	NA	NA	NA	NA	NA	NA	NA	NA	NA	NA	NA	NA	0 v 0	NA	NA	NA	0 v 0	NA	NA	NA	0 v 0	NA	NA	NA	0 v 0	NA	NA	NA	NA	NA	NA	NA
J3KS15, Q14197	J3KS15, Q14197	Q14197	J3KS15	Q14197	MRPL58	Peptidyl-tRNA hydrolase ICT1, mitochondrial (EC 3.1.1.29) (39S ribosomal protein L58, mitochondrial) (MRP-L58) (Digestion substraction 1) (DS-1) (Immature colon carcinoma transcript 1 protein) (Mitochondrial large ribosomal subunit protein mL62)	reviewed	5	12	High	2	2	2	Human	FALSE	NA	#VALUE!	NA	NA	NA	NA	NA	NA	NA	NA	NA	NA	NA	NA	0 v 0	NA	NA	NA	0 v 0	NA	NA	NA	0 v 0	NA	NA	NA	0 v 0	NA	NA	NA	NA	NA	NA	NA
Q14241	Q14241	Q14241	Q14241	Q14241	ELOA	Elongin-A (EloA) (Elongin 110 kDa subunit) (RNA polymerase II transcription factor SIII subunit A1) (SIII p110) (Transcription elongation factor B polypeptide 3)	reviewed	5	2	High	1	1	1	Human	FALSE	NA	#VALUE!	NA	NA	NA	NA	NA	NA	NA	NA	NA	NA	NA	NA	2 v 2	-0.271626	0.00871568	0.551328	2 v 2	0.323652	0.192707	0.624359	2 v 2	0.321758	0.0891307	0.461816	2 v 2	0.288443	0.576069	0.999255	NA	NA	NA	NA
A8MXP8, Q14257	Q14257	Q14257	Q14257	Q14257	RCN2	Reticulocalbin-2 (Calcium-binding protein ERC-55) (E6-binding protein) (E6BP)	reviewed	5	11	High	3	5	3	Human	FALSE	NA	#VALUE!	NA	NA	NA	NA	NA	NA	NA	NA	NA	NA	NA	NA	2 v 2	-0.227276	0.258057	0.694481	2 v 2	-0.143587	0.409938	0.683262	2 v 2	0.377125	0.309067	0.664888	1 v 1	0.245112	NA	NA	NA	NA	2.97894	3.20531
B0S8I6, Q14320, Q9Y247	Q14320	Q14320	Q14320	Q14320	FAM50A	Protein FAM50A (Protein HXC-26) (Protein XAP-5)	reviewed	5	13	High	3	3	3	Human	FALSE	NA	#VALUE!	NA	NA	NA	NA	NA	NA	NA	NA	NA	NA	NA	NA	2 v 2	0.409985	0.736578	0.891904	1 v 2	-0.697872	NA	NA	2 v 2	1.60844	0.451258	0.743263	1 v 1	-1.15401	NA	NA	NA	NA	1.57132	1.08015
E9PLY7, E9PRR7, Q14331	E9PRR7, Q14331	Q14331	Q14331	Q14331	FRG1	Protein FRG1 (FSHD region gene 1 protein)	reviewed	5	15	High	3	4	3	Human	FALSE	NA	#VALUE!	NA	NA	NA	NA	NA	NA	NA	NA	NA	NA	NA	NA	2 v 2	-0.700612	0.517964	0.789687	2 v 2	-0.726233	0.499406	0.72758	2 v 2	-0.16277	0.769945	0.908033	1 v 1	0.0586542	NA	NA	NA	NA	2.78653	4.16824
Q14353	Q14353	Q14353	Q14353	Q14353	GAMT	Guanidinoacetate N-methyltransferase (EC 2.1.1.2)	reviewed	5	7	High	1	1	1	Human	FALSE	NA	#VALUE!	NA	NA	NA	NA	NA	NA	NA	NA	NA	NA	NA	NA	0 v 0	NA	NA	NA	0 v 0	NA	NA	NA	0 v 0	NA	NA	NA	0 v 0	NA	NA	NA	NA	NA	NA	NA
Q14439	Q14439	Q14439	Q14439	Q14439	GPR176	G-protein coupled receptor 176 (HB-954)	reviewed	4	2	High	1	1	1	Human	FALSE	NA	#VALUE!	NA	NA	NA	NA	NA	NA	NA	NA	NA	NA	NA	NA	0 v 0	NA	NA	NA	0 v 0	NA	NA	NA	0 v 0	NA	NA	NA	0 v 0	NA	NA	NA	NA	NA	NA	NA
E9PLA9, G3V153, Q14444	G3V153, Q14444	Q14444	Q14444	Q14444	CAPRIN1	Caprin-1 (Cell cycle-associated protein 1) (Cytoplasmic activation- and proliferation-associated protein 1) (GPI-anchored membrane protein 1) (GPI-anchored protein p137) (GPI-p137) (p137GPI) (Membrane component chromosome 11 surface marker 1) (RNA granule protein 105)	reviewed	5	3	High	2	5	2	Human	FALSE	NA	#VALUE!	NA	NA	NA	NA	NA	NA	NA	NA	NA	NA	NA	NA	2 v 2	0.812313	0.570438	0.809952	2 v 2	0.620013	0.581293	0.769379	2 v 2	0.938408	0.518579	0.775497	1 v 1	0.616671	NA	NA	NA	NA	3.3505	1.32577
C9JD37, C9JLT6, Q14449	C9JD37, C9JLT6, Q14449	Q14449	C9JD37	Q14449	GRB14	Growth factor receptor-bound protein 14 (GRB14 adapter protein)	reviewed	5	2	Medium	1	1	1	Human	FALSE	NA	#VALUE!	NA	NA	NA	NA	NA	NA	NA	NA	NA	NA	NA	NA	0 v 0	NA	NA	NA	0 v 0	NA	NA	NA	0 v 0	NA	NA	NA	0 v 0	NA	NA	NA	NA	NA	NA	NA
Q14469	Q14469	Q14469	Q14469	Q14469	HES1	Transcription factor HES-1 (Class B basic helix-loop-helix protein 39) (bHLHb39) (Hairy and enhancer of split 1) (Hairy homolog) (Hairy-like protein) (hHL)	reviewed	5	4	High	1	2	1	Human	FALSE	NA	#VALUE!	NA	NA	NA	NA	NA	NA	NA	NA	NA	NA	NA	NA	2 v 2	-0.0985038	0.666131	0.853137	2 v 2	0.0191238	0.0373336	0.621422	2 v 2	0.0667081	0.720538	0.882595	2 v 2	0.14459	0.850659	0.999255	NA	NA	NA	NA
Q14517	Q14517	Q14517	Q14517	Q14517	FAT1	Protocadherin Fat 1 (Cadherin family member 7) (Cadherin-related tumor suppressor homolog) (Protein fat homolog) [Cleaved into: Protocadherin Fat 1, nuclear form]	reviewed	5	1	High	2	2	2	Human	FALSE	NA	#VALUE!	NA	NA	NA	NA	NA	NA	NA	NA	NA	NA	NA	NA	0 v 0	NA	NA	NA	0 v 0	NA	NA	NA	0 v 0	NA	NA	NA	0 v 0	NA	NA	NA	NA	NA	NA	NA
O76009, Q14525	Q14525	Q14525	Q14525	Q14525	KRT33B	Keratin, type I cuticular Ha3-II (Hair keratin, type I Ha3-II) (Keratin-33B) (K33B)	reviewed	5	39	High	14	22	1	Human	TRUE	NA	#VALUE!	NA	NA	NA	NA	NA	NA	NA	NA	NA	NA	NA	NA	0 v 0	NA	NA	NA	0 v 0	NA	NA	NA	0 v 0	NA	NA	NA	0 v 0	NA	NA	NA	NA	NA	NA	NA
Q14566	Q14566	Q14566	Q14566	Q14566	MCM6	DNA replication licensing factor MCM6 (EC 3.6.4.12) (p105MCM)	reviewed	5	5	High	3	3	3	Human	FALSE	NA	#VALUE!	NA	NA	NA	NA	NA	NA	NA	NA	NA	NA	NA	NA	2 v 2	-0.33976	0.253274	0.694481	2 v 2	-1.35994	0.541951	0.750389	2 v 2	1.06	0.400231	0.714732	1 v 1	-0.0931094	NA	NA	NA	NA	2.63631	1.99178
Q14573	Q14573	Q14573	Q14573	Q14573	ITPR3	Inositol 1,4,5-trisphosphate receptor type 3 (IP3 receptor isoform 3) (IP3R 3) (InsP3R3) (Type 3 inositol 1,4,5-trisphosphate receptor) (Type 3 InsP3 receptor)	reviewed	5	3	High	6	11	6	Human	FALSE	NA	#VALUE!	NA	NA	NA	NA	NA	NA	NA	NA	NA	NA	NA	NA	2 v 2	0.413897	0.716999	0.882819	2 v 2	0.156249	0.785427	0.878737	2 v 2	1.16674	0.406863	0.717017	1 v 1	0.194087	NA	NA	3.69292	1.65578	NA	NA
Q14574	Q14574	Q14574	Q14574	Q14574	DSC3	Desmocollin-3 (Cadherin family member 3) (Desmocollin-4) (HT-CP)	reviewed	5	2	High	1	1	1	Human	FALSE	NA	#VALUE!	NA	NA	NA	NA	NA	NA	NA	NA	NA	NA	NA	NA	2 v 2	-0.110651	0.79025	0.91775	2 v 2	-0.361176	0.4129	0.685471	2 v 2	0.659769	0.419586	0.72391	2 v 2	-0.0446802	0.58646	0.999255	NA	NA	NA	NA
B7Z5R6, Q14596	B7Z5R6, Q14596	Q14596	B7Z5R6	Q14596	NBR1	Next to BRCA1 gene 1 protein (Cell migration-inducing gene 19 protein) (Membrane component chromosome 17 surface marker 2) (Neighbor of BRCA1 gene 1 protein) (Protein 1A1-3B)	reviewed	5	1	High	1	1	1	Human	FALSE	NA	#VALUE!	NA	NA	NA	NA	NA	NA	NA	NA	NA	NA	NA	NA	0 v 0	NA	NA	NA	0 v 0	NA	NA	NA	0 v 0	NA	NA	NA	0 v 0	NA	NA	NA	NA	NA	NA	NA
Q14651	Q14651	Q14651	Q14651	Q14651	PLS1	Plastin-1 (Intestine-specific plastin) (I-plastin)	reviewed	5	8	High	4	14	1	Human	FALSE	NA	#VALUE!	NA	NA	NA	NA	NA	NA	NA	NA	NA	NA	NA	NA	2 v 2	-0.642802	0.251204	0.694481	2 v 2	-0.839376	0.347582	0.654349	2 v 2	-0.313246	0.601248	0.813668	1 v 1	0.803804	NA	NA	4.29922	3.90737	NA	NA
M0QYX3, M0QZB7, M0QZB8, M0R007, M0R205, M0R3C2, M0R3E9, Q14653	M0QZB7, M0QZB8, M0R205, Q14653	Q14653	M0R205	Q14653	IRF3	Interferon regulatory factor 3 (IRF-3)	reviewed	5	4	High	2	2	2	Human	FALSE	NA	#VALUE!	NA	NA	NA	NA	NA	NA	NA	NA	NA	NA	NA	NA	0 v 0	NA	NA	NA	0 v 0	NA	NA	NA	0 v 0	NA	NA	NA	0 v 0	NA	NA	NA	NA	NA	NA	NA
H0YD52, Q14677	Q14677	Q14677	Q14677	Q14677	CLINT1	Clathrin interactor 1 (Clathrin-interacting protein localized in the trans-Golgi region) (Clint) (Enthoprotin) (Epsin-4) (Epsin-related protein) (EpsinR)	reviewed	5	7	High	3	4	3	Human	FALSE	NA	#VALUE!	NA	NA	NA	NA	NA	NA	NA	NA	NA	NA	NA	NA	2 v 2	0.367953	0.0199369	0.551328	2 v 2	-0.0389164	0.892171	0.941878	2 v 2	0.353334	0.0483569	0.390762	2 v 2	-0.297019	0.688497	0.999255	NA	NA	NA	NA
A0A8I5KNW9, A0A8I5KP85, A0A8I5KRP2, A0A8I5KSV2, A0A8I5KT40, A0A8I5KTS9, A0A8I5KUD8, A0A8I5KUI5, A0A8I5KUM3, A0A8I5KVK4, A0A8I5KXH8, A0A8I5KZ49, A0A8I5QKT2, A0A8J9BYE6, Q14678	A0A8I5KP85, A0A8I5KRP2, A0A8I5KT40, A0A8I5KUD8, A0A8I5KUI5, A0A8I5KUM3, A0A8I5KXH8, A0A8I5KZ49, A0A8I5QKT2, A0A8J9BYE6, Q14678	Q14678	A0A8I5KP85	Q14678	KANK1	KN motif and ankyrin repeat domain-containing protein 1 (Ankyrin repeat domain-containing protein 15) (Kidney ankyrin repeat-containing protein)	reviewed	5	4	High	4	5	2	Human	FALSE	NA	#VALUE!	NA	NA	NA	NA	NA	NA	NA	NA	NA	NA	NA	NA	2 v 2	-0.2703	0.690899	0.869605	2 v 2	-0.487512	0.185012	0.624359	2 v 2	0.178624	0.0816758	0.456114	1 v 1	0.58823	NA	NA	NA	NA	3.31655	3.31331
A0A0D9SFB9, A0A0D9SFF9, A0A0D9SFL8, Q14680	Q14680	Q14680	Q14680	Q14680	MELK	Maternal embryonic leucine zipper kinase (hMELK) (EC 2.7.11.1) (Protein kinase Eg3) (pEg3 kinase) (Protein kinase PK38) (hPK38) (Tyrosine-protein kinase MELK) (EC 2.7.10.2)	reviewed	5	6	High	3	3	3	Human	FALSE	NA	#VALUE!	NA	NA	NA	NA	NA	NA	NA	NA	NA	NA	NA	NA	2 v 2	0.314259	0.279022	0.706798	2 v 2	0.241365	0.615311	0.78489	2 v 2	0.335398	0.65568	0.842649	2 v 2	-0.0719477	0.248402	0.999255	NA	NA	NA	NA
A0A0U1RQW6, A0A494C143, E7EPU2, Q14689, Q9Y2E4	A0A494C143, Q14689	Q14689	Q14689	Q14689	DIP2A	Disco-interacting protein 2 homolog A (DIP2 homolog A) (EC 6.2.1.1)	reviewed	5	7	High	10	17	8	Human	FALSE	NA	#VALUE!	NA	NA	NA	NA	NA	NA	NA	NA	NA	NA	NA	NA	0 v 0	NA	NA	NA	0 v 0	NA	NA	NA	0 v 0	NA	NA	NA	0 v 0	NA	NA	NA	NA	NA	NA	NA
A0A0A0MS66, H7C3T1, Q14693	Q14693	Q14693	Q14693	Q14693	LPIN1	Phosphatidate phosphatase LPIN1 (EC 3.1.3.4) (Lipin-1)	reviewed	5	3	High	2	2	2	Human	FALSE	NA	#VALUE!	NA	NA	NA	NA	NA	NA	NA	NA	NA	NA	NA	NA	0 v 0	NA	NA	NA	0 v 0	NA	NA	NA	0 v 0	NA	NA	NA	0 v 0	NA	NA	NA	NA	NA	NA	NA
H3BNS8, H3BQP1, Q14694	H3BNS8, H3BQP1, Q14694	Q14694	Q14694	Q14694	USP10	Ubiquitin carboxyl-terminal hydrolase 10 (EC 3.4.19.12) (Deubiquitinating enzyme 10) (Ubiquitin thioesterase 10) (Ubiquitin-specific-processing protease 10)	reviewed	5	2	High	1	1	1	Human	FALSE	NA	#VALUE!	NA	NA	NA	NA	NA	NA	NA	NA	NA	NA	NA	NA	0 v 0	NA	NA	NA	0 v 0	NA	NA	NA	0 v 0	NA	NA	NA	0 v 0	NA	NA	NA	NA	NA	NA	NA
Q14696	Q14696	Q14696	Q14696	Q14696	MESD	LRP chaperone MESD (LDLR chaperone MESD) (Mesoderm development LRP chaperone MESD) (Mesoderm development candidate 2) (Mesoderm development protein) (Renal carcinoma antigen NY-REN-61)	reviewed	5	16	High	3	3	3	Human	FALSE	NA	#VALUE!	NA	NA	NA	NA	NA	NA	NA	NA	NA	NA	NA	NA	2 v 2	0.611988	0.734673	0.891904	2 v 2	-2.42173	0.331703	0.653154	2 v 2	2.06615	0.366764	0.698554	1 v 1	-1.8365	NA	NA	NA	NA	0.889657	0.921771
D6RA47, D6RE79, D6RIZ4, Q14728	D6RA47, D6RE79, D6RIZ4, Q14728	Q14728	D6RIZ4	Q14728	MFSD10	Major facilitator superfamily domain-containing protein 10 (Tetracycline transporter-like protein)	reviewed	4	3	Medium	1	1	1	Human	FALSE	NA	#VALUE!	NA	NA	NA	NA	NA	NA	NA	NA	NA	NA	NA	NA	0 v 0	NA	NA	NA	0 v 0	NA	NA	NA	0 v 0	NA	NA	NA	0 v 0	NA	NA	NA	NA	NA	NA	NA
A0A494C1L1, C9JES9, C9JXK0, Q14739	A0A494C1L1, C9JXK0, Q14739	Q14739	Q14739	Q14739	LBR	Delta(14)-sterol reductase LBR (Delta-14-SR) (EC 1.3.1.70) (3-beta-hydroxysterol Delta (14)-reductase) (C-14 sterol reductase) (C14SR) (Integral nuclear envelope inner membrane protein) (LMN2R) (Lamin-B receptor) (Sterol C14-reductase)	reviewed	5	6	High	4	6	4	Human	FALSE	NA	#VALUE!	NA	NA	NA	NA	NA	NA	NA	NA	NA	NA	NA	NA	2 v 2	-0.217273	0.509081	0.783982	2 v 2	-0.599851	0.270882	0.641872	2 v 2	-0.100656	0.718709	0.881317	1 v 1	0.118578	NA	NA	3.61325	3.37914	NA	NA
Q14765	Q14765	Q14765	Q14765	Q14765	STAT4	Signal transducer and activator of transcription 4	reviewed	5	6	Medium	2	2	1	Human	FALSE	NA	#VALUE!	NA	NA	NA	NA	NA	NA	NA	NA	NA	NA	NA	NA	0 v 0	NA	NA	NA	0 v 0	NA	NA	NA	0 v 0	NA	NA	NA	0 v 0	NA	NA	NA	NA	NA	NA	NA
C9JD84, E7EV71, Q14766	C9JD84, E7EV71, Q14766	Q14766	C9JD84	Q14766	LTBP1	Latent-transforming growth factor beta-binding protein 1 (LTBP-1) (Transforming growth factor beta-1-binding protein 1) (TGF-beta1-BP-1)	reviewed	5	2	High	2	2	2	Human	FALSE	NA	#VALUE!	NA	NA	NA	NA	NA	NA	NA	NA	NA	NA	NA	NA	0 v 0	NA	NA	NA	0 v 0	NA	NA	NA	0 v 0	NA	NA	NA	0 v 0	NA	NA	NA	NA	NA	NA	NA
F8VWZ5, Q14774	F8VWZ5, Q14774	Q14774	Q14774	Q14774	HLX	H2.0-like homeobox protein (Homeobox protein HB24) (Homeobox protein HLX1)	reviewed	5	3	Medium	1	1	1	Human	FALSE	NA	#VALUE!	NA	NA	NA	NA	NA	NA	NA	NA	NA	NA	NA	NA	0 v 0	NA	NA	NA	0 v 0	NA	NA	NA	0 v 0	NA	NA	NA	0 v 0	NA	NA	NA	NA	NA	NA	NA
A0A8Q3SI66, A0A8Q3SID9, A0A8Q3WKY8, E7EQ01, E7EQ06, E7ETB7, E7EVN1, Q14790	A0A8Q3SI66, A0A8Q3SID9, A0A8Q3WKY8, E7EQ01, E7EQ06, E7ETB7, E7EVN1, Q14790	Q14790	E7EVN1	Q14790	CASP8	Caspase-8 (CASP-8) (EC 3.4.22.61) (Apoptotic cysteine protease) (Apoptotic protease Mch-5) (CAP4) (FADD-homologous ICE/ced-3-like protease) (FADD-like ICE) (FLICE) (ICE-like apoptotic protease 5) (MORT1-associated ced-3 homolog) (MACH) [Cleaved into: Caspase-8 subunit p18; Caspase-8 subunit p10]	reviewed	5	4	High	1	2	1	Human	FALSE	NA	#VALUE!	NA	NA	NA	NA	NA	NA	NA	NA	NA	NA	NA	NA	2 v 2	0.554701	0.519199	0.789892	2 v 2	0.185898	0.834437	0.910398	2 v 2	0.523651	0.496414	0.757359	1 v 1	-0.247928	NA	NA	NA	NA	2.47956	1.91194
J3KNC2, Q147X3	J3KNC2, Q147X3	Q147X3	J3KNC2	Q147X3	NAA30	N-alpha-acetyltransferase 30 (EC 2.3.1.256) (N-acetyltransferase 12) (N-acetyltransferase MAK3 homolog) (NatC catalytic subunit)	reviewed	5	5	Medium	1	1	1	Human	FALSE	NA	#VALUE!	NA	NA	NA	NA	NA	NA	NA	NA	NA	NA	NA	NA	0 v 0	NA	NA	NA	0 v 0	NA	NA	NA	0 v 0	NA	NA	NA	0 v 0	NA	NA	NA	NA	NA	NA	NA
A0A0C4DGG9, A0A2R8Y212, A0A2R8Y425, A0A2R8Y445, A0A2R8Y4X2, A0A2R8Y521, A0A2R8Y5J0, A0A2R8Y5M9, A0A2R8Y5Z7, A0A2R8Y685, A0A2R8Y7I0, A0A2R8Y7M9, A0A2R8Y7X1, A0A2R8Y8B3, A0A2R8Y8C1, A0A2R8YD40, A0A2R8YDJ9, A0A2R8YDW2, A0A2R8YE38, A0A2R8YER1, A0A2R8YFD8, A0A2R8YFK9, A0A2U3TZM0, A0A8V8TR54, F2Z2R5, F5GWX5, H7C0J3, H7C3H7, I3L229, K7EMY3, Q12873, Q14839, Q8TDI0	A0A0C4DGG9, A0A2R8Y212, A0A2R8Y425, A0A2R8Y521, A0A2R8Y5J0, A0A2R8YFD8, A0A2R8YFK9, A0A2U3TZM0, F5GWX5, Q14839	Q14839	A0A2U3TZM0	Q14839	CHD4	Chromodomain-helicase-DNA-binding protein 4 (CHD-4) (EC 3.6.4.12) (ATP-dependent helicase CHD4) (Mi-2 autoantigen 218 kDa protein) (Mi2-beta)	reviewed	5	4	High	7	12	7	Human	FALSE	NA	#VALUE!	NA	NA	NA	NA	NA	NA	NA	NA	NA	NA	NA	NA	2 v 2	-0.00195753	0.994478	0.998097	2 v 2	-0.0718527	0.813809	0.896001	2 v 2	0.312915	0.428055	0.730723	2 v 2	-0.167944	0.404451	0.999255	NA	NA	NA	NA
F2Z3J9, Q14914	F2Z3J9, Q14914	Q14914	Q14914	Q14914	PTGR1	Prostaglandin reductase 1 (PRG-1) (15-oxoprostaglandin 13-reductase) (EC 1.3.1.48) (Dithiolethione-inducible gene 1 protein) (D3T-inducible gene 1 protein) (DIG-1) (Leukotriene B4 12-hydroxydehydrogenase) (NAD(P)H-dependent alkenal/one oxidoreductase) (EC 1.3.1.74)	reviewed	5	3	High	1	1	1	Human	FALSE	NA	#VALUE!	NA	NA	NA	NA	NA	NA	NA	NA	NA	NA	NA	NA	0 v 0	NA	NA	NA	0 v 0	NA	NA	NA	0 v 0	NA	NA	NA	0 v 0	NA	NA	NA	NA	NA	NA	NA
C9JCC6, E9PMW2, E9PNC7, E9PQX9, Q14919	C9JCC6, Q14919	Q14919	C9JCC6	Q14919	DRAP1	Dr1-associated corepressor (Dr1-associated protein 1) (Negative cofactor 2-alpha) (NC2-alpha)	reviewed	5	16	High	2	2	2	Human	FALSE	NA	#VALUE!	NA	NA	NA	NA	NA	NA	NA	NA	NA	NA	NA	NA	2 v 2	0.678496	0.493711	0.779905	2 v 2	-0.58295	0.229269	0.624359	2 v 2	1.40975	0.471504	0.748414	1 v 1	-0.378512	NA	NA	NA	NA	2.35256	0.802463
A0A0A0MRM9, Q14978	A0A0A0MRM9, Q14978	Q14978	A0A0A0MRM9	Q14978	NOLC1	Nucleolar and coiled-body phosphoprotein 1 (140 kDa nucleolar phosphoprotein) (Nopp140) (Hepatitis C virus NS5A-transactivated protein 13) (HCV NS5A-transactivated protein 13) (Nucleolar 130 kDa protein) (Nucleolar phosphoprotein p130)	reviewed	5	4	High	4	8	4	Human	FALSE	NA	#VALUE!	NA	NA	NA	NA	NA	NA	NA	NA	NA	NA	NA	NA	0 v 0	NA	NA	NA	0 v 0	NA	NA	NA	0 v 0	NA	NA	NA	0 v 0	NA	NA	NA	NA	NA	NA	NA
F8WBH5, Q14997	F8WBH5, Q14997	Q14997	F8WBH5	Q14997	PSME4	Proteasome activator complex subunit 4 (Proteasome activator PA200)	reviewed	5	1	Medium	1	1	1	Human	FALSE	NA	#VALUE!	NA	NA	NA	NA	NA	NA	NA	NA	NA	NA	NA	NA	0 v 0	NA	NA	NA	0 v 0	NA	NA	NA	0 v 0	NA	NA	NA	0 v 0	NA	NA	NA	NA	NA	NA	NA
A0A669KAU7, A0A669KB95, A0A669KBH4, A0A8I5KQF0, A0A8I5KUS3, A0A8I5KW87, Q14999	A0A669KB95, A0A669KBH4, Q14999	Q14999	Q14999	Q14999	CUL7	Cullin-7 (CUL-7)	reviewed	5	4	High	5	7	4	Human	FALSE	NA	#VALUE!	NA	NA	NA	NA	NA	NA	NA	NA	NA	NA	NA	NA	2 v 2	-1.1231	0.186651	0.660883	2 v 2	-0.554562	0.492979	0.724384	2 v 2	-0.196996	0.832963	0.939832	1 v 1	0.106128	NA	NA	3.6109	4.57994	NA	NA
F8VSB9, Q14CX7	F8VSB9, Q14CX7	Q14CX7	F8VSB9	Q14CX7	NAA25	N-alpha-acetyltransferase 25, NatB auxiliary subunit (Mitochondrial distribution and morphology protein 20) (N-terminal acetyltransferase B complex subunit MDM20) (NatB complex subunit MDM20) (N-terminal acetyltransferase B complex subunit NAA25) (p120)	reviewed	5	1	Medium	1	1	1	Human	FALSE	NA	#VALUE!	NA	NA	NA	NA	NA	NA	NA	NA	NA	NA	NA	NA	0 v 0	NA	NA	NA	0 v 0	NA	NA	NA	0 v 0	NA	NA	NA	0 v 0	NA	NA	NA	NA	NA	NA	NA
Q14D04	Q14D04	Q14D04	Q14D04	Q14D04	VEPH1	Ventricular zone-expressed PH domain-containing protein homolog 1 (Protein melted)	reviewed	5	1	Medium	1	2	1	Human	FALSE	NA	#VALUE!	NA	NA	NA	NA	NA	NA	NA	NA	NA	NA	NA	NA	0 v 0	NA	NA	NA	0 v 0	NA	NA	NA	0 v 0	NA	NA	NA	0 v 0	NA	NA	NA	NA	NA	NA	NA
H0YAS9, Q15006	H0YAS9, Q15006	Q15006	H0YAS9	Q15006	EMC2	ER membrane protein complex subunit 2 (Tetratricopeptide repeat protein 35) (TPR repeat protein 35)	reviewed	5	4	High	1	3	1	Human	FALSE	NA	#VALUE!	NA	NA	NA	NA	NA	NA	NA	NA	NA	NA	NA	NA	0 v 0	NA	NA	NA	0 v 0	NA	NA	NA	0 v 0	NA	NA	NA	0 v 0	NA	NA	NA	NA	NA	NA	NA
Q15014, Q5JXX1, Q5JXX2, Q5JXX6	Q15014, Q5JXX1, Q5JXX2	Q15014	Q5JXX2	Q15014	MORF4L2	Mortality factor 4-like protein 2 (MORF-related gene X protein) (Protein MSL3-2) (Transcription factor-like protein MRGX)	reviewed	5	14	High	4	10	4	Human	FALSE	NA	#VALUE!	NA	NA	NA	NA	NA	NA	NA	NA	NA	NA	NA	NA	2 v 2	-0.182036	0.077697	0.61329	2 v 2	-0.242661	0.0701448	0.622267	2 v 2	0.137597	0.739863	0.892321	1 v 1	-0.4057	NA	NA	3.08722	3.39535	NA	NA
A0A494C0L2, A0A499FI31, F8W667, Q15020	A0A499FI31, Q15020	Q15020	Q15020	Q15020	SART3	Squamous cell carcinoma antigen recognized by T-cells 3 (SART-3) (Tat-interacting protein of 110 kDa) (Tip110) (p110 nuclear RNA-binding protein)	reviewed	5	2	High	3	5	3	Human	FALSE	NA	#VALUE!	NA	NA	NA	NA	NA	NA	NA	NA	NA	NA	NA	NA	0 v 0	NA	NA	NA	0 v 0	NA	NA	NA	0 v 0	NA	NA	NA	0 v 0	NA	NA	NA	NA	NA	NA	NA
K7EJ74, K7EP67, Q15029	Q15029	Q15029	Q15029	Q15029	EFTUD2	116 kDa U5 small nuclear ribonucleoprotein component (Elongation factor Tu GTP-binding domain-containing protein 2) (SNU114 homolog) (hSNU114) (U5 snRNP-specific protein, 116 kDa) (U5-116 kDa)	reviewed	5	8	High	7	14	6	Human	FALSE	NA	#VALUE!	NA	NA	NA	NA	NA	NA	NA	NA	NA	NA	NA	NA	0 v 0	NA	NA	NA	0 v 0	NA	NA	NA	0 v 0	NA	NA	NA	0 v 0	NA	NA	NA	NA	NA	NA	NA
A0A804HIA8, C9JIX1, H7BZ47, H7C1X4, H7C207, H7C2F9, Q15032	A0A804HIA8, Q15032	Q15032	Q15032	Q15032	R3HDM1	R3H domain-containing protein 1	reviewed	3	4	High	5	6	5	Human	FALSE	NA	#VALUE!	NA	NA	NA	NA	NA	NA	NA	NA	NA	NA	NA	NA	2 v 2	0.336843	0.335218	0.725757	2 v 2	-0.275689	0.605398	0.778485	2 v 2	0.212187	0.073726	0.444349	1 v 1	0.0827777	NA	NA	NA	NA	2.81305	3.65128
Q15052	Q15052	Q15052	Q15052	Q15052	ARHGEF6	Rho guanine nucleotide exchange factor 6 (Alpha-Pix) (COOL-2) (PAK-interacting exchange factor alpha) (Rac/Cdc42 guanine nucleotide exchange factor 6)	reviewed	5	4	High	3	5	1	Human	FALSE	NA	#VALUE!	NA	NA	NA	NA	NA	NA	NA	NA	NA	NA	NA	NA	0 v 0	NA	NA	NA	0 v 0	NA	NA	NA	0 v 0	NA	NA	NA	0 v 0	NA	NA	NA	NA	NA	NA	NA
E9PM91, E9PNC0, E9PRK3, Q15054	Q15054	Q15054	Q15054	Q15054	POLD3	DNA polymerase delta subunit 3 (DNA polymerase delta subunit C) (DNA polymerase delta subunit p66) (DNA polymerase delta subunit p68)	reviewed	5	9	High	4	5	4	Human	FALSE	NA	#VALUE!	NA	NA	NA	NA	NA	NA	NA	NA	NA	NA	NA	NA	2 v 1	-0.121688	NA	NA	2 v 1	-0.806497	NA	NA	2 v 1	-0.264179	NA	NA	1 v 1	0.817136	NA	NA	NA	NA	3.54547	NA
A0A7I2V385, A0A7I2V3D5, A0A7I2V3E4, A0A7I2V4E4, A0A7I2V4V9, Q15056	Q15056	Q15056	Q15056	Q15056	EIF4H	Eukaryotic translation initiation factor 4H (eIF-4H) (Williams-Beuren syndrome chromosomal region 1 protein)	reviewed	5	14	High	4	6	4	Human	FALSE	NA	#VALUE!	NA	NA	NA	NA	NA	NA	NA	NA	NA	NA	NA	NA	2 v 2	0.157087	0.89582	0.959061	2 v 2	-2.42139	0.341111	0.654261	2 v 2	1.35976	0.462248	0.745584	1 v 1	-1.07109	NA	NA	NA	NA	1.65517	1.77791
Q15058	Q15058	Q15058	Q15058	Q15058	KIF14	Kinesin-like protein KIF14	reviewed	5	3	High	5	6	5	Human	FALSE	NA	#VALUE!	NA	NA	NA	NA	NA	NA	NA	NA	NA	NA	NA	NA	0 v 0	NA	NA	NA	0 v 0	NA	NA	NA	0 v 0	NA	NA	NA	0 v 0	NA	NA	NA	NA	NA	NA	NA
Q15061	Q15061	Q15061	Q15061	Q15061	WDR43	WD repeat-containing protein 43 (U3 small nucleolar RNA-associated protein 5 homolog)	reviewed	5	1	Medium	1	3	1	Human	FALSE	NA	#VALUE!	NA	NA	NA	NA	NA	NA	NA	NA	NA	NA	NA	NA	0 v 0	NA	NA	NA	0 v 0	NA	NA	NA	0 v 0	NA	NA	NA	0 v 0	NA	NA	NA	NA	NA	NA	NA
A0A087X0L7, E7EVY0, J3KNA0, Q15070	A0A087X0L7, E7EVY0, J3KNA0, Q15070	Q15070	A0A087X0L7	Q15070	OXA1L	Mitochondrial inner membrane protein OXA1L (Hsa) (OXA1Hs) (Oxidase assembly 1-like protein) (OXA1-like protein)	reviewed	5	3	High	1	1	1	Human	FALSE	NA	#VALUE!	NA	NA	NA	NA	NA	NA	NA	NA	NA	NA	NA	NA	0 v 0	NA	NA	NA	0 v 0	NA	NA	NA	0 v 0	NA	NA	NA	0 v 0	NA	NA	NA	NA	NA	NA	NA
C9IYB4, C9JKT3, Q15118	Q15118	Q15118	Q15118	Q15118	PDK1	[Pyruvate dehydrogenase (acetyl-transferring)] kinase isozyme 1, mitochondrial (EC 2.7.11.2) (Pyruvate dehydrogenase kinase isoform 1) (PDH kinase 1)	reviewed	5	12	High	4	7	4	Human	FALSE	NA	#VALUE!	NA	NA	NA	NA	NA	NA	NA	NA	NA	NA	NA	NA	0 v 0	NA	NA	NA	0 v 0	NA	NA	NA	0 v 0	NA	NA	NA	0 v 0	NA	NA	NA	NA	NA	NA	NA
Q15124	Q15124	Q15124	Q15124	Q15124	PGM5	Phosphoglucomutase-like protein 5 (Aciculin) (Phosphoglucomutase-related protein) (PGM-RP)	reviewed	5	2	High	1	1	1	Human	FALSE	NA	#VALUE!	NA	NA	NA	NA	NA	NA	NA	NA	NA	NA	NA	NA	0 v 0	NA	NA	NA	0 v 0	NA	NA	NA	0 v 0	NA	NA	NA	0 v 0	NA	NA	NA	NA	NA	NA	NA
A0A4W8VX11, A0A5H1ZRS1, Q15154	A0A4W8VX11, A0A5H1ZRS1, Q15154	Q15154	A0A4W8VX11	Q15154	PCM1	Pericentriolar material 1 protein (PCM-1) (hPCM-1)	reviewed	5	1	Medium	1	1	1	Human	FALSE	NA	#VALUE!	NA	NA	NA	NA	NA	NA	NA	NA	NA	NA	NA	NA	0 v 0	NA	NA	NA	0 v 0	NA	NA	NA	0 v 0	NA	NA	NA	0 v 0	NA	NA	NA	NA	NA	NA	NA
Q15170	Q15170	Q15170	Q15170	Q15170	TCEAL1	Transcription elongation factor A protein-like 1 (TCEA-like protein 1) (Nuclear phosphoprotein p21/SIIR) (Transcription elongation factor S-II protein-like 1)	reviewed	5	19	High	2	3	2	Human	FALSE	NA	#VALUE!	NA	NA	NA	NA	NA	NA	NA	NA	NA	NA	NA	NA	2 v 2	0.13299	0.704347	0.87681	2 v 2	0.0215142	0.973002	0.987643	2 v 2	0.737451	0.544446	0.788622	1 v 1	0.364645	NA	NA	NA	NA	3.09072	1.48193
A0A0G2JQF6, E9PGC5, H0Y6P5, H0Y6V4, H0YDP9, Q15262, Q5TG12	E9PGC5, Q15262, Q5TG12	Q15262	Q15262	Q15262	PTPRK	Receptor-type tyrosine-protein phosphatase kappa (Protein-tyrosine phosphatase kappa) (R-PTP-kappa) (EC 3.1.3.48)	reviewed	5	6	High	6	8	6	Human	FALSE	NA	#VALUE!	NA	NA	NA	NA	NA	NA	NA	NA	NA	NA	NA	NA	2 v 2	0.113767	0.770358	0.907537	2 v 2	-0.290389	0.0630964	0.622267	2 v 2	-0.512237	0.641425	0.835985	2 v 2	0.0139396	0.988551	0.999255	NA	NA	NA	NA
Q15276	Q15276	Q15276	Q15276	Q15276	RABEP1	Rab GTPase-binding effector protein 1 (Rabaptin-4) (Rabaptin-5) (Rabaptin-5alpha) (Renal carcinoma antigen NY-REN-17)	reviewed	5	2	High	2	5	1	Human	FALSE	NA	#VALUE!	NA	NA	NA	NA	NA	NA	NA	NA	NA	NA	NA	NA	0 v 0	NA	NA	NA	0 v 0	NA	NA	NA	0 v 0	NA	NA	NA	0 v 0	NA	NA	NA	NA	NA	NA	NA
Q15283	Q15283	Q15283	Q15283	Q15283	RASA2	Ras GTPase-activating protein 2 (GTPase-activating protein 1m) (GAP1m)	reviewed	5	6	High	5	6	4	Human	FALSE	NA	#VALUE!	NA	NA	NA	NA	NA	NA	NA	NA	NA	NA	NA	NA	0 v 0	NA	NA	NA	0 v 0	NA	NA	NA	0 v 0	NA	NA	NA	0 v 0	NA	NA	NA	NA	NA	NA	NA
Q15327	Q15327	Q15327	Q15327	Q15327	ANKRD1	Ankyrin repeat domain-containing protein 1 (Cardiac ankyrin repeat protein) (Cytokine-inducible gene C-193 protein) (Cytokine-inducible nuclear protein)	reviewed	5	6	High	1	1	1	Human	FALSE	NA	#VALUE!	NA	NA	NA	NA	NA	NA	NA	NA	NA	NA	NA	NA	0 v 0	NA	NA	NA	0 v 0	NA	NA	NA	0 v 0	NA	NA	NA	0 v 0	NA	NA	NA	NA	NA	NA	NA
A0A087WW77, Q15334	A0A087WW77, Q15334	Q15334	Q15334	Q15334	LLGL1	Lethal(2) giant larvae protein homolog 1 (LLGL) (DLG4) (Hugl-1) (Human homolog to the D-lgl gene protein)	reviewed	5	8	High	5	9	5	Human	FALSE	NA	#VALUE!	NA	NA	NA	NA	NA	NA	NA	NA	NA	NA	NA	NA	2 v 2	0.634201	0.359576	0.734629	2 v 2	0.0077339	0.98436	0.991588	2 v 2	1.11016	0.450869	0.743263	1 v 1	0.101497	NA	NA	NA	NA	2.82828	1.64436
E7EQ72, F5GX39, Q15363	Q15363	Q15363	Q15363	Q15363	TMED2	Transmembrane emp24 domain-containing protein 2 (Membrane protein p24A) (p24) (p24 family protein beta-1) (p24beta1)	reviewed	5	11	High	3	4	3	Human	FALSE	NA	#VALUE!	NA	NA	NA	NA	NA	NA	NA	NA	NA	NA	NA	NA	0 v 0	NA	NA	NA	0 v 0	NA	NA	NA	0 v 0	NA	NA	NA	0 v 0	NA	NA	NA	NA	NA	NA	NA
Q15386	Q15386	Q15386	Q15386	Q15386	UBE3C	Ubiquitin-protein ligase E3C (EC 2.3.2.26) (HECT-type ubiquitin transferase E3C) (Homologous to E6AP carboxyl terminus homologous protein 2) (HectH2) (RTA-associated ubiquitin ligase) (RAUL)	reviewed	5	3	High	2	3	2	Human	FALSE	NA	#VALUE!	NA	NA	NA	NA	NA	NA	NA	NA	NA	NA	NA	NA	0 v 0	NA	NA	NA	0 v 0	NA	NA	NA	0 v 0	NA	NA	NA	0 v 0	NA	NA	NA	NA	NA	NA	NA
K7EMT0, Q15428	K7EMT0, Q15428	Q15428	K7EMT0	Q15428	SF3A2	Splicing factor 3A subunit 2 (SF3a66) (Spliceosome-associated protein 62) (SAP 62)	reviewed	5	3	High	1	1	1	Human	FALSE	NA	#VALUE!	NA	NA	NA	NA	NA	NA	NA	NA	NA	NA	NA	NA	0 v 0	NA	NA	NA	0 v 0	NA	NA	NA	0 v 0	NA	NA	NA	0 v 0	NA	NA	NA	NA	NA	NA	NA
Q15464	Q15464	Q15464	Q15464	Q15464	SHB	SH2 domain-containing adapter protein B	reviewed	5	12	High	4	6	4	Human	FALSE	NA	#VALUE!	NA	NA	NA	NA	NA	NA	NA	NA	NA	NA	NA	NA	0 v 0	NA	NA	NA	0 v 0	NA	NA	NA	0 v 0	NA	NA	NA	0 v 0	NA	NA	NA	NA	NA	NA	NA
A0A8V8TL97, A0A8V8TLA2, A0A8V8TLC0, A0A8V8TLR3, A0A8V8TMR3, A0A8V8TN04, B4E0B4, F8WDE8, H7C4L3, H7C5N0, Q15477	A0A8V8TL97, A0A8V8TLA2, H7C4L3, Q15477	Q15477	H7C4L3	Q15477	SKIC2	SKI2 subunit of superkiller complex protein (Helicase SKI2W) (Ski2) (EC 3.6.4.13) (Helicase-like protein) (HLP)	reviewed	5	9	High	9	14	8	Human	FALSE	NA	#VALUE!	NA	NA	NA	NA	NA	NA	NA	NA	NA	NA	NA	NA	2 v 2	0.139699	0.286402	0.710336	2 v 2	0.122759	0.631513	0.792969	2 v 2	0.115629	0.191578	0.562068	2 v 2	0.650984	0.191062	0.999255	NA	NA	NA	NA
G8JLG2, Q15517, Q2L6G8	G8JLG2, Q15517, Q2L6G8	Q15517	G8JLG2	Q15517	CDSN	Corneodesmosin (S protein)	reviewed	5	11	High	4	4	4	Human	FALSE	NA	#VALUE!	NA	NA	NA	NA	NA	NA	NA	NA	NA	NA	NA	NA	0 v 0	NA	NA	NA	0 v 0	NA	NA	NA	0 v 0	NA	NA	NA	0 v 0	NA	NA	NA	NA	NA	NA	NA
E7EN96, E9PGW7, Q15528, Q5T8T7, Q5T8T8	E7EN96, E9PGW7, Q15528, Q5T8T7, Q5T8T8	Q15528	E7EN96	Q15528	MED22	Mediator of RNA polymerase II transcription subunit 22 (Mediator complex subunit 22) (Surfeit locus protein 5) (Surf-5)	reviewed	5	7	High	1	1	1	Human	FALSE	NA	#VALUE!	NA	NA	NA	NA	NA	NA	NA	NA	NA	NA	NA	NA	2 v 2	-0.206339	0.826297	0.932282	2 v 2	0.281315	0.758965	0.865662	2 v 2	0.958334	0.295835	0.650705	1 v 1	0.0946369	NA	NA	NA	NA	2.82768	1.32002
F5GWN1, J3KRP6, J3KT74, J3QQM2, J3QQW2, J3QS72, Q15532, X6R3J2	F5GWN1, J3KRP6, J3KT74, J3QQM2, J3QQW2, J3QS72, Q15532, X6R3J2	Q15532	J3QQW2	Q15532	SS18	Protein SSXT (Protein SYT) (Synovial sarcoma translocated to X chromosome protein)	reviewed	5	3	High	1	1	1	Human	FALSE	NA	#VALUE!	NA	NA	NA	NA	NA	NA	NA	NA	NA	NA	NA	NA	0 v 0	NA	NA	NA	0 v 0	NA	NA	NA	0 v 0	NA	NA	NA	0 v 0	NA	NA	NA	NA	NA	NA	NA
Q15545	Q15545	Q15545	Q15545	Q15545	TAF7	Transcription initiation factor TFIID subunit 7 (RNA polymerase II TBP-associated factor subunit F) (Transcription initiation factor TFIID 55 kDa subunit) (TAF(II)55) (TAFII-55) (TAFII55)	reviewed	5	14	High	4	5	4	Human	FALSE	NA	#VALUE!	NA	NA	NA	NA	NA	NA	NA	NA	NA	NA	NA	NA	0 v 0	NA	NA	NA	0 v 0	NA	NA	NA	0 v 0	NA	NA	NA	0 v 0	NA	NA	NA	NA	NA	NA	NA
C9JB30, K7EL66, K7ENB3, K7ERD8, M0QX52, Q15555, Q9UPY8	K7ERD8, Q15555	Q15555	K7ERD8	Q15555	MAPRE2	Microtubule-associated protein RP/EB family member 2 (APC-binding protein EB2) (End-binding protein 2) (EB2)	reviewed	5	6	High	2	2	2	Human	FALSE	NA	#VALUE!	NA	NA	NA	NA	NA	NA	NA	NA	NA	NA	NA	NA	2 v 2	1.14599	0.414437	0.756713	2 v 2	0.526075	0.706689	0.831549	2 v 2	2.07529	0.458337	0.745584	1 v 1	-0.355854	NA	NA	NA	NA	2.3747	0.270694
F8VUY0, F8VVS9, F8VW34, F8VWK5, F8VX54, F8VXG3, F8VYL4, F8VZH2, F8W1J9, J3KS32, Q15583	Q15583	Q15583	Q15583	Q15583	TGIF1	Homeobox protein TGIF1 (5'-TG-3'-interacting factor 1)	reviewed	5	4	High	2	3	2	Human	FALSE	NA	#VALUE!	NA	NA	NA	NA	NA	NA	NA	NA	NA	NA	NA	NA	2 v 2	0.83439	0.512394	0.785862	2 v 2	0.631052	0.434801	0.693651	2 v 2	1.31798	0.528314	0.78132	1 v 1	-0.709921	NA	NA	NA	NA	2.01586	0.749847
Q15628	Q15628	Q15628	Q15628	Q15628	TRADD	Tumor necrosis factor receptor type 1-associated DEATH domain protein (TNFR1-associated DEATH domain protein) (TNFRSF1A-associated via death domain)	reviewed	5	17	High	3	4	3	Human	FALSE	NA	#VALUE!	NA	NA	NA	NA	NA	NA	NA	NA	NA	NA	NA	NA	2 v 2	-0.265364	0.615468	0.831912	2 v 2	-0.463081	0.608672	0.781193	2 v 2	-0.199567	0.812428	0.927879	1 v 1	-0.639302	NA	NA	2.85436	4.05478	NA	NA
G3XAN4, Q15629	G3XAN4, Q15629	Q15629	Q15629	Q15629	TRAM1	Translocating chain-associated membrane protein 1 (Protein TRAM1)	reviewed	5	7	High	2	4	2	Human	FALSE	NA	#VALUE!	NA	NA	NA	NA	NA	NA	NA	NA	NA	NA	NA	NA	0 v 0	NA	NA	NA	0 v 0	NA	NA	NA	0 v 0	NA	NA	NA	0 v 0	NA	NA	NA	NA	NA	NA	NA
F8VP94, F8VTT7, F8VYK3, F8VYK6, F8VZ57, F8VZZ7, Q15633	F8VP94, F8VTT7, F8VYK3, F8VYK6, F8VZ57, F8VZZ7, Q15633	Q15633	F8VYK3	Q15633	TARBP2	RISC-loading complex subunit TARBP2 (TAR RNA-binding protein 2) (Trans-activation-responsive RNA-binding protein)	reviewed	5	4	Medium	1	3	1	Human	FALSE	NA	#VALUE!	NA	NA	NA	NA	NA	NA	NA	NA	NA	NA	NA	NA	0 v 0	NA	NA	NA	0 v 0	NA	NA	NA	0 v 0	NA	NA	NA	0 v 0	NA	NA	NA	NA	NA	NA	NA
M0R070, M0R0F9, M0R2H7, Q15642, W4VSQ9	Q15642, W4VSQ9	Q15642	Q15642	Q15642	TRIP10	Cdc42-interacting protein 4 (Protein Felic) (Salt tolerant protein) (hSTP) (Thyroid receptor-interacting protein 10) (TR-interacting protein 10) (TRIP-10)	reviewed	5	15	High	7	10	7	Human	FALSE	NA	#VALUE!	NA	NA	NA	NA	NA	NA	NA	NA	NA	NA	NA	NA	2 v 2	0.225621	0.584441	0.816169	2 v 2	-0.158687	0.68155	0.818696	2 v 2	0.498617	0.0443601	0.388602	2 v 2	-0.00930699	0.973886	0.999255	NA	NA	NA	NA
H0YJ97, H0YJI2, Q15643	Q15643	Q15643	Q15643	Q15643	TRIP11	Thyroid receptor-interacting protein 11 (TR-interacting protein 11) (TRIP-11) (Clonal evolution-related gene on chromosome 14 protein) (Golgi-associated microtubule-binding protein 210) (GMAP-210) (Trip230)	reviewed	5	5	High	9	9	9	Human	FALSE	NA	#VALUE!	NA	NA	NA	NA	NA	NA	NA	NA	NA	NA	NA	NA	0 v 0	NA	NA	NA	0 v 0	NA	NA	NA	0 v 0	NA	NA	NA	0 v 0	NA	NA	NA	NA	NA	NA	NA
Q15695	Q15695	Q15695	Q15695	Q15695	ZRSR2P1	Putative U2 small nuclear ribonucleoprotein auxiliary factor 35 kDa subunit-related protein 1 (CCCH type zinc finger, RNA-binding motif and serine/arginine rich protein 1) (U2(RNU2) small nuclear RNA auxiliary factor 1-like 1)	reviewed	4	1	Medium	1	5	1	Human	FALSE	NA	#VALUE!	NA	NA	NA	NA	NA	NA	NA	NA	NA	NA	NA	NA	2 v 2	-0.0476697	0.906582	0.961794	2 v 2	-0.262513	0.78193	0.877878	2 v 2	0.0723129	0.889981	0.966856	2 v 2	-0.293797	0.539073	0.999255	NA	NA	NA	NA
Q15717	Q15717	Q15717	Q15717	Q15717	ELAVL1	ELAV-like protein 1 (Hu-antigen R) (HuR)	reviewed	5	7	High	2	2	2	Human	FALSE	NA	#VALUE!	NA	NA	NA	NA	NA	NA	NA	NA	NA	NA	NA	NA	0 v 0	NA	NA	NA	0 v 0	NA	NA	NA	0 v 0	NA	NA	NA	0 v 0	NA	NA	NA	NA	NA	NA	NA
Q15726	Q15726	Q15726	Q15726	Q15726	KISS1	Metastasis-suppressor KiSS-1 (Kisspeptin-1) [Cleaved into: Metastin (Kisspeptin-54); Kisspeptin-14; Kisspeptin-13; Kisspeptin-10]	reviewed	5	17	Medium	1	1	1	Human	FALSE	NA	#VALUE!	NA	NA	NA	NA	NA	NA	NA	NA	NA	NA	NA	NA	0 v 0	NA	NA	NA	0 v 0	NA	NA	NA	0 v 0	NA	NA	NA	0 v 0	NA	NA	NA	NA	NA	NA	NA
M0QX44, M0QXM4, Q15758	M0QXM4, Q15758	Q15758	M0QXM4	Q15758	SLC1A5	Neutral amino acid transporter B(0) (ATB(0)) (Baboon M7 virus receptor) (RD114/simian type D retrovirus receptor) (Sodium-dependent neutral amino acid transporter type 2) (Solute carrier family 1 member 5)	reviewed	5	10	High	4	6	4	Human	FALSE	NA	#VALUE!	NA	NA	NA	NA	NA	NA	NA	NA	NA	NA	NA	NA	0 v 0	NA	NA	NA	0 v 0	NA	NA	NA	0 v 0	NA	NA	NA	0 v 0	NA	NA	NA	NA	NA	NA	NA
Q15761	Q15761	Q15761	Q15761	Q15761	NPY5R	Neuropeptide Y receptor type 5 (NPY5-R) (NPY-Y5 receptor) (NPYY5-R) (Y5 receptor)	reviewed	5	3	Medium	1	3	1	Human	FALSE	NA	#VALUE!	NA	NA	NA	NA	NA	NA	NA	NA	NA	NA	NA	NA	0 v 0	NA	NA	NA	0 v 0	NA	NA	NA	0 v 0	NA	NA	NA	0 v 0	NA	NA	NA	NA	NA	NA	NA
F5H0Y3, F5H7L5, F5H800, Q15773	F5H0Y3, F5H7L5, F5H800, Q15773	Q15773	F5H800	Q15773	MLF2	Myeloid leukemia factor 2 (Myelodysplasia-myeloid leukemia factor 2)	reviewed	3	7	High	1	1	1	Human	FALSE	NA	#VALUE!	NA	NA	NA	NA	NA	NA	NA	NA	NA	NA	NA	NA	0 v 0	NA	NA	NA	0 v 0	NA	NA	NA	0 v 0	NA	NA	NA	0 v 0	NA	NA	NA	NA	NA	NA	NA
H0YAK7, Q15797, Q99717	Q15797, Q99717	Q15797	Q99717	Q15797	SMAD1	Mothers against decapentaplegic homolog 1 (MAD homolog 1) (Mothers against DPP homolog 1) (JV4-1) (Mad-related protein 1) (SMAD family member 1) (SMAD 1) (Smad1) (hSMAD1) (Transforming growth factor-beta-signaling protein 1) (BSP-1)	reviewed	5	5	High	2	3	2	Human	FALSE	NA	#VALUE!	NA	NA	NA	NA	NA	NA	NA	NA	NA	NA	NA	NA	0 v 0	NA	NA	NA	0 v 0	NA	NA	NA	0 v 0	NA	NA	NA	0 v 0	NA	NA	NA	NA	NA	NA	NA
A0A2R8Y4E7, A0A2R8Y4V6, A0A2R8Y5Q8, A0A2R8Y6L2, A0A2R8Y6Q1, A0A2R8Y7E7, A0A2R8Y809, A0A2R8Y897, A0A2R8YER9, A0A2R8YFL4, A0A2R8YHI9, A0A2U3TZJ6, Q15813	A0A2R8Y5Q8, A0A2R8Y6Q1, A0A2R8Y7E7, Q15813	Q15813	A0A2R8Y5Q8	Q15813	TBCE	Tubulin-specific chaperone E (Tubulin-folding cofactor E)	reviewed	5	6	High	3	3	3	Human	FALSE	NA	#VALUE!	NA	NA	NA	NA	NA	NA	NA	NA	NA	NA	NA	NA	0 v 0	NA	NA	NA	0 v 0	NA	NA	NA	0 v 0	NA	NA	NA	0 v 0	NA	NA	NA	NA	NA	NA	NA
M0QXT0, Q15853	M0QXT0, Q15853	Q15853	M0QXT0	Q15853	USF2	Upstream stimulatory factor 2 (Class B basic helix-loop-helix protein 12) (bHLHb12) (FOS-interacting protein) (FIP) (Major late transcription factor 2) (Upstream transcription factor 2)	reviewed	5	5	High	1	1	1	Human	FALSE	NA	#VALUE!	NA	NA	NA	NA	NA	NA	NA	NA	NA	NA	NA	NA	0 v 0	NA	NA	NA	0 v 0	NA	NA	NA	0 v 0	NA	NA	NA	0 v 0	NA	NA	NA	NA	NA	NA	NA
F5H4V9, Q16342	F5H4V9, Q16342	Q16342	Q16342	Q16342	PDCD2	Programmed cell death protein 2 (Zinc finger MYND domain-containing protein 7) (Zinc finger protein Rp-8)	reviewed	5	5	High	1	1	1	Human	FALSE	NA	#VALUE!	NA	NA	NA	NA	NA	NA	NA	NA	NA	NA	NA	NA	0 v 0	NA	NA	NA	0 v 0	NA	NA	NA	0 v 0	NA	NA	NA	0 v 0	NA	NA	NA	NA	NA	NA	NA
K7EKY9, K7EL10, K7EM57, K7EN76, Q16512	Q16512	Q16512	Q16512	Q16512	PKN1	Serine/threonine-protein kinase N1 (EC 2.7.11.13) (Protease-activated kinase 1) (PAK-1) (Protein kinase C-like 1) (Protein kinase C-like PKN) (Protein kinase PKN-alpha) (Protein-kinase C-related kinase 1) (Serine-threonine protein kinase N)	reviewed	5	12	High	9	12	8	Human	FALSE	NA	#VALUE!	NA	NA	NA	NA	NA	NA	NA	NA	NA	NA	NA	NA	2 v 2	-0.321089	0.734333	0.891904	2 v 2	-1.13976	0.403916	0.679828	2 v 2	0.264447	0.146628	0.526135	1 v 1	0.034661	NA	NA	NA	NA	2.76221	3.62966
B4E0K5, B5TY33, E7EX54, H7C4E2, Q16539	B4E0K5, Q16539	Q16539	B4E0K5	Q16539	MAPK14	Mitogen-activated protein kinase 14 (MAP kinase 14) (MAPK 14) (EC 2.7.11.24) (Cytokine suppressive anti-inflammatory drug-binding protein) (CSAID-binding protein) (CSBP) (MAP kinase MXI2) (MAX-interacting protein 2) (Mitogen-activated protein kinase p38 alpha) (MAP kinase p38 alpha) (Stress-activated protein kinase 2a) (SAPK2a)	reviewed	5	14	High	4	4	3	Human	FALSE	NA	#VALUE!	NA	NA	NA	NA	NA	NA	NA	NA	NA	NA	NA	NA	2 v 2	0.349401	0.5967	0.82189	2 v 2	-0.107623	0.561192	0.75885	2 v 2	0.59897	0.0923589	0.470542	1 v 1	-0.108199	NA	NA	3.38702	2.45415	NA	NA
A0A0B4J1Z1, C9JAB2, Q16629	A0A0B4J1Z1, C9JAB2, Q16629	Q16629	Q16629	Q16629	SRSF7	Serine/arginine-rich splicing factor 7 (Splicing factor 9G8) (Splicing factor, arginine/serine-rich 7)	reviewed	5	11	High	2	7	1	Human	FALSE	NA	#VALUE!	NA	NA	NA	NA	NA	NA	NA	NA	NA	NA	NA	NA	0 v 0	NA	NA	NA	0 v 0	NA	NA	NA	0 v 0	NA	NA	NA	0 v 0	NA	NA	NA	NA	NA	NA	NA
C9J8E1, C9JPW3, H7C0G6, Q16644	Q16644	Q16644	Q16644	Q16644	MAPKAPK3	MAP kinase-activated protein kinase 3 (MAPK-activated protein kinase 3) (MAPKAP kinase 3) (MAPKAP-K3) (MAPKAPK-3) (MK-3) (EC 2.7.11.1) (Chromosome 3p kinase) (3pK)	reviewed	5	18	High	7	14	4	Human	FALSE	NA	#VALUE!	NA	NA	NA	NA	NA	NA	NA	NA	NA	NA	NA	NA	2 v 2	-0.0527266	0.908047	0.963001	2 v 2	-0.400771	0.332753	0.653272	2 v 2	-0.187938	0.770573	0.908033	1 v 1	-0.602535	NA	NA	2.89422	2.91951	NA	NA
Q16706	Q16706	Q16706	Q16706	Q16706	MAN2A1	Alpha-mannosidase 2 (EC 3.2.1.114) (Golgi alpha-mannosidase II) (AMan II) (Man II) (Mannosidase alpha class 2A member 1) (Mannosyl-oligosaccharide 1,3-1,6-alpha-mannosidase)	reviewed	5	2	High	2	2	2	Human	FALSE	NA	#VALUE!	NA	NA	NA	NA	NA	NA	NA	NA	NA	NA	NA	NA	0 v 0	NA	NA	NA	0 v 0	NA	NA	NA	0 v 0	NA	NA	NA	0 v 0	NA	NA	NA	NA	NA	NA	NA
A0A024R772, A0A087WXR5, A0A087X1G1, A0A7I2V2W4, A0A7I2V3L8, C9IZN5, F8WAS3, H7BYD0, Q16718	A0A087X1G1, A0A7I2V3L8, H7BYD0, Q16718	Q16718	Q16718	Q16718	NDUFA5	NADH dehydrogenase [ubiquinone] 1 alpha subcomplex subunit 5 (Complex I subunit B13) (Complex I-13kD-B) (CI-13kD-B) (NADH-ubiquinone oxidoreductase 13 kDa-B subunit)	reviewed	5	27	High	3	4	3	Human	FALSE	NA	#VALUE!	NA	NA	NA	NA	NA	NA	NA	NA	NA	NA	NA	NA	0 v 0	NA	NA	NA	0 v 0	NA	NA	NA	0 v 0	NA	NA	NA	0 v 0	NA	NA	NA	NA	NA	NA	NA
Q16760	Q16760	Q16760	Q16760	Q16760	DGKD	Diacylglycerol kinase delta (DAG kinase delta) (EC 2.7.1.107) (130 kDa diacylglycerol kinase) (Diglyceride kinase delta) (DGK-delta)	reviewed	5	3	High	3	3	2	Human	FALSE	NA	#VALUE!	NA	NA	NA	NA	NA	NA	NA	NA	NA	NA	NA	NA	0 v 0	NA	NA	NA	0 v 0	NA	NA	NA	0 v 0	NA	NA	NA	0 v 0	NA	NA	NA	NA	NA	NA	NA
K7EM75, K7EPJ1, Q16763	Q16763	Q16763	Q16763	Q16763	UBE2S	Ubiquitin-conjugating enzyme E2 S (EC 2.3.2.23) (E2 ubiquitin-conjugating enzyme S) (E2-EPF) (Ubiquitin carrier protein S) (Ubiquitin-conjugating enzyme E2-24 kDa) (Ubiquitin-conjugating enzyme E2-EPF5) (Ubiquitin-protein ligase S)	reviewed	5	31	High	4	10	4	Human	FALSE	NA	#VALUE!	NA	NA	NA	NA	NA	NA	NA	NA	NA	NA	NA	NA	2 v 2	-0.225502	0.725639	0.886415	2 v 2	-0.826846	0.230378	0.624359	2 v 2	0.696307	0.538151	0.787384	1 v 1	-0.268611	NA	NA	NA	NA	2.45733	2.83373
A0A3B3ISG8, Q16795	A0A3B3ISG8, Q16795	Q16795	A0A3B3ISG8	Q16795	NDUFA9	NADH dehydrogenase [ubiquinone] 1 alpha subcomplex subunit 9, mitochondrial (Complex I-39kD) (CI-39kD) (NADH-ubiquinone oxidoreductase 39 kDa subunit)	reviewed	5	12	High	4	9	4	Human	FALSE	NA	#VALUE!	NA	NA	NA	NA	NA	NA	NA	NA	NA	NA	NA	NA	2 v 2	0.579561	0.471434	0.771581	2 v 2	0.586379	0.442138	0.700084	2 v 2	1.30061	0.399191	0.714732	1 v 1	0.638492	NA	NA	NA	NA	3.36886	1.74017
A0A1W2PPH1, A0A1W2PQ37, A0A1W2PQF8, A0A1W2PQH3, A0A1W2PQT3, A0A1W2PQY8, E9PMB9, P23368, Q16798, Q6TCH8	E9PMB9, Q16798	Q16798	E9PMB9	Q16798	ME3	NADP-dependent malic enzyme, mitochondrial (NADP-ME) (EC 1.1.1.40) (Malic enzyme 3)	reviewed	5	3	High	2	2	2	Human	FALSE	NA	#VALUE!	NA	NA	NA	NA	NA	NA	NA	NA	NA	NA	NA	NA	0 v 0	NA	NA	NA	0 v 0	NA	NA	NA	0 v 0	NA	NA	NA	0 v 0	NA	NA	NA	NA	NA	NA	NA
Q16825	Q16825	Q16825	Q16825	Q16825	PTPN21	Tyrosine-protein phosphatase non-receptor type 21 (EC 3.1.3.48) (Protein-tyrosine phosphatase D1)	reviewed	5	4	High	4	4	3	Human	FALSE	NA	#VALUE!	NA	NA	NA	NA	NA	NA	NA	NA	NA	NA	NA	NA	2 v 2	0.116533	0.349243	0.730754	2 v 2	-0.200986	0.345748	0.654349	2 v 2	0.398387	0.343346	0.684135	1 v 1	-0.8971	NA	NA	NA	NA	1.83045	2.61481
A0A8I5KRT9, A0A8I5KWQ7, H7C0D0, Q16850	A0A8I5KRT9, A0A8I5KWQ7, Q16850	Q16850	Q16850	Q16850	CYP51A1	Lanosterol 14-alpha demethylase (LDM) (EC 1.14.14.154) (CYPLI) (Cytochrome P450 51A1) (Cytochrome P450-14DM) (Cytochrome P45014DM) (Cytochrome P450LI) (Sterol 14-alpha demethylase)	reviewed	5	3	High	2	2	2	Human	FALSE	NA	#VALUE!	NA	NA	NA	NA	NA	NA	NA	NA	NA	NA	NA	NA	2 v 2	-0.0605438	0.868721	0.948282	2 v 2	-0.483519	0.10663	0.622267	2 v 2	0.267242	0.0873903	0.460468	2 v 2	-0.0765601	0.878458	0.999255	NA	NA	NA	NA
A0A087WYS1, A0A7I2V2Q3, A0A7I2V4T0, A0A7I2V676, A0A7I2YQ74, C9JNZ1, C9JQU9, C9JTZ5, C9JUW1, C9JVG3, C9JWG0, E7EUC7, Q16851	A0A087WYS1, A0A7I2V2Q3, A0A7I2V4T0, A0A7I2V676, A0A7I2YQ74, C9JNZ1, C9JQU9, C9JTZ5, C9JUW1, C9JVG3, C9JWG0, E7EUC7, Q16851	Q16851	E7EUC7	Q16851	UGP2	UTP--glucose-1-phosphate uridylyltransferase (EC 2.7.7.9) (UDP-glucose pyrophosphorylase) (UDPGP) (UGPase)	reviewed	5	3	High	1	2	1	Human	FALSE	NA	#VALUE!	NA	NA	NA	NA	NA	NA	NA	NA	NA	NA	NA	NA	0 v 0	NA	NA	NA	0 v 0	NA	NA	NA	0 v 0	NA	NA	NA	0 v 0	NA	NA	NA	NA	NA	NA	NA
Q16864	Q16864	Q16864	Q16864	Q16864	ATP6V1F	V-type proton ATPase subunit F (V-ATPase subunit F) (V-ATPase 14 kDa subunit) (Vacuolar proton pump subunit F)	reviewed	5	10	High	1	3	1	Human	FALSE	NA	#VALUE!	NA	NA	NA	NA	NA	NA	NA	NA	NA	NA	NA	NA	0 v 0	NA	NA	NA	0 v 0	NA	NA	NA	0 v 0	NA	NA	NA	0 v 0	NA	NA	NA	NA	NA	NA	NA
C9JJ23, C9JX77, C9K0D8, Q16877, Q66S35	Q16877, Q66S35	Q16877	Q16877	Q16877	PFKFB4	6-phosphofructo-2-kinase/fructose-2,6-bisphosphatase 4 (6PF-2-K/Fru-2,6-P2ase 4) (PFK/FBPase 4) (6PF-2-K/Fru-2,6-P2ase testis-type isozyme) [Includes: 6-phosphofructo-2-kinase (EC 2.7.1.105); Fructose-2,6-bisphosphatase (EC 3.1.3.46)]	reviewed	5	5	High	2	4	1	Human	FALSE	NA	#VALUE!	NA	NA	NA	NA	NA	NA	NA	NA	NA	NA	NA	NA	0 v 0	NA	NA	NA	0 v 0	NA	NA	NA	0 v 0	NA	NA	NA	0 v 0	NA	NA	NA	NA	NA	NA	NA
B9A067, C9J406, H7C463, Q16891	B9A067, C9J406, H7C463, Q16891	Q16891	H7C463	Q16891	IMMT	MICOS complex subunit MIC60 (Cell proliferation-inducing gene 4/52 protein) (Mitochondrial inner membrane protein) (Mitofilin) (p87/89)	reviewed	5	2	High	1	1	1	Human	FALSE	NA	#VALUE!	NA	NA	NA	NA	NA	NA	NA	NA	NA	NA	NA	NA	2 v 2	-0.789725	0.374006	0.739419	2 v 2	-1.4988	0.15808	0.624359	2 v 2	-0.583553	0.199751	0.571276	1 v 1	1.02915	NA	NA	4.53096	5.30896	NA	NA
E7ERK8, K7EK86, Q17R89	E7ERK8, Q17R89	Q17R89	E7ERK8	Q17R89	ARHGAP44	Rho GTPase-activating protein 44 (NPC-A-10) (Rho-type GTPase-activating protein RICH2) (RhoGAP interacting with CIP4 homologs protein 2) (RICH-2)	reviewed	5	2	High	2	2	1	Human	FALSE	NA	#VALUE!	NA	NA	NA	NA	NA	NA	NA	NA	NA	NA	NA	NA	0 v 0	NA	NA	NA	0 v 0	NA	NA	NA	0 v 0	NA	NA	NA	0 v 0	NA	NA	NA	NA	NA	NA	NA
Q17RN3	Q17RN3	Q17RN3	Q17RN3	Q17RN3	FAM98C	Protein FAM98C	reviewed	4	5	High	1	2	1	Human	FALSE	NA	#VALUE!	NA	NA	NA	NA	NA	NA	NA	NA	NA	NA	NA	NA	0 v 0	NA	NA	NA	0 v 0	NA	NA	NA	0 v 0	NA	NA	NA	0 v 0	NA	NA	NA	NA	NA	NA	NA
A0A590UJI5, A0A5K1VW61, A0A5K1VW71, A0A5K1VW79, A0A5K1VW93, B7ZLQ8, E5RFP2, E5RJM0, Q17RY0, Q7Z5Q1, Q8NE35	A0A590UJI5, B7ZLQ8, E5RFP2, Q17RY0	Q17RY0	A0A590UJI5	Q17RY0	CPEB4	Cytoplasmic polyadenylation element-binding protein 4 (CPE-BP4) (CPE-binding protein 4) (hCPEB-4)	reviewed	5	3	High	2	2	2	Human	FALSE	NA	#VALUE!	NA	NA	NA	NA	NA	NA	NA	NA	NA	NA	NA	NA	0 v 0	NA	NA	NA	0 v 0	NA	NA	NA	0 v 0	NA	NA	NA	0 v 0	NA	NA	NA	NA	NA	NA	NA
H3BQZ7, Q1KMD3	H3BQZ7, Q1KMD3	Q1KMD3	H3BQZ7	Q1KMD3	HNRNPUL2	Heterogeneous nuclear ribonucleoprotein U-like protein 2 (Scaffold-attachment factor A2) (SAF-A2)	reviewed	3	2	High	1	1	1	Human	FALSE	NA	#VALUE!	NA	NA	NA	NA	NA	NA	NA	NA	NA	NA	NA	NA	0 v 0	NA	NA	NA	0 v 0	NA	NA	NA	0 v 0	NA	NA	NA	0 v 0	NA	NA	NA	NA	NA	NA	NA
A0A3B3IRW6, H0YCQ7, Q2KHR3	A0A3B3IRW6, Q2KHR3	Q2KHR3	Q2KHR3	Q2KHR3	QSER1	Glutamine and serine-rich protein 1	reviewed	3	2	High	3	4	3	Human	FALSE	NA	#VALUE!	NA	NA	NA	NA	NA	NA	NA	NA	NA	NA	NA	NA	2 v 2	0.222674	0.398662	0.752347	2 v 2	0.43177	0.0452273	0.621422	2 v 2	0.270176	0.480315	0.7535	2 v 2	-0.717014	0.225308	0.999255	NA	NA	NA	NA
A0A087X256, F8VYH7, F8W1W1, Q2M389	A0A087X256, Q2M389	Q2M389	Q2M389	Q2M389	WASHC4	WASH complex subunit 4 (Strumpellin and WASH-interacting protein) (SWIP) (WASH complex subunit SWIP)	reviewed	5	5	High	7	9	7	Human	FALSE	NA	#VALUE!	NA	NA	NA	NA	NA	NA	NA	NA	NA	NA	NA	NA	0 v 0	NA	NA	NA	0 v 0	NA	NA	NA	0 v 0	NA	NA	NA	0 v 0	NA	NA	NA	NA	NA	NA	NA
A6NN40, Q2M3G4	A6NN40, Q2M3G4	Q2M3G4	A6NN40	Q2M3G4	SHROOM1	Protein Shroom1 (Apical protein 2)	reviewed	4	1	Medium	1	1	1	Human	FALSE	NA	#VALUE!	NA	NA	NA	NA	NA	NA	NA	NA	NA	NA	NA	NA	0 v 0	NA	NA	NA	0 v 0	NA	NA	NA	0 v 0	NA	NA	NA	0 v 0	NA	NA	NA	NA	NA	NA	NA
H7C1F9, Q2PPJ7	H7C1F9, Q2PPJ7	Q2PPJ7	Q2PPJ7	Q2PPJ7	RALGAPA2	Ral GTPase-activating protein subunit alpha-2 (250 kDa substrate of Akt) (AS250) (p220)	reviewed	5	2	High	3	5	2	Human	FALSE	NA	#VALUE!	NA	NA	NA	NA	NA	NA	NA	NA	NA	NA	NA	NA	0 v 0	NA	NA	NA	0 v 0	NA	NA	NA	0 v 0	NA	NA	NA	0 v 0	NA	NA	NA	NA	NA	NA	NA
Q2T9J0	Q2T9J0	Q2T9J0	Q2T9J0	Q2T9J0	TYSND1	Peroxisomal leader peptide-processing protease (EC 3.4.21.-) (Trypsin domain-containing protein 1) [Cleaved into: Peroxisomal leader peptide-processing protease, 15 kDa form; Peroxisomal leader peptide-processing protease, 45 kDa form]	reviewed	5	6	High	2	2	2	Human	FALSE	NA	#VALUE!	NA	NA	NA	NA	NA	NA	NA	NA	NA	NA	NA	NA	2 v 2	0.162209	0.808321	0.926644	2 v 2	0.0237077	0.973878	0.987665	2 v 2	0.365525	0.457842	0.745584	1 v 1	0.0397097	NA	NA	3.538	2.29931	NA	NA
C9JAL2, C9JIA8, Q2TAL8	Q2TAL8	Q2TAL8	Q2TAL8	Q2TAL8	QRICH1	Transcriptional regulator QRICH1 (Glutamine-rich protein 1)	reviewed	5	5	High	5	7	5	Human	FALSE	NA	#VALUE!	NA	NA	NA	NA	NA	NA	NA	NA	NA	NA	NA	NA	0 v 0	NA	NA	NA	0 v 0	NA	NA	NA	0 v 0	NA	NA	NA	0 v 0	NA	NA	NA	NA	NA	NA	NA
Q2TAY7	Q2TAY7	Q2TAY7	Q2TAY7	Q2TAY7	SMU1	WD40 repeat-containing protein SMU1 (Smu-1 suppressor of mec-8 and unc-52 protein homolog) [Cleaved into: WD40 repeat-containing protein SMU1, N-terminally processed]	reviewed	5	10	High	5	9	5	Human	FALSE	NA	#VALUE!	NA	NA	NA	NA	NA	NA	NA	NA	NA	NA	NA	NA	2 v 2	-0.399401	0.491717	0.778287	2 v 2	-0.383073	0.272016	0.641872	2 v 2	-0.235893	0.0646121	0.431915	1 v 1	0.689071	NA	NA	NA	NA	3.41701	3.96189
H0YE03, H7C3G7, Q2TBE0	H0YE03, H7C3G7, Q2TBE0	Q2TBE0	Q2TBE0	Q2TBE0	CWF19L2	CWF19-like protein 2	reviewed	5	1	Medium	1	2	1	Human	FALSE	NA	#VALUE!	NA	NA	NA	NA	NA	NA	NA	NA	NA	NA	NA	NA	0 v 0	NA	NA	NA	0 v 0	NA	NA	NA	0 v 0	NA	NA	NA	0 v 0	NA	NA	NA	NA	NA	NA	NA
Q2VIQ3	Q2VIQ3	Q2VIQ3	Q2VIQ3	Q2VIQ3	KIF4B	Chromosome-associated kinesin KIF4B (Chromokinesin-B)	reviewed	5	8	High	12	19	1	Human	FALSE	NA	#VALUE!	NA	NA	NA	NA	NA	NA	NA	NA	NA	NA	NA	NA	0 v 0	NA	NA	NA	0 v 0	NA	NA	NA	0 v 0	NA	NA	NA	0 v 0	NA	NA	NA	NA	NA	NA	NA
H3BSW6, Q2VPK5	H3BSW6, Q2VPK5	Q2VPK5	H3BSW6	Q2VPK5	CTU2	Cytoplasmic tRNA 2-thiolation protein 2 (Cytosolic thiouridylase subunit 2)	reviewed	5	4	High	2	2	2	Human	FALSE	NA	#VALUE!	NA	NA	NA	NA	NA	NA	NA	NA	NA	NA	NA	NA	2 v 2	0.448671	0.110563	0.625634	2 v 2	0.0681388	0.560176	0.75885	2 v 2	0.274132	0.446599	0.741253	1 v 1	0.105845	NA	NA	NA	NA	2.83159	2.39741
B7WPE2, C9J6V3, E9PJV5, E9PSB4, G3V195, G3V1D0, H0Y3M3, H7C355, Q32P44	B7WPE2, Q32P44	Q32P44	Q32P44	Q32P44	EML3	Echinoderm microtubule-associated protein-like 3 (EMAP-3)	reviewed	5	8	High	5	9	5	Human	FALSE	NA	#VALUE!	NA	NA	NA	NA	NA	NA	NA	NA	NA	NA	NA	NA	2 v 2	-0.00437332	0.990307	0.998097	2 v 2	0.13132	0.641702	0.796231	2 v 2	0.116137	0.673842	0.851107	2 v 2	0.438662	0.650255	0.999255	NA	NA	NA	NA
Q3B726	Q3B726	Q3B726	Q3B726	Q3B726	POLR1F	DNA-directed RNA polymerase I subunit RPA43 (DNA-directed RNA polymerase I subunit F) (Twist neighbor protein)	reviewed	4	3	Medium	1	2	1	Human	FALSE	NA	#VALUE!	NA	NA	NA	NA	NA	NA	NA	NA	NA	NA	NA	NA	0 v 0	NA	NA	NA	0 v 0	NA	NA	NA	0 v 0	NA	NA	NA	0 v 0	NA	NA	NA	NA	NA	NA	NA
A0A087X226, Q3KQV9	A0A087X226, Q3KQV9	Q3KQV9	A0A087X226	Q3KQV9	UAP1L1	UDP-N-acetylhexosamine pyrophosphorylase-like protein 1 (EC 2.7.7.-)	reviewed	3	2	Medium	1	1	1	Human	FALSE	NA	#VALUE!	NA	NA	NA	NA	NA	NA	NA	NA	NA	NA	NA	NA	0 v 0	NA	NA	NA	0 v 0	NA	NA	NA	0 v 0	NA	NA	NA	0 v 0	NA	NA	NA	NA	NA	NA	NA
H0YCY6, I3L252, Q3LXA3	H0YCY6, I3L252, Q3LXA3	Q3LXA3	Q3LXA3	Q3LXA3	TKFC	Triokinase/FMN cyclase (Bifunctional ATP-dependent dihydroxyacetone kinase/FAD-AMP lyase (cyclizing)) [Includes: ATP-dependent dihydroxyacetone kinase (DHA kinase) (EC 2.7.1.28) (EC 2.7.1.29) (Glycerone kinase) (Triokinase) (Triose kinase); FAD-AMP lyase (cyclizing) (EC 4.6.1.15) (FAD-AMP lyase (cyclic FMN forming)) (FMN cyclase)]	reviewed	5	4	High	1	1	1	Human	FALSE	NA	#VALUE!	NA	NA	NA	NA	NA	NA	NA	NA	NA	NA	NA	NA	0 v 0	NA	NA	NA	0 v 0	NA	NA	NA	0 v 0	NA	NA	NA	0 v 0	NA	NA	NA	NA	NA	NA	NA
H3BQI7, H3BT52, Q3SXM5	Q3SXM5	Q3SXM5	Q3SXM5	Q3SXM5	HSDL1	Inactive hydroxysteroid dehydrogenase-like protein 1 (Short chain dehydrogenase/reductase family 12C member 3)	reviewed	5	8	High	3	6	3	Human	FALSE	NA	#VALUE!	NA	NA	NA	NA	NA	NA	NA	NA	NA	NA	NA	NA	0 v 0	NA	NA	NA	0 v 0	NA	NA	NA	0 v 0	NA	NA	NA	0 v 0	NA	NA	NA	NA	NA	NA	NA
Q3ZCV2	Q3ZCV2	Q3ZCV2	Q3ZCV2	Q3ZCV2	LEXM	Lymphocyte expansion molecule	reviewed	2	3	Medium	1	1	1	Human	FALSE	NA	#VALUE!	NA	NA	NA	NA	NA	NA	NA	NA	NA	NA	NA	NA	0 v 0	NA	NA	NA	0 v 0	NA	NA	NA	0 v 0	NA	NA	NA	0 v 0	NA	NA	NA	NA	NA	NA	NA
A0A0C4DGP9, Q3ZCX4	A0A0C4DGP9, Q3ZCX4	Q3ZCX4	A0A0C4DGP9	Q3ZCX4	ZNF568	Zinc finger protein 568	reviewed	4	3	Medium	1	4	1	Human	FALSE	NA	#VALUE!	NA	NA	NA	NA	NA	NA	NA	NA	NA	NA	NA	NA	0 v 0	NA	NA	NA	0 v 0	NA	NA	NA	0 v 0	NA	NA	NA	0 v 0	NA	NA	NA	NA	NA	NA	NA
H7C5R8, Q460N5	H7C5R8, Q460N5	Q460N5	Q460N5	Q460N5	PARP14	Protein mono-ADP-ribosyltransferase PARP14 (EC 2.4.2.-) (ADP-ribosyltransferase diphtheria toxin-like 8) (ARTD8) (B aggressive lymphoma protein 2) (Poly [ADP-ribose] polymerase 14) (PARP-14)	reviewed	5	2	High	3	3	3	Human	FALSE	NA	#VALUE!	NA	NA	NA	NA	NA	NA	NA	NA	NA	NA	NA	NA	0 v 0	NA	NA	NA	0 v 0	NA	NA	NA	0 v 0	NA	NA	NA	0 v 0	NA	NA	NA	NA	NA	NA	NA
H7BZ54, Q49AM3	H7BZ54, Q49AM3	Q49AM3	H7BZ54	Q49AM3	TTC31	Tetratricopeptide repeat protein 31 (TPR repeat protein 31)	reviewed	2	3	High	1	1	1	Human	FALSE	NA	#VALUE!	NA	NA	NA	NA	NA	NA	NA	NA	NA	NA	NA	NA	0 v 0	NA	NA	NA	0 v 0	NA	NA	NA	0 v 0	NA	NA	NA	0 v 0	NA	NA	NA	NA	NA	NA	NA
Q49AR2	Q49AR2	Q49AR2	Q49AR2	Q49AR2	C5orf22	UPF0489 protein C5orf22	reviewed	3	4	Medium	1	1	1	Human	FALSE	NA	#VALUE!	NA	NA	NA	NA	NA	NA	NA	NA	NA	NA	NA	NA	0 v 0	NA	NA	NA	0 v 0	NA	NA	NA	0 v 0	NA	NA	NA	0 v 0	NA	NA	NA	NA	NA	NA	NA
Q4G0N7	Q4G0N7	Q4G0N7	Q4G0N7	Q4G0N7	FAM229B	Protein FAM229B	reviewed	2	10	Medium	1	1	1	Human	FALSE	NA	#VALUE!	NA	NA	NA	NA	NA	NA	NA	NA	NA	NA	NA	NA	0 v 0	NA	NA	NA	0 v 0	NA	NA	NA	0 v 0	NA	NA	NA	0 v 0	NA	NA	NA	NA	NA	NA	NA
C9JYJ6, H7C4M0, Q4L180	C9JYJ6, H7C4M0, Q4L180	Q4L180	C9JYJ6	Q4L180	FILIP1L	Filamin A-interacting protein 1-like (130 kDa GPBP-interacting protein) (90 kDa GPBP-interacting protein) (Protein down-regulated in ovarian cancer 1) (DOC-1)	reviewed	5	1	High	2	4	2	Human	FALSE	NA	#VALUE!	NA	NA	NA	NA	NA	NA	NA	NA	NA	NA	NA	NA	0 v 0	NA	NA	NA	0 v 0	NA	NA	NA	0 v 0	NA	NA	NA	0 v 0	NA	NA	NA	NA	NA	NA	NA
A0A087WT45, A0A087WXA6, Q4V328	A0A087WT45, A0A087WXA6, Q4V328	Q4V328	A0A087WT45	Q4V328	GRIPAP1	GRIP1-associated protein 1 (GRASP-1) [Cleaved into: GRASP-1 C-terminal chain (30kDa C-terminus form)]	reviewed	5	3	High	2	3	2	Human	FALSE	NA	#VALUE!	NA	NA	NA	NA	NA	NA	NA	NA	NA	NA	NA	NA	0 v 0	NA	NA	NA	0 v 0	NA	NA	NA	0 v 0	NA	NA	NA	0 v 0	NA	NA	NA	NA	NA	NA	NA
A0A6Q8JFT6, Q4VXU2	A0A6Q8JFT6, Q4VXU2	Q4VXU2	A0A6Q8JFT6	Q4VXU2	PABPC1L	Polyadenylate-binding protein 1-like	reviewed	3	9	High	8	16	1	Human	FALSE	NA	#VALUE!	NA	NA	NA	NA	NA	NA	NA	NA	NA	NA	NA	NA	0 v 0	NA	NA	NA	0 v 0	NA	NA	NA	0 v 0	NA	NA	NA	0 v 0	NA	NA	NA	NA	NA	NA	NA
Q4ZG55	Q4ZG55	Q4ZG55	Q4ZG55	Q4ZG55	GREB1	Protein GREB1 (Gene regulated in breast cancer 1 protein)	reviewed	5	1	Medium	1	1	1	Human	FALSE	NA	#VALUE!	NA	NA	NA	NA	NA	NA	NA	NA	NA	NA	NA	NA	0 v 0	NA	NA	NA	0 v 0	NA	NA	NA	0 v 0	NA	NA	NA	0 v 0	NA	NA	NA	NA	NA	NA	NA
Q504Q3	Q504Q3	Q504Q3	Q504Q3	Q504Q3	PAN2	PAN2-PAN3 deadenylation complex catalytic subunit PAN2 (EC 3.1.13.4) (Inactive ubiquitin carboxyl-terminal hydrolase 52) (PAB1P-dependent poly(A)-specific ribonuclease) (Poly(A)-nuclease deadenylation complex subunit 2) (PAN deadenylation complex subunit 2)	reviewed	5	1	High	1	2	1	Human	FALSE	NA	#VALUE!	NA	NA	NA	NA	NA	NA	NA	NA	NA	NA	NA	NA	0 v 0	NA	NA	NA	0 v 0	NA	NA	NA	0 v 0	NA	NA	NA	0 v 0	NA	NA	NA	NA	NA	NA	NA
A0A1B0GXE7, F6WST4, F8VXD5, J3KTF9, J3QRM9, Q53FV1, Q8N138, Q9P0S3	A0A1B0GXE7, F6WST4, F8VXD5, J3KTF9, J3QRM9, Q53FV1, Q8N138, Q9P0S3	Q53FV1	F8VXD5	Q53FV1	ORMDL2	ORM1-like protein 2 (Adoplin-2)	reviewed	5	7	Medium	1	1	1	Human	FALSE	NA	#VALUE!	NA	NA	NA	NA	NA	NA	NA	NA	NA	NA	NA	NA	0 v 0	NA	NA	NA	0 v 0	NA	NA	NA	0 v 0	NA	NA	NA	0 v 0	NA	NA	NA	NA	NA	NA	NA
H3BSM0, Q53FZ2	H3BSM0, Q53FZ2	Q53FZ2	Q53FZ2	Q53FZ2	ACSM3	Acyl-coenzyme A synthetase ACSM3, mitochondrial (EC 6.2.1.2) (Acyl-CoA synthetase medium-chain family member 3) (Butyrate--CoA ligase 3) (Butyryl-coenzyme A synthetase 3) (Middle-chain acyl-CoA synthetase 3) (Propionate--CoA ligase) (EC 6.2.1.17) (Protein SA homolog)	reviewed	5	1	Medium	1	1	1	Human	FALSE	NA	#VALUE!	NA	NA	NA	NA	NA	NA	NA	NA	NA	NA	NA	NA	0 v 0	NA	NA	NA	0 v 0	NA	NA	NA	0 v 0	NA	NA	NA	0 v 0	NA	NA	NA	NA	NA	NA	NA
Q53GA4	Q53GA4	Q53GA4	Q53GA4	Q53GA4	PHLDA2	Pleckstrin homology-like domain family A member 2 (Beckwith-Wiedemann syndrome chromosomal region 1 candidate gene C protein) (Imprinted in placenta and liver protein) (Tumor-suppressing STF cDNA 3 protein) (Tumor-suppressing subchromosomal transferable fragment candidate gene 3 protein) (p17-Beckwith-Wiedemann region 1 C) (p17-BWR1C)	reviewed	5	19	High	4	6	4	Human	FALSE	NA	#VALUE!	NA	NA	NA	NA	NA	NA	NA	NA	NA	NA	NA	NA	0 v 0	NA	NA	NA	0 v 0	NA	NA	NA	0 v 0	NA	NA	NA	0 v 0	NA	NA	NA	NA	NA	NA	NA
Q53GT1	Q53GT1	Q53GT1	Q53GT1	Q53GT1	KLHL22	Kelch-like protein 22	reviewed	5	2	High	1	1	1	Human	FALSE	NA	#VALUE!	NA	NA	NA	NA	NA	NA	NA	NA	NA	NA	NA	NA	2 v 2	-0.259577	0.453484	0.765776	2 v 2	0.00947338	0.885604	0.938584	2 v 2	-0.257361	0.603248	0.814232	2 v 2	0.538846	0.0708204	0.998661	NA	NA	NA	NA
B9ZVV8, Q53H47	B9ZVV8, Q53H47	Q53H47	Q53H47	Q53H47	SETMAR	Histone-lysine N-methyltransferase SETMAR (SET domain and mariner transposase fusion protein) (Metnase) [Includes: Histone-lysine N-methyltransferase (EC 2.1.1.357); Transposon Hsmar1 transposase (EC 3.1.-.-)]	reviewed	5	3	High	2	2	2	Human	FALSE	NA	#VALUE!	NA	NA	NA	NA	NA	NA	NA	NA	NA	NA	NA	NA	0 v 0	NA	NA	NA	0 v 0	NA	NA	NA	0 v 0	NA	NA	NA	0 v 0	NA	NA	NA	NA	NA	NA	NA
Q53H80	Q53H80	Q53H80	Q53H80	Q53H80	AKIRIN2	Akirin-2	reviewed	5	20	High	4	4	4	Human	FALSE	NA	#VALUE!	NA	NA	NA	NA	NA	NA	NA	NA	NA	NA	NA	NA	2 v 2	-0.386384	0.233745	0.685778	2 v 2	-0.215805	0.544645	0.750389	2 v 2	0.000221173	0.998629	0.998969	1 v 1	0.596726	NA	NA	NA	NA	3.32193	2.97373
Q53S33	Q53S33	Q53S33	Q53S33	Q53S33	BOLA3	BolA-like protein 3	reviewed	5	24	High	3	4	3	Human	FALSE	NA	#VALUE!	NA	NA	NA	NA	NA	NA	NA	NA	NA	NA	NA	NA	0 v 0	NA	NA	NA	0 v 0	NA	NA	NA	0 v 0	NA	NA	NA	0 v 0	NA	NA	NA	NA	NA	NA	NA
A0A0B4J1Z0, A0A0D9SG04, A0A0X1KG75, A0A7P0TAB9, A0A7P0TAY7, C9J5Y6, C9JAU3, C9JK90, C9JWZ0, F8WEK0, Q53SF7	A0A0D9SG04, A0A0X1KG75, Q53SF7	Q53SF7	Q53SF7	Q53SF7	COBLL1	Cordon-bleu protein-like 1	reviewed	3	4	High	3	5	3	Human	FALSE	NA	#VALUE!	NA	NA	NA	NA	NA	NA	NA	NA	NA	NA	NA	NA	2 v 2	0.491234	0.591021	0.819187	2 v 2	-0.337609	0.254396	0.635252	2 v 2	0.774187	0.565428	0.797725	1 v 1	0.885667	NA	NA	NA	NA	3.60706	1.57749
Q562R1	Q562R1	Q562R1	Q562R1	Q562R1	ACTBL2	Beta-actin-like protein 2 (Kappa-actin)	reviewed	4	17	High	6	121	1	Human	FALSE	NA	#VALUE!	NA	NA	NA	NA	NA	NA	NA	NA	NA	NA	NA	NA	0 v 0	NA	NA	NA	0 v 0	NA	NA	NA	0 v 0	NA	NA	NA	0 v 0	NA	NA	NA	NA	NA	NA	NA
Q56A73	Q56A73	Q56A73	Q56A73	Q56A73	SPIN4	Spindlin-4	reviewed	3	3	Medium	1	1	1	Human	FALSE	NA	#VALUE!	NA	NA	NA	NA	NA	NA	NA	NA	NA	NA	NA	NA	0 v 0	NA	NA	NA	0 v 0	NA	NA	NA	0 v 0	NA	NA	NA	0 v 0	NA	NA	NA	NA	NA	NA	NA
Q58FF6	Q58FF6	Q58FF6	Q58FF6	Q58FF6	HSP90AB4P	Putative heat shock protein HSP 90-beta 4	reviewed	3	10	High	5	15	1	Human	FALSE	NA	#VALUE!	NA	NA	NA	NA	NA	NA	NA	NA	NA	NA	NA	NA	2 v 2	-0.177169	0.88585	0.955255	2 v 2	-0.272529	0.864523	0.927187	2 v 2	-0.171688	0.907085	0.971413	1 v 1	0.692111	NA	NA	4.18386	5.10884	NA	NA
G3XAI9, Q5BKY9, Q8N9E0	Q5BKY9	Q5BKY9	Q5BKY9	Q5BKY9	FAM133B	Protein FAM133B	reviewed	2	15	High	4	8	4	Human	FALSE	NA	#VALUE!	NA	NA	NA	NA	NA	NA	NA	NA	NA	NA	NA	NA	2 v 2	0.349313	0.0568658	0.60041	2 v 2	0.0427229	0.839764	0.912126	2 v 2	0.488742	0.178395	0.551739	2 v 2	-0.211283	0.727481	0.999255	NA	NA	NA	NA
A0A096LNZ3, C9JA38, C9JJG6, Q5D0E6	C9JA38, Q5D0E6	Q5D0E6	Q5D0E6	Q5D0E6	DALRD3	DALR anticodon-binding domain-containing protein 3	reviewed	5	8	High	3	4	3	Human	FALSE	NA	#VALUE!	NA	NA	NA	NA	NA	NA	NA	NA	NA	NA	NA	NA	2 v 2	-0.472587	0.453614	0.765776	2 v 2	-0.445305	0.488979	0.722074	2 v 2	0.223065	0.600533	0.813549	1 v 1	-0.415037	NA	NA	3.07976	3.95018	NA	NA
Q5D1E8	Q5D1E8	Q5D1E8	Q5D1E8	Q5D1E8	ZC3H12A	Endoribonuclease ZC3H12A (EC 3.1.-.-) (Monocyte chemotactic protein-induced protein 1) (MCP-induced protein 1) (MCPIP-1) (Regnase-1) (Reg1) (Zinc finger CCCH domain-containing protein 12A)	reviewed	5	4	High	3	3	1	Human	FALSE	NA	#VALUE!	NA	NA	NA	NA	NA	NA	NA	NA	NA	NA	NA	NA	0 v 0	NA	NA	NA	0 v 0	NA	NA	NA	0 v 0	NA	NA	NA	0 v 0	NA	NA	NA	NA	NA	NA	NA
Q5EBL8	Q5EBL8	Q5EBL8	Q5EBL8	Q5EBL8	PDZD11	PDZ domain-containing protein 11 (ATPase-interacting PDZ protein) (Plasma membrane calcium ATPase-interacting single-PDZ protein) (PMCA-interacting single-PDZ protein)	reviewed	5	32	High	3	3	3	Human	FALSE	NA	#VALUE!	NA	NA	NA	NA	NA	NA	NA	NA	NA	NA	NA	NA	2 v 2	0.17102	0.537553	0.794058	2 v 2	-0.0928208	0.738998	0.852052	2 v 2	0.222	0.238014	0.599915	2 v 2	0.148513	0.221548	0.999255	NA	NA	NA	NA
A0A1B0GTK8, Q5GJ75, Q8WVP5	A0A1B0GTK8, Q5GJ75, Q8WVP5	Q5GJ75	A0A1B0GTK8	Q5GJ75	TNFAIP8L3	Tumor necrosis factor alpha-induced protein 8-like protein 3 (TNF alpha-induced protein 8-like protein 3) (TNFAIP8-like protein 3)	reviewed	5	3	High	1	1	1	Human	FALSE	NA	#VALUE!	NA	NA	NA	NA	NA	NA	NA	NA	NA	NA	NA	NA	2 v 2	0.13547	0.640334	0.842054	2 v 2	-0.561983	0.208227	0.624359	2 v 2	0.626286	0.352292	0.68931	1 v 1	0.277908	NA	NA	NA	NA	3.00654	2.41774
A0A0U1RQE4, A0A494C1M0, Q5HYK7	A0A0U1RQE4, A0A494C1M0, Q5HYK7	Q5HYK7	Q5HYK7	Q5HYK7	SH3D19	SH3 domain-containing protein 19 (ADAM-binding protein Eve-1) (EEN-binding protein) (EBP)	reviewed	5	1	High	1	1	1	Human	FALSE	NA	#VALUE!	NA	NA	NA	NA	NA	NA	NA	NA	NA	NA	NA	NA	0 v 0	NA	NA	NA	0 v 0	NA	NA	NA	0 v 0	NA	NA	NA	0 v 0	NA	NA	NA	NA	NA	NA	NA
Q5JPB2	Q5JPB2	Q5JPB2	Q5JPB2	Q5JPB2	ZNF831	Zinc finger protein 831	reviewed	2	0	Medium	1	2	1	Human	FALSE	NA	#VALUE!	NA	NA	NA	NA	NA	NA	NA	NA	NA	NA	NA	NA	0 v 0	NA	NA	NA	0 v 0	NA	NA	NA	0 v 0	NA	NA	NA	0 v 0	NA	NA	NA	NA	NA	NA	NA
E9PFZ1, Q5JPI3	E9PFZ1, Q5JPI3	Q5JPI3	Q5JPI3	Q5JPI3	C3orf38	Uncharacterized protein C3orf38	reviewed	3	3	High	2	3	2	Human	FALSE	NA	#VALUE!	NA	NA	NA	NA	NA	NA	NA	NA	NA	NA	NA	NA	2 v 2	0.245898	0.0114646	0.551328	2 v 2	0.114102	0.754682	0.862524	2 v 2	0.0889636	0.82282	0.933642	2 v 2	0.0717351	0.862667	0.999255	NA	NA	NA	NA
H7BY83, Q5JSH3	H7BY83, Q5JSH3	Q5JSH3	Q5JSH3	Q5JSH3	WDR44	WD repeat-containing protein 44 (Rabphilin-11)	reviewed	5	2	Medium	1	2	1	Human	FALSE	NA	#VALUE!	NA	NA	NA	NA	NA	NA	NA	NA	NA	NA	NA	NA	0 v 0	NA	NA	NA	0 v 0	NA	NA	NA	0 v 0	NA	NA	NA	0 v 0	NA	NA	NA	NA	NA	NA	NA
A0A804HJR4, A0A804HKC3, Q5JSZ5	Q5JSZ5	Q5JSZ5	Q5JSZ5	Q5JSZ5	PRRC2B	Protein PRRC2B (HLA-B-associated transcript 2-like 1) (Proline-rich coiled-coil protein 2B)	reviewed	4	1	Medium	2	2	2	Human	FALSE	NA	#VALUE!	NA	NA	NA	NA	NA	NA	NA	NA	NA	NA	NA	NA	0 v 0	NA	NA	NA	0 v 0	NA	NA	NA	0 v 0	NA	NA	NA	0 v 0	NA	NA	NA	NA	NA	NA	NA
E2QRK7, H0Y4D6, Q5JTD0	Q5JTD0	Q5JTD0	Q5JTD0	Q5JTD0	TJAP1	Tight junction-associated protein 1 (Protein incorporated later into tight junctions) (Tight junction protein 4)	reviewed	5	8	High	2	2	2	Human	FALSE	NA	#VALUE!	NA	NA	NA	NA	NA	NA	NA	NA	NA	NA	NA	NA	2 v 2	-0.0536597	0.232625	0.685778	2 v 2	-0.200428	0.291794	0.646791	2 v 2	0.16274	0.580395	0.804068	1 v 1	-0.40154	NA	NA	3.09317	3.02227	NA	NA
A0A087WYW2, A0A087X1U8, H7C1M8, Q5JTH9	Q5JTH9	Q5JTH9	Q5JTH9	Q5JTH9	RRP12	RRP12-like protein	reviewed	4	6	High	10	16	10	Human	FALSE	NA	#VALUE!	NA	NA	NA	NA	NA	NA	NA	NA	NA	NA	NA	NA	2 v 2	-0.351068	0.298068	0.713678	2 v 2	0.384965	0.320574	0.651126	2 v 2	0.422398	0.430862	0.731996	1 v 1	0.722646	NA	NA	NA	NA	3.44846	4.57477
A0A0A0MSK5, J3KN66, Q5JTV8	A0A0A0MSK5, Q5JTV8	Q5JTV8	A0A0A0MSK5	Q5JTV8	TOR1AIP1	Torsin-1A-interacting protein 1 (Lamin-associated protein 1B) (LAP1B)	reviewed	5	4	High	2	3	2	Human	FALSE	NA	#VALUE!	NA	NA	NA	NA	NA	NA	NA	NA	NA	NA	NA	NA	0 v 0	NA	NA	NA	0 v 0	NA	NA	NA	0 v 0	NA	NA	NA	0 v 0	NA	NA	NA	NA	NA	NA	NA
A0A2R8Y432, A0A2R8Y4C1, A0A2R8Y589, A0A2R8Y5W6, A0A2R8Y7A4, A0A2R8Y7U5, A0A2R8YCP0, A0A2U3TZI9, A8MST6, Q5JTW2	A0A2R8Y432, A0A2R8Y4C1, A0A2R8Y589, A0A2R8Y5W6, A0A2R8Y7A4, A0A2R8Y7U5, A0A2R8YCP0, A0A2U3TZI9, A8MST6, Q5JTW2	Q5JTW2	A0A2R8Y589	Q5JTW2	CEP78	Centrosomal protein of 78 kDa (Cep78)	reviewed	5	1	High	1	2	1	Human	FALSE	NA	#VALUE!	NA	NA	NA	NA	NA	NA	NA	NA	NA	NA	NA	NA	0 v 0	NA	NA	NA	0 v 0	NA	NA	NA	0 v 0	NA	NA	NA	0 v 0	NA	NA	NA	NA	NA	NA	NA
Q5JVF3	Q5JVF3	Q5JVF3	Q5JVF3	Q5JVF3	PCID2	PCI domain-containing protein 2 (CSN12-like protein)	reviewed	5	13	High	5	8	5	Human	FALSE	NA	#VALUE!	NA	NA	NA	NA	NA	NA	NA	NA	NA	NA	NA	NA	2 v 2	-0.961453	0.376613	0.740723	2 v 2	-0.932628	0.527796	0.744542	2 v 2	-0.794775	0.532149	0.783841	1 v 1	0.222392	NA	NA	3.71675	5.56836	NA	NA
Q5JVS0	Q5JVS0	Q5JVS0	Q5JVS0	Q5JVS0	HABP4	Intracellular hyaluronan-binding protein 4 (IHABP-4) (IHABP4) (Hyaluronan-binding protein 4) (Ki-1/57 intracellular antigen)	reviewed	5	2	Medium	1	1	1	Human	FALSE	NA	#VALUE!	NA	NA	NA	NA	NA	NA	NA	NA	NA	NA	NA	NA	0 v 0	NA	NA	NA	0 v 0	NA	NA	NA	0 v 0	NA	NA	NA	0 v 0	NA	NA	NA	NA	NA	NA	NA
Q5JW28	Q5JW28	Q5JW28	Q5JW28	Q5JW28	STAU1	Staufen double-stranded RNA binding protein 1	unreviewed	1	24	High	4	7	1	Human	FALSE	NA	#VALUE!	NA	NA	NA	NA	NA	NA	NA	NA	NA	NA	NA	NA	0 v 0	NA	NA	NA	0 v 0	NA	NA	NA	0 v 0	NA	NA	NA	0 v 0	NA	NA	NA	NA	NA	NA	NA
A0A7I2V416, A0A7I2V451, A0A7I2V486, A0A7I2V562, A0A7I2V5G2, A0A7I2YQJ3, A0A7P0T9K0, A0A7P0TAS3, A0A7P0TB87, A0A7P0TBD3, A0A7P0TBP2, A0A7P0Z4I1, J3KRB9, J3KRN9, J3KSG2, J3QQM0, J3QS22, Q5M775	A0A7I2V416, A0A7I2V451, A0A7I2V486, A0A7I2V562, A0A7I2YQJ3, A0A7P0T9K0, A0A7P0TAS3, A0A7P0TB87, A0A7P0TBP2, A0A7P0Z4I1, J3QS22, Q5M775	Q5M775	A0A7I2V562	Q5M775	SPECC1	Cytospin-B (Nuclear structure protein 5) (NSP5) (Sperm antigen HCMOGT-1) (Sperm antigen with calponin homology and coiled-coil domains 1)	reviewed	5	2	High	2	2	2	Human	FALSE	NA	#VALUE!	NA	NA	NA	NA	NA	NA	NA	NA	NA	NA	NA	NA	0 v 0	NA	NA	NA	0 v 0	NA	NA	NA	0 v 0	NA	NA	NA	0 v 0	NA	NA	NA	NA	NA	NA	NA
G3V231, G3V4R3, G3V5A2, G3V5Z3, H0YIY8, Q5MIZ7, Q6IN85	G3V231, G3V4R3, G3V5A2, G3V5Z3, H0YIY8, Q5MIZ7, Q6IN85	Q5MIZ7	H0YIY8	Q5MIZ7	PPP4R3B	Serine/threonine-protein phosphatase 4 regulatory subunit 3B (SMEK homolog 2)	reviewed	5	2	High	2	2	2	Human	FALSE	NA	#VALUE!	NA	NA	NA	NA	NA	NA	NA	NA	NA	NA	NA	NA	0 v 0	NA	NA	NA	0 v 0	NA	NA	NA	0 v 0	NA	NA	NA	0 v 0	NA	NA	NA	NA	NA	NA	NA
Q5RKV6	Q5RKV6	Q5RKV6	Q5RKV6	Q5RKV6	EXOSC6	Exosome complex component MTR3 (Exosome component 6) (mRNA transport regulator 3 homolog) (hMtr3) (p11)	reviewed	5	8	High	2	3	2	Human	FALSE	NA	#VALUE!	NA	NA	NA	NA	NA	NA	NA	NA	NA	NA	NA	NA	2 v 2	-0.961277	0.341081	0.725757	2 v 2	-1.44958	0.123451	0.623623	2 v 2	-0.681229	0.359544	0.694734	1 v 1	0.750771	NA	NA	4.24728	3.91886	NA	NA
H7C4K7, Q5SRE5	Q5SRE5	Q5SRE5	Q5SRE5	Q5SRE5	NUP188	Nucleoporin NUP188 (hNup188)	reviewed	5	2	High	2	2	2	Human	FALSE	NA	#VALUE!	NA	NA	NA	NA	NA	NA	NA	NA	NA	NA	NA	NA	2 v 2	-0.132925	0.141292	0.636643	2 v 2	0.266726	0.0182574	0.580927	2 v 2	0.497389	0.0765585	0.444349	2 v 2	0.131027	0.640526	0.999255	NA	NA	NA	NA
Q5SW96	Q5SW96	Q5SW96	Q5SW96	Q5SW96	LDLRAP1	Low density lipoprotein receptor adapter protein 1 (Autosomal recessive hypercholesterolemia protein)	reviewed	5	5	High	1	1	1	Human	FALSE	NA	#VALUE!	NA	NA	NA	NA	NA	NA	NA	NA	NA	NA	NA	NA	0 v 0	NA	NA	NA	0 v 0	NA	NA	NA	0 v 0	NA	NA	NA	0 v 0	NA	NA	NA	NA	NA	NA	NA
E9PM09, Q5SZW8	Q5SZW8	Q5SZW8	Q5SZW8	Q5SZW8	CCT3	Chaperonin containing TCP1 subunit 3	unreviewed	1	24	High	6	17	1	Human	FALSE	NA	#VALUE!	NA	NA	NA	NA	NA	NA	NA	NA	NA	NA	NA	NA	0 v 0	NA	NA	NA	0 v 0	NA	NA	NA	0 v 0	NA	NA	NA	0 v 0	NA	NA	NA	NA	NA	NA	NA
H0Y517, H7C1U3, Q5T0F9	Q5T0F9	Q5T0F9	Q5T0F9	Q5T0F9	CC2D1B	Coiled-coil and C2 domain-containing protein 1B (Five prime repressor element under dual repression-binding protein 2) (FRE under dual repression-binding protein 2) (Freud-2)	reviewed	5	6	High	5	7	5	Human	FALSE	NA	#VALUE!	NA	NA	NA	NA	NA	NA	NA	NA	NA	NA	NA	NA	2 v 2	-0.203165	0.866894	0.947341	2 v 2	-0.791502	0.47127	0.715307	2 v 2	0.707976	0.201798	0.571276	1 v 1	-0.546914	NA	NA	NA	NA	2.17701	2.99174
A0A8I5KP51, A0A8I5KPR3, A0A8I5KPX4, A0A8I5KPZ0, A0A8I5KPZ4, A0A8I5KQK8, A0A8I5KQS8, A0A8I5KQV7, A0A8I5KS21, A0A8I5KS32, A0A8I5KVZ5, A0A8I5KWC6, A0A8I5KX97, A0A8I5KXM9, A0A8I5QJX6, H0UI22, H0Y450, Q5T160	A0A8I5KP51, A0A8I5KWC6, Q5T160	Q5T160	A0A8I5KP51	Q5T160	RARS2	Probable arginine--tRNA ligase, mitochondrial (EC 6.1.1.19) (Arginyl-tRNA synthetase) (ArgRS)	reviewed	5	9	High	5	7	5	Human	FALSE	NA	#VALUE!	NA	NA	NA	NA	NA	NA	NA	NA	NA	NA	NA	NA	0 v 0	NA	NA	NA	0 v 0	NA	NA	NA	0 v 0	NA	NA	NA	0 v 0	NA	NA	NA	NA	NA	NA	NA
[truncated: 3,290 more rows]
[truncated: 224 more columns]

## Sheet: LRMDA inter.- RPE1 -LRMDA norm.
Accession Improvement				Accession Information			Annotation		ID Metrics					Databases		lm WT v GFP				Stats - lm - mutants Vs WT - Normalised abudnance - all samples										Paired T-Tests - Normalised -All Samples												Paired T-tests - Raw - -WT2&WT4				Normalised - PairedLogFC
[truncated: 4,350 more rows]
[truncated: 224 more columns]

## Sheet: Interactomes MNT1
Accession Improvement	Accession Improvement	Accession Improvement	Accession Improvement	Accession Information	Accession Information	Accession Information	UP Annotation	UP Annotation	ID Metrics	ID Metrics	ID Metrics	ID Metrics	ID Metrics	Databases	Databases	Raw Abundance Stats - All Samples																				Raw Abundance Stats - No n3								GFP Normalised Abundances - All Samples
[truncated: 3,642 more rows]
[truncated: 122 more columns]
